# Supplementary material for: The genomic basis of copper tolerance in Drosophila is shaped by a complex interplay of regulatory and environmental factors
Source: BMC Biol. 2022 Dec 8;20:275. doi: 10.1186/s12915-022-01479-w (PMC9733279; doi:10.1186/s12915-022-01479-w)
Supplement: Supplementary file 1 — Additional file 1: Table S1. Data on the fly strains used in this work. [file 12915_2022_1479_MOESM1_ESM.xlsx]

## Sheet: Table S1. Data on the fly lines
Table S1. Data on the fly strains used in this work. A) Collections from nine European populations in 2015. The strain name is codified as follows: first, the two capital letters indicates the country of origin. The next three letter code reffers to the location. The following I or II indicates if the sample was collected in spring or fall, respectively. The next digit refers to the year of the c…
A) Collections from nine European populations in 2015 (2015 DrosEU collection).
Strain name	Strain code	Collection date	Origin	Collecter name/laboratory	Inbreeding	Longitude	Latitude	RNA sequencing accession numbers
ES_Tom_I_15_4	TOM-001	2015-09-17	Tomelloso, Spain (ES)	Josefa Gonzalez (Gonzalez Lab)	F20	-3.03	39.13
ES_Tom_I_15_5	TOM-002	2015-09-17	Tomelloso, Spain (ES)	Josefa Gonzalez (Gonzalez Lab)	F20	-3.03	39.13
ES_Tom_I_15_7	TOM-003	2015-09-17	Tomelloso, Spain (ES)	Josefa Gonzalez (Gonzalez Lab)	F20	-3.03	39.13
ES_Tom_I_15_8	TOM-004	2015-09-17	Tomelloso, Spain (ES)	Josefa Gonzalez (Gonzalez Lab)	F20	-3.03	39.13
ES_Tom_I_15_10	TOM-005	2015-09-17	Tomelloso, Spain (ES)	Josefa Gonzalez (Gonzalez Lab)	F20	-3.03	39.13
ES_Tom_I_15_12	TOM-006	2015-09-17	Tomelloso, Spain (ES)	Josefa Gonzalez (Gonzalez Lab)	F20	-3.03	39.13
ES_Tom_II_15_14	TOM-007	08/10/2015	Tomelloso, Spain (ES)	Josefa Gonzalez (Gonzalez Lab)	F20	-3.03	39.13
ES_Tom_II_15_3	TOM-009	08/10/2015	Tomelloso, Spain (ES)	Josefa Gonzalez (Gonzalez Lab)	F12	-3.03	39.13
ES_Tom_II_15_4	TOM-010	08/10/2015	Tomelloso, Spain (ES)	Josefa Gonzalez (Gonzalez Lab)	F7	-3.03	39.13
ES_Tom_II_15_5	TOM-011	08/10/2015	Tomelloso, Spain (ES)	Josefa Gonzalez (Gonzalez Lab)	F20	-3.03	39.13
ES_Tom_II_15_6	TOM-012	08/10/2015	Tomelloso, Spain (ES)	Josefa Gonzalez (Gonzalez Lab)	F20	-3.03	39.13
ES_Tom_II_15_7	TOM-013	08/10/2015	Tomelloso, Spain (ES)	Josefa Gonzalez (Gonzalez Lab)	F20	-3.03	39.13
ES_Tom_II_15_8	TOM-014	08/10/2015	Tomelloso, Spain (ES)	Josefa Gonzalez (Gonzalez Lab)	F20	-3.03	39.13
ES_Tom_II_15_9	TOM-015	08/10/2015	Tomelloso, Spain (ES)	Josefa Gonzalez (Gonzalez Lab)	F20	-3.03	39.13
ES_Tom_II_15_10	TOM-016	08/10/2015	Tomelloso, Spain (ES)	Josefa Gonzalez (Gonzalez Lab)	F20	-3.03	39.13
FI_Aka_I_15_13_2	FIN-017	2015-07-21	Akaa, Finnland (FI)	Maaria Kankare (Kankare Lab)	F20	23.52	61.1
FI_Aka_I_15_14_2	FIN-018	2015-07-21	Akaa, Finnland (FI)	Maaria Kankare (Kankare Lab)	F20	23.52	61.1
Fl_Aka_I_15_18	AKA-018	2015-07-21	Akaa, Finnland (FI)	Maaria Kankare (Kankare Lab)	F20	23.52	61.1	SENSITIVE STRAIN. Control: SRX8752671, SRX8752672 Treated: SRX8752673, SRX8752674, SRX8752675.
FI_Aka_I_15_15_4	FIN-020	2015-07-21	Akaa, Finnland (FI)	Maaria Kankare (Kankare Lab)	F20	23.52	61.1
FI_Aka_I_15_16	FIN-021	2015-07-21	Akaa, Finnland (FI)	Maaria Kankare (Kankare Lab)	F21	23.52	61.1
FI_Aka_I_15_16_2	FIN-022	2015-07-21	Akaa, Finnland (FI)	Maaria Kankare (Kankare Lab)	F20	23.52	61.1
FI_Aka_I_15_17	FIN-023	2015-07-21	Akaa, Finnland (FI)	Maaria Kankare (Kankare Lab)	F21	23.52	61.1
DE_Mun_I_15_8	MUN-008	2015-06-01	Munich, Germany (DE)	Eliza Argyridou (Parsch Lab)	F20	11.61	48.18	TOLERANT STRAINS. Control: SRX8752655, SRX8752656, SRX8752657 Treated: SRX8752658, SRX8752659, SRX8752660
DE_Mun_I_15_9	MUN-025	2015-06-01	Munich, Germany (DE)	Eliza Argyridou (Parsch Lab)	F13	11.61	48.18
DE_Mun_I_15_10	MUN-026	2015-06-01	Munich, Germany (DE)	Eliza Argyridou (Parsch Lab)	F11	11.61	48.18
DE_Mun_I_15_13	MUN-027	2015-06-01	Munich, Germany (DE)	Eliza Argyridou (Parsch Lab)	F20	11.61	48.18
DE_Mun_I_15_14	MUN-028	2015-06-01	Munich, Germany (DE)	Eliza Argyridou (Parsch Lab)	F20	11.61	48.18
DE_Mun_I_15_15	MUN-029	2015-06-01	Munich, Germany (DE)	Eliza Argyridou (Parsch Lab)	F20	11.61	48.18
DE_Mun_I_15_16	MUN-030	2015-06-01	Munich, Germany (DE)	Eliza Argyridou (Parsch Lab)	F20	11.61	48.18
DE_Mun_I_15_17	MUN-031	2015-06-01	Munich, Germany (DE)	Eliza Argyridou (Parsch Lab)	F20	11.61	48.18
DE_Mun_I_15_18	MUN-032	2015-06-01	Munich, Germany (DE)	Eliza Argyridou (Parsch Lab)	F9	11.61	48.18
DE_Mun_I_15_20	MUN-020	2015-06-01	Munich, Germany (DE)	Lain Guio and Anna Ullastres (Gonzalez Lab)	F20	11.61	48.18	TOLERANT STRAIN. Control: SRX8752650, SRX8752651 Treated: SRX8752652, SRX8752653, SRX8752654
ES_Cor_I_15_13_1	COR-034	2015-08-08	Cortes de Baza, Spain (ES)	Lain Guio and Anna Ullastres (Gonzalez Lab)	F20	-2.8	37.66
ES_Cor_I_15_14_1	COR-035	2015-08-08	Cortes de Baza, Spain (ES)	Lain Guio and Anna Ullastres (Gonzalez Lab)	F20	-2.8	37.66
ES_Cor_I_15_15_1	COR-036	2015-08-08	Cortes de Baza, Spain (ES)	Lain Guio and Anna Ullastres (Gonzalez Lab)	F20	-2.8	37.66
ES_Cor_I_15_18_1	COR-018	2015-08-08	Cortes de Baza, Spain (ES)	Lain Guio and Anna Ullastres (Gonzalez Lab)	F20	-2.8	37.66	SENSITIVE STRAIN. Control: SRX8752661 ,SRX8752643, SRX8752644 Treated: SRX8752662, SRX8752663, SRX8752664
ES_Cor_I_15_19_1	COR-038	2015-08-08	Cortes de Baza, Spain (ES)	Lain Guio and Anna Ullastres (Gonzalez Lab)	F20	-2.8	37.66
ES_Cor_I_15_23_1	COR-039	2015-08-08	Cortes de Baza, Spain (ES)	Lain Guio and Anna Ullastres (Gonzalez Lab)	F20	-2.8	37.66
ES_Cor_I_15_25_1	COR-040	2015-08-08	Cortes de Baza, Spain (ES)	Lain Guio and Anna Ullastres (Gonzalez Lab)	F20	-2.8	37.66
ES_Cor_I_15_26_1	COR-041	2015-08-08	Cortes de Baza, Spain (ES)	Marta Pascual (Pascual Lab)	F20	-2.8	37.66
ES_Gim_I_15_4	GIM-042	2015-06-28	Gimenells, Spain (ES)	Marta Pascual (Pascual Lab)	F20	0.39	41.66
ES_Gim_I_15_5	GIM-043	2015-06-28	Gimenells, Spain (ES)	Marta Pascual (Pascual Lab)	F8	0.39	41.66
ES_Gim_I_15_12	GIM-012	2015-06-28	Gimenells, Spain (ES)	Marta Pascual (Pascual Lab)	F20	0.39	41.66	TOLERANT STRAIN: Control: SRX8752676, SRX8752645, SRX8752646 Treated: SRX8752647, SRX8752648, SRX8752649
ES_Gim_I_15_24	GIM-045	2015-06-28	Gimenells, Spain (ES)	Marta Pascual (Pascual Lab)	F20	0.39	41.66
ES_Gim_I_15_25	GIM-046	2015-06-28	Gimenells, Spain (ES)	Marta Pascual (Pascual Lab)	F20	0.39	41.66
ES_Gim_II_15_2	GIM-047	2015-06-28	Gimenells, Spain (ES)	Marta Pascual (Pascual Lab)	F20	0.39	41.66
ES_Gim_II_15_4	GIM-048	2015-06-28	Gimenells, Spain (ES)	Marta Pascual (Pascual Lab)	F20	0.39	41.66
ES_Gim_II_15_6	GIM-049	2015-06-28	Gimenells, Spain (ES)	Marta Pascual (Pascual Lab)	F20	0.39	41.66
ES_Gim_II_15_9	GIM-050	2015-06-28	Gimenells, Spain (ES)	Quirze Rovira (Gonzalez Lab)	F17	0.39	41.66
ES_Ten_I_15_1	TEN-052	2015-09-06	San Cristóbal de la Laguna, Tenerife (ES)	Quirze Rovira (Gonzalez Lab)	F17	-16.31	28.5
ES_Ten_I_15_3	TEN-053	2015-09-06	San Cristóbal de la Laguna, Tenerife (ES)	Quirze Rovira (Gonzalez Lab)	F7	-16.31	28.5
ES_Ten_I_15_4	TEN-054	2015-09-06	San Cristóbal de la Laguna, Tenerife (ES)	Quirze Rovira (Gonzalez Lab)	F20	-16.31	28.5
ES_Ten_I_15_6	TEN-055	2015-09-06	San Cristóbal de la Laguna, Tenerife (ES)	Quirze Rovira (Gonzalez Lab)	F20	-16.31	28.5
ES_Ten_I_15_9	TEN-056	2015-09-06	San Cristóbal de la Laguna, Tenerife (ES)	Quirze Rovira (Gonzalez Lab)	F20	-16.31	28.5
ES_Ten_I_15_11	TEN-057	2015-09-06	San Cristóbal de la Laguna, Tenerife (ES)	Mads Fristrup (Loeschcke Lab)	F20	-16.31	28.5
DK_Jut_I_15_3	DEN-058	2015-09-04	Karensminde, Jutland, Denmark (DK)	Mads Fristrup (Loeschcke Lab)	F14	10.21	55.95
DK_Jut_I_15_4	DEN-059	2015-09-04	Karensminde, Jutland, Denmark (DK)	Mads Fristrup (Loeschcke Lab)	F20	10.21	55.95
DK_Jut_I_15_5	DEN-060	2015-09-04	Karensminde, Jutland, Denmark (DK)	Mads Fristrup (Loeschcke Lab)	F20	10.21	55.95
DK_Jut_I_15_6	DEN-061	2015-09-04	Karensminde, Jutland, Denmark (DK)	Mads Fristrup (Loeschcke Lab)	F20	10.21	55.95
DK_Jut_I_15_8	JUT-008	2015-09-04	Karensminde, Jutland, Denmark (DK)	Mads Fristrup (Loeschcke Lab)	F20	10.21	55.95	SENSITIVE STRAIN. Control: SRX8752665, SRX8752666, SRX8752667 Treated:SRX8752668, SRX8752669, SRX8752670
DK_Jut_I_15_11	DEN-063	2015-09-04	Karensminde, Jutland, Denmark (DK)	Mads Fristrup (Loeschcke Lab)	F16	10.21	55.95
DK_Jut_I_15_12	DEN-064	2015-09-04	Karensminde, Jutland, Denmark (DK)	Mads Fristrup (Loeschcke Lab)	F20	10.21	55.95
DK_Jut_I_15_13	DEN-065	2015-09-04	Karensminde, Jutland, Denmark (DK)	Jessica Abbott (Abbott Lab)	F20	10.21	55.95
SE_Lun_I_15_1	LUN-066	2015-08-01	Lund, Sweden (SE)	Jessica Abbott (Abbott Lab)	F20	13.2	55.69
SE_Lun_I_15_4	LUN-067	2015-08-01	Lund, Sweden (SE)	Jessica Abbott (Abbott Lab)	F20	13.2	55.69
SE_Lun_I_15_5	LUN-068	2015-08-01	Lund, Sweden (SE)	Jessica Abbott (Abbott Lab)	F20	13.2	55.69
SE_Lun_I_15_7	LUN-070	2015-08-01	Lund, Sweden (SE)	Anna Ullastres and Miriam Merenciano (Gonzalez Lab)	F8	13.2	55.69
ES_Gua_II_15_1	GUA-071	2015-09-12	Guadix, Spain (ES)	Anna Ullastres and Miriam Merenciano (Gonzalez Lab)	F20	-3.17	37.33
ES_Gua_II_15_2	GUA-072	2015-09-12	Guadix, Spain (ES)	Anna Ullastres and Miriam Merenciano (Gonzalez Lab)	F17	-3.17	37.33
ES_Gua_II_15_4	GUA-073	2015-09-12	Guadix, Spain (ES)	Anna Ullastres and Miriam Merenciano (Gonzalez Lab)	F12	-3.17	37.33
ES_Gua_II_15_7	GUA-074	2015-09-12	Guadix, Spain (ES)	Anna Ullastres and Miriam Merenciano (Gonzalez Lab)	F15	-3.17	37.33
ES_Gua_II_15_9	GUA-075	2015-09-12	Guadix, Spain (ES)	Anna Ullastres and Miriam Merenciano (Gonzalez Lab)	F20	-3.17	37.33
ES_Gua_II_15_10	GUA-076	2015-09-12	Guadix, Spain (ES)	Anna Ullastres and Miriam Merenciano (Gonzalez Lab)	F20	-3.17	37.33
B) Collections from additional three European populations in 2011 (by the González Lab) and 2018 (by DrosEU).
Strain name	Code	Collection date	Origin	Collecter name	Inbreeding	Longitude	Latitude
IT_CAS_11_127	CAS127	05-07/10/2011	Bari (Castellana Grotte), Italy (IT)	Josefa González	Isofemale (unknown)	17.16	40.9
IT_CAS_11_140	CAS140	05-07/10/2011	Bari (Castellana Grotte), Italy (IT)	Josefa González	Isofemale (unknown)	17.16	40.9
IT_CAS_11_22	CAS22	05-07/10/2011	Bari (Castellana Grotte), Italy (IT)	Josefa González	Isofemale (unknown)	17.16	40.9
IT_CAS_11_33.5	CAS33.5	05-07/10/2011	Bari (Castellana Grotte), Italy (IT)	Josefa González	Isofemale (unknown)	17.16	40.9
IT_CAS_11_42	CAS42	05-07/10/2011	Bari (Castellana Grotte), Italy (IT)	Josefa González	Isofemale (unknown)	17.16	40.9
IT_CAS_11_42.5	CAS49.5	05-07/10/2011	Bari (Castellana Grotte), Italy (IT)	Josefa González	Isofemale (unknown)	17.16	40.9
IT_CAS_11_50	CAS50	05-07/10/2011	Bari (Castellana Grotte), Italy (IT)	Josefa González	Isofemale (unknown)	17.16	40.9
IT_CAS_11_52.5	CAS52.5	05-07/10/2011	Bari (Castellana Grotte), Italy (IT)	Josefa González	Isofemale (unknown)	17.16	40.9
IT_CAS_11_66.5	CAS66.5	05-07/10/2011	Bari (Castellana Grotte), Italy (IT)	Josefa González	Isofemale (unknown)	17.16	40.9
IT_CAS_11_72	CAS72	05-07/10/2011	Bari (Castellana Grotte), Italy (IT)	Josefa González	Isofemale (unknown)	17.16	40.9
IT_CAS_11_75	CAS75	05-07/10/2011	Bari (Castellana Grotte), Italy (IT)	Josefa González	Isofemale (unknown)	17.16	40.9
MUT_127_19	M127	2018-09-08	Mauternbach, Austria (AT)	Andrea J. Betancourt	Isofemale (unknown)	15.56	48.375
AT_MUT_131_19	M131	2018-09-08	Mauternbach, Austria (AT)	Andrea J. Betancourt	Isofemale (unknown)	15.56	48.375
AT_MUT_18_19	M18	2018-09-08	Mauternbach, Austria (AT)	Andrea J. Betancourt	Isofemale (unknown)	15.56	48.375
AT_MUT_23_19	M23	2018-09-08	Mauternbach, Austria (AT)	Andrea J. Betancourt	Isofemale (unknown)	15.56	48.375
AT_MUT_63_19	M63	2018-09-08	Mauternbach, Austria (AT)	Andrea J. Betancourt	Isofemale (unknown)	15.56	48.375
AT_MUT_65_19	M65	2018-09-08	Mauternbach, Austria (AT)	Andrea J. Betancourt	Isofemale (unknown)	15.56	48.375
AT_MUT_74_19	M74	2018-09-08	Mauternbach, Austria (AT)	Andrea J. Betancourt	Isofemale (unknown)	15.56	48.375
PT_REC_08_19	R08	04-05/10/2018	Recarei, Portugal (PT)	Jorge Vieira	Isofemale (unknown)	-8.41	41.15
PT_REC_101_19	R101	04-05/10/2018	Recarei, Portugal (PT)	Jorge Vieira	Isofemale (unknown)	-8.41	41.15
PT_REC_109_19	R109	04-05/10/2018	Recarei, Portugal (PT)	Jorge Vieira	Isofemale (unknown)	-8.41	41.15
PT_REC_136_19	R136	04-05/10/2018	Recarei, Portugal (PT)	Jorge Vieira	Isofemale (unknown)	-8.41	41.15
PT_REC_144_19	R144	04-05/10/2018	Recarei, Portugal (PT)	Jorge Vieira	Isofemale (unknown)	-8.41	41.15
PT_REC_35_19	R35	04-05/10/2018	Recarei, Portugal (PT)	Jorge Vieira	Isofemale (unknown)	-8.41	41.15
PT_REC_43_19	R43	04-05/10/2018	Recarei, Portugal (PT)	Jorge Vieira	Isofemale (unknown)	-8.41	41.15
PT_REC_54_19	R54	04-05/10/2018	Recarei, Portugal (PT)	Jorge Vieira	Isofemale (unknown)	-8.41	41.15
C) Lines used for the mutant/RNAi analysis.
Line name	Genotype	Library (where applicable)	Stock # (if available)	Comments	Reference (if available)
Gal4 drivers:
HR-Gal4	[w1118]; P{Cyp6g1-GAL4.HR}	NA - Gal4 Driver	Gift from Shane Deneke	Drives Gal4 in the pattern of Cyp6g1 in the fly line Hikone R. Gut, Malphigian tubule and fat body.	Chung et al., 2007, Genetics, 175(3):1071–1077
Act-Gal4	y[1] w[*]; P{w[+mC]=Act5C-GAL4}25FO1/CyO, y[+]	NA - Gal4 Driver	4414; Bloomington Drosophila Stock Center	Actin Gal4 Driver over Curly of Oster balancer (Ch2).	-
MexG-Gal4	yw; Sb Δ2-3 P{w+mC GAL4::Hsp70Bbmex.P5′2.1 = mexGAL4} /TM6, Ubx	NA - Gal4 Driver	Gift from Shane Deneke	MexG-Gal4 midgut specific driver.	Phillips & Thomas, 2006, Journal of Cell Science, 119:1361-1370
MexG-Gal4 w1118	yw; Sb Δ2-3 P{w+mC GAL4::Hsp70Bbmex.P5′2.1 = mexGAL4} /TM6, Ubx	NA - Gal4 Driver	Gift from Shane Deneke	MexG-Gal4 midgut specific driver, backrossed to w1118.	-
RNAi lines:
CG11594 RNAi	P{KK107779}VIE-260B	KK Library	105487; Vienna Drosophila Resource Center	KK Vienna RNAi line for CG11594	Dietzl et al., 2007, Nature 448:151-156
Sodh-1 RNAi	P{KK107367}VIE-260B	KK Library	105935; Vienna Drosophila Resource Center	KK Vienna RNAi line for Sodh-1	Dietzl et al., 2007, Nature 448:151-156
CG5773 RNAi	P{KK109714}VIE-260B/Cy0	KK Library	106345; Vienna Drosophila Resource Center	KK Vienna RNAi line for CCG5773 over Curly of Oster balancer (Ch2).	Dietzl et al., 2007, Nature 448:151-156
Jon65Aiv RNAi	y[1] sc[*] v[1] sev[21]; P{y[+t7.7] v[+t1.8]=TRiP.HMS02689}attP2	Trip RNAi - attP2	43306; Bloomington Drosophila Stock Center	TRiP RNAi line for Jon65Aiv	Perkins et al., 2015, Genetics, 201(3):843-852
CG5966 RNAi	y1 sc* v1 sev21; P{TRiP.HMS00881}attP2	Trip RNAi - attP2	33932; Bloomington Drosophila Stock Center	TRiP RNAi line for CG5966	Perkins et al., 2015, Genetics, 201(3):843-852
CG6910 RNAi	y[1] sc[*] v[1] sev[21]; P{y[+t7.7] v[+t1.8]=TRiP.HMC05854}attP40	Trip RNAi - attP40	64980; Bloomington Drosophila Stock Center	TRiP RNAi line for CG6910	Perkins et al., 2015, Genetics, 201(3):843-852
Cyp6w1 RNAi	y[1] sc[*] v[1] sev[21]; P{y[+t7.7] v[+t1.8]=TRiP.HMC06034}attP40	Trip RNAi - attP40	65151; Bloomington Drosophila Stock Center	TRiP RNAi line for Cyp6w1	Perkins et al., 2015, Genetics, 201(3):843-852
Cyp4e3 RNAi	y[1] sc[*] v[1] sev[21]; P{y[+t7.7] v[+t1.8]=TRiP.HMC05724}attP40	Trip RNAi - attP40	64851; Bloomington Drosophila Stock Center	TRiP RNAin line for Cyp4e3	Perkins et al., 2015, Genetics, 201(3):843-852
Gene disruption and deletion lines:
CG6910 GDP	w[1118]; PBac{w[+mC]=WH}CG6910[f01770]	Drosophila Gene Drisruption Project	18471; Bloomington Drosophila Stock Center	Drosophila Gene Drisruption Project (Exelixis library) line for CG6910	Thibault et al., 2004, Nat. Genet., 36(3):283-287
Cyp6a8 GDP	w[1118]; Mi{GFP[E.3xP3]=ET1}Cyp6a8[MB09626]	Drosophila Gene Drisruption Project	26490; Bloomington Drosophila Stock Center	Drosophila Gene Drisruption Project (Minos library) line for Cyp6a8	Thibault et al., 2004, Nat. Genet., 36(3):283-287
CG32444 GDP	w[1118]; PBac{w[+mC]=WH}CG6910[f01770]	Drosophila Gene Drisruption Project	18471; Bloomington Drosophila Stock Center	Drosophila Gene Drisruption Project (Exelixis library line for CG32444	Thibault et al., 2004, Nat. Genet., 36(3):283-287
CG11594 w1118 Del	w[1118]; CG11594[1]	Drosophila Gene Drisruption Project	76585; Bloomington Drosophila Stock Center	A 13 bp deletion in the 2nd coding exon of CG11594 in w1118 - early translation termination.	Thummel, C. (2017.11.28)
Background stocks for RNAi and gene disruption lines:
y, v; attP2, y+	y[1] v[1]; P{y[+t7.7]=CaryP}attP2	NA	36303; Bloomington Drosophila Stock Center	Control line for TRiP RNAi collection - control for attP2 library	Perkins et al., 2015, Genetics, 201(3):843-852
y, v; attP40, y+	y[1] v[1]; P{y[+t7.7]=CaryP}attP40	NA	36304; Bloomington Drosophila Stock Center	Control line for TRiP RNAi collection - control for attP40 library	Perkins et al., 2015, Genetics, 201(3):843-852
y, w; attP, y+, w	y,w[1118];P{attP,y[+],w[3`]	NA	60100; Vienna Drosophila Resource Center	Control lines for VDSC KK Library	Dietzl et al., 2007, Nature 448:151-156
w1118	w1118	NA	NA	Iso stock line, background for Drosophila Gene Drisruption Project lines and w[1118]; CG11594[1]	NA
D) Lines used to construct outbred populations for the transposable element analysis.
FBti0020036 (presence)	FBti0020036 (absence)	FBti0020057 (presence)	FBti0020057 (absence)	FBti0020195 (presence)	FBti0020195 (absence)
RAL-320	RAL-332	RAL-320	RAL-890	RAL-332	RAL-320
RAL-790	RAL-517	RAL-761	RAL-177	RAL-513	RAL-790
RAL-737	RAL-370	RAL-801	RAL-790	RAL-703	RAL-737
RAL-801	RAL-379	RAL-787	RAL-761	RAL-852	RAL-890
STO-045 (SE_Sto_11_45)	CAS-127 (IT_Cas 11_127)	RAL-822	RAL-370		RAL-177
