# Supplementary material for: The genomic basis of copper tolerance in Drosophila is shaped by a complex interplay of regulatory and environmental factors
Source: BMC Biol. 2022 Dec 8;20:275. doi: 10.1186/s12915-022-01479-w (PMC9733279; doi:10.1186/s12915-022-01479-w)
Supplement: Supplementary file 3 — Additional file 3: Table S2. Mortality data for all the strains analyzed in this work. [file 12915_2022_1479_MOESM3_ESM.xlsx]

## Sheet: Table S2. Copper mortality data
Table S2. Mortality data for all the strains analyzed in this work. A) Probit LT50 values for the 71 strains collected from nine European locations in 2015 and the 26 additional strains scored from three European locations in 2011 and 2018. Probit values were calculated from a minimum of 13 data points. 95% confidence intervals (CI) were calculated from the Probit slope. B) Raw data for the assay…
A) Probit LT50 values for strains collected from nine European locations in 2015.							Probit LT50 values for strains collected from three additional European locations in 2011 and 2018.
Strain	Abbreviation	LT50	95% CI				Strain	Abbreviation	LT50	95% CI
DK_Jut_I_15_8	DEN-062	26.362	24.782	28.002			IT_CAS_11_127	CAS127	45.723	42.794	48.306
ES_Gim_I_15_5	GIM-043	33.391	31.282	35.159			IT_CAS_11_140	CAS140	71.392	67.285	75.586
ES_Cor_I_15_18_1	COR-037	33.899	31.693	35.765			IT_CAS_11_22	CAS22	49.19	46.383	51.721
ES_Gua_II_15_10	GUA-076	36.212	33.387	38.371			IT_CAS_11_33.5	CAS33.5	53.586	51.061	55.943
ES_Tom_II_15_3	TOM-009	36.502	34.365	38.234			IT_CAS_11_42	CAS42	70.139	66.97	73.34
Fl_Aka_I_15_18	FIN-019	37.542	35.241	39.114			IT_CAS_11_42.5	CAS49.5	57.352	55.087	59.584
ES_Ten_I_15_ 3	TEN-053	37.634	35.438	39.209			IT_CAS_11_50	CAS50	43.327	40.436	45.924
DE_Mun_I_15_18	MUN-032	38.038	34.232	40.947			IT_CAS_11_52.5	CAS52.5	54.54	50.047	58.629
ES_Tom_II_15 _4	TOM-010	38.089	35.334	40.326			IT_CAS_11_66.5	CAS66.5	39.921	36.666	42.89
ES_Ten_I_15_ 1	TEN-052	38.484	36.318	40.086			IT_CAS_11_72	CAS72	47.739	43.986	50.802
ES_Ten_I_15_ 9	TEN-056	38.886	36.846	40.385			IT_CAS_11_75	CAS75	57.965	53.53	62.076
ES_Cor_I_15_25_1	COR-040	38.948	36.759	40.627			AT_MUT_127_19	M127	48.346	45.607	51.057
ES_Gim_II_15_4	GIM-048	39.853	37.659	41.742			AT_MUT_131_19	M131	39.524	36.911	42.138
ES_Gim_I_15_4	GIM-042	40.023	34.145	44.245			AT_ MUT_18_19	M18	61.607	56.056	67.396
DK_Jut_I_15_13	DEN-065	41.886	40.037	43.445			AT_MUT_23_19	M23	49.174	46.353	51.91
ES_Cor_I_15_15_1	COR-036	42.261	37.848	45.607			AT_ MUT_63_19	M63	46.039	41.958	50.053
ES_Gua_II_15_7	GUA-074	42.286	40.369	43.919			AT_ MUT_65_19	M65	46.384	42.964	49.775
ES_Tom_II_15 _6	TOM-012	42.844	41.647	43.873			AT_MUT_74_19	M74	51.914	49.596	54.077
DK_Jut_I_15_4	DEN-059	43.002	41.023	44.596			PT_REC_08_19	R08	56.147	52.721	59.555
ES_Gua_II_15_9	GUA-075	43.543	40.667	45.942			PT_REC_101_19	R101	44.675	39.953	49.331
FI_Aka_I_15_16_2	FIN-022	43.572	38.27	47.752			PT_REC_109_19	R109	58.925	55.362	62.33
ES_Cor_I_15_23_1	COR-039	44.119	40.948	46.79			PT_REC_136_19	R136	44.313	41.087	47.505
ES_Tom_II_15 _14	TOM-007	44.172	42.725	45.468			PT_REC_144_19	R144	62.865	59.955	65.656
ES_Ten_I_15_ 6	TEN-055	44.184	42.01	46.036			PT_REC_35_19	R35	39.722	37.811	41.641
DK_Jut_I_15_12	DEN-064	44.272	42.937	45.488			PT_REC_43_19	R43	58.997	55.393	62.379
ES_Gua_II_15_2	GUA-072	44.336	42.291	46.122			PT_REC_54_19	R54	60.36	57.081	63.555
ES_Tom_II_15 _8	TOM-014	44.777	43.393	46.047
ES_Gim_I_15_25	GIM-046	44.958	43.37	46.417
ES_Gua_II_15_1	GUA-071	45.48	43.078	47.646
ES_Tom_II_15 _7	TOM-013	46.003	43.827	48.041
ES_Cor_I_15_13_1	COR-034	46.639	44.611	48.536
ES_Gim_II_15_6	GIM-049	46.824	45.427	48.18
ES_Gim_II_15_2	GIM-047	47.296	44.494	49.998
ES_Tom_I_15_4	TOM-001	47.624	45.29	49.905
FI_Aka_I_15_14_2	FIN-018	49.689	48.042	51.42
DE_Mun_I_15_16	MUN-030	49.882	47.149	52.703
FI_Aka_I_15 _17	FIN-023	50.324	48.338	52.371
FI_Aka_I_15 _16	FIN-021	50.526	47.929	53.318
DK_Jut_I_15_3	DEN-058	51.558	50.003	53.202
SE_Lun_I_15_1	LUN-066	51.634	49.345	54.117
DE_Mun_I_15_17	MUN-031	51.867	46.165	59.053
ES_Tom_II_15 _9	TOM-015	51.915	49.25	54.838
ES_Tom_I_15_7	TOM-003	53.114	50.355	56.275
ES_Tom_I_15_5	TOM-002	53.754	51.687	56.071
ES_Gua_II_15_4	GUA-073	55.577	53.612	57.836
ES_Cor_I_15_26_1	COR-041	55.711	52.978	59.082
ES_Ten_I_15_ 11	TEN-057	55.722	53.455	58.39
ES_Gim_II_15_9	GIM-050	57.435	55.046	60.342
ES_Tom_I_15_10	TOM-005	58.553	55.601	62.502
ES_Cor_I_15_14_1	COR-035	58.984	55.249	64.446
DK_Jut_I_15_6	DEN-061	62.19	59.448	65.901
DE_Mun_I_15_9	MUN-025	63.461	60.626	67.381
SE_Lun_I_15_4	LUN-067	63.509	60.723	67.331
ES_Ten_I_15_ 4	TEN-054	64.582	62.738	66.827
SE_Lun_I_15_5	LUN-068	65.23	62.493	69.003
ES_Tom_I_15_8	TOM-004	65.811	62.928	69.192
ES_Cor_I_15_19_1	COR-038	66.842	63.577	71.662
ES_Tom_I_15_12	TOM-006	67.11	63.334	71.587
ES_Tom_II_15 _5	TOM-011	68.423	65.669	71.603
DE_Mun_I_15_14	MUN-028	69.731	67.233	72.656
FI_Aka_I_15_15_4	FIN-020	71.588	66.597	77.995
DK_Jut_I_15_11	DEN-063	74.263	71.156	77.866
ES_Gim_I_15_24	GIM-045	74.924	71.543	78.853
SE_Lun_I_15_7	LUN-070	76.285	73.166	79.902
DE_Mun_I_15 _10	MUN-026	77.238	72.327	83.309
DK_Jut_I_15_5	DEN-060	77.621	73.876	82.016
DE_Mun_I_15 _15	MUN-029	77.946	72.545	84.783
FI_Aka_I_15 _13_2	FIN-017	78.084	75.062	81.601
DE_Mun_I_15_20	MUN-033	80.169	75.936	85.223
DE_Mun_I_15 _8	MUN-024	80.568	77.029	84.667
ES_Gim_I_15_12	GIM-044	81.24	75.002	89.43
B) Raw data for the assays on the 71 strains collected from nine European locations in 2015. The counting of the number of dead flies started at a time-point (time on hr0) for each group, and the number of dead flies was counted at different time points until all flies were dead.
Treatment
Strain	Replica	Number of flies	Time on (hr0)	16h20m	24h30min	38h30min	42h30min	45h30min	48h00min	51h30min	60h15min	65h00min	70h30min	91h00min	115h00min	134h00min
TOM-001	D1	15	16:25:00	0	0	2	4	5	7	9	11	12	14	15	15	15
TOM-001	D2	15	16:25:00	0	0	5	5	6	8	8	10	12	13	15	15	15
TOM-001	D3	10	16:25:00	0	1	3	4	5	8	8	9	9	9	10	10	10
TOM-002	D1	15	16:25:00	0	0	3	2	5	5	7	12	12	12	14	15	15
TOM-002	D2	14	16:25:00	0	1	3	3	3	4	6	9	10	13	14	14	14
TOM-002	D3	15	16:25:00	0	0	0	1	2	4	6	10	12	13	15	15	15
TOM-003	D1	15	16:25:00	0	0	4	4	7	8	9	10	12	13	15	15	15
TOM-003	D2	15	16:25:00	0	0	0	0	2	4	4	13	14	15	15	15	15
TOM-003	D3	15	16:25:00	0	1	3	3	2	3	4	9	9	13	15	15	15
TOM-004	D1	15	16:25:00	0	0	1	1	1	1	2	7	8	10	13	14	15
TOM-004	D2	15	16:25:00	0	0	1	1	1	2	3	5	6	7	15	15	15
TOM-004	D3	5	16:25:00	0	0	0	0	0	0	0	2	2	3	5	5	5
TOM-005	D1	15	16:25:00	0	0	0	2	3	4	5	8	11	12	13	15	15
TOM-005	D2	14	16:25:00	0	0	0	4	6	6	7	9	9	12	14	15	15
TOM-005	D3	15	16:25:00	0	1	1	1	1	2	4	5	8	9	13	15	15
TOM-006	D1	15	16:25:00	0	0	1	1	1	1	1	2	6	6	14	15	15
TOM-006	D2	15	16:25:00	0	0	0	0	1	1	1	4	4	7	12	15	15
TOM-006	D3	15	16:25:00	0	1	4	4	4	4	5	5	9	9	13	15	15
TOM-007	D1	15	16:25:00	0	0	4	9	10	12	12	14	14	15	15	15	15
TOM-007	D2	15	16:25:00	0	0	2	10	11	11	11	15	15	15	15	15	15
TOM-007	D3	15	16:25:00	0	0	1	4	5	8	11	15	15	15	15	15	15
TOM-009	D1	15	16:25:00	0	0	8	10	13	14	15	15	15	15	15	15	15
TOM-009	D2	15	16:50:00	0	0	9	11	13	14	14	14	14	15	15	15	15
TOM-009	D3	15	16:50:00	0	1	10	12	13	14	14	15	15	15	15	15	15
TOM-010	D1	15	16:50:00	0	2	4	6	9	11	13	14	15	15	15	15	15
TOM-010	D2	15	16:50:00	0	1	6	9	11	12	14	15	15	15	15	15	15
TOM-010	D3	10	16:50:00	0	2	5	7	10	10	10	10	10	10	15	15	15
TOM-011	D1	15	16:50:00	0	0	0	0	0	3	3	7	7	8	13	15	15
TOM-011	D2	15	16:50:00	0	0	0	0	0	2	2	3	4	6	13	15	15
TOM-011	D3	15	16:50:00	0	0	1	1	1	4	4	4	4	5	14	15	15
TOM-012	D1	15	16:50:00	0	0	5	8	10	11	14	15	15	15	15	15	15
TOM-012	D2	15	16:50:00	0	0	3	7	12	14	15	15	15	15	15	15	15
TOM-012	D3	14	16:50:00	0	0	2	4	8	11	12	14	14	14	14	14	14
TOM-013	D1	13	16:50:00	0	0	3	7	5	8	8	10	10	13	15	15	15
TOM-013	D2	15	16:50:00	0	1	4	4	7	11	12	13	13	14	15	15	15
TOM-013	D3	14	16:50:00	0	1	2	4	7	7	7	12	12	14	14	14	14
TOM-014	D1	15	16:50:00	0	0	1	4	7	8	8	14	15	15	15	15	15
TOM-014	D2	15	16:50:00	0	0	5	6	8	11	13	15	15	15	15	15	15
TOM-014	D3	15	16:50:00	0	0	3	9	9	10	11	15	15	15	15	15	15
TOM-015	D1	10	16:50:00	0	0	1	2	3	3	4	6	9	9	10	10	10
TOM-015	D2	10	16:50:00	0	1	2	3	3	4	5	6	8	10	10	10	10
TOM-015	D3	4	16:50:00	0	0	0	0	0	1	1	4	4	4	4	4	4
TOM-015	D1	10	16:50:00	0	1	3	5	7	7	9	10	10	10	10	10	10
TOM-015	D2	10	16:50:00	0	0	4	5	8	9	9	10	10	10	10	10	10
TOM-015	D3	10	16:50:00	0	0	3	5	0	5	6	8	10	8	8	8	8
FIN-017	D1	15	16:50:00	0	0	0	0	0	0	0	0	1	5	12	15	15
FIN-017	D2	15	16:50:00	0	0	0	0	1	1	1	2	2	3	10	15	15
FIN-017	D3	15	17:09:00	0	0	0	0	0	0	0	3	3	4	12	15	15
FIN-018	D1	15	17:09:00	0	0	0	0	3	6	9	14	15	15	15	15	15
FIN-018	D2	15	17:09:00	0	0	1	2	4	6	11	15	15	15	15	15	15
FIN-018	D3	15	17:09:00	0	1	2	2	2	5	9	13	13	15	15	15	15
FIN-019	D1	15	17:09:00	0	0	13	14	14	15	15	15	15	15	15	15	15
FIN-019	D2	14	17:09:00	0	0	5	9	11	13	14	14	14	14	14	14	14
FIN-019	D3	15	17:09:00	0	0	9	11	13	13	15	15	15	15	15	15	15
FIN-020	D1	10	17:09:00	0	0	0	1	1	2	3	3	4	5	9	10	10
FIN-020	D2	6	17:09:00	0	0	0	0	0	0	0	0	1	2	3	6	6
FIN-021	D1	15	17:09:00	0	0	2	2	3	6	7	7	9	10	12	15	15
FIN-021	D2	15	17:09:00	0	0	5	6	7	9	10	13	13	14	15	15	15
FIN-021	D3	15	17:09:00	0	0	5	5	7	8	9	10	11	11	15	15	15
FIN-022	D1	15	17:09:00	0	0	2	2	6	7	8	13	13	15	15	15	15
FIN-022	D2	15	17:09:00	0	0	4	7	9	12	13	14	16	16	16	16	16
FIN-022	D3	9	17:09:00	0	1	8	8	8	9	9	0	9	9	9	9	9
FIN-023	D1	15	17:09:00	0	0	3	6	4	5	6	12	12	12	15	15	15
FIN-023	D2	15	17:09:00	0	0	1	5	5	5	8	12	13	14	14	14	14
FIN-023	D3	15	17:09:00	0	0	3	5	6	7	10	11	12	13	13	13	13
MUN-024	D1	15	17:09:00	0	0	0	0	1	1	1	3	4	4	9	15	15
MUN-024	D2	14	17:09:00	0	0	0	0	0	0	0	3	3	3	7	11	14
MUN-024	D3	15	17:09:00	0	0	0	0	0	0	1	2	2	5	10	15	15
MUN-025	D1	13	17:09:00	0	0	0	0	2	2	2	3	5	8	13	13	13
MUN-025	D2	15	17:09:00	0	0	0	0	0	2	2	7	8	8	10	10	10
MUN-025	D3	15	17:48:00	0	0	0	0	2	3	5	6	7	8	9	15	15
MUN-026	D1	15	17:48:00	0	0	1	1	1	0	2	3	4	5	9	6	15
MUN-026	D2	15	17:48:00	0	0	0	0	1	0	1	3	4	7	10	12	15
MUN-026	D3	15	17:48:00	0	0	1	1	1	5	5	6	6	7	13	14	15
MUN-028	D1	15	17:48:00	0	0	0	0	0	0	0	1	3	6	15	15	15
MUN-028	D2	15	17:48:00	0	0	0	0	0	1	1	4	4	9	15	15	15
MUN-028	D3	15	17:48:00	0	0	0	0	1	1	1	6	8	11	13	13	13
MUN-029	D1	15	17:48:00	1	1	1	1	1	1	1	3	3	6	8	15	15
MUN-029	D2	15	17:48:00	0	0	0	0	0	0	0	2	2	3	10	11	11
MUN-029	D3	15	17:48:00	0	0	1	1	1	1	2	4	5	8	14	14	14
MUN-030	D1	15	17:48:00	0	0	4	4	4	6	8	11	13	13	14	14	14
MUN-030	D2	15	17:48:00	1	1	1	3	3	4	6	10	11	14	14	14	14
MUN-030	D3	15	17:48:00	0	0	3	3	3	5	6	10	13	13	13	13	13
MUN-031	D1	15	17:48:00	0	1	5	10	12	13	15	15	15	15	15	15	15
MUN-031	D2	15	17:48:00	0	0	0	1	1	2	6	7	8	12	14	14	14
MUN-031	D3	15	17:48:00	0	0	1	2	2	2	3	6	7	13	15	15	15
MUN-032	D1	15	17:48:00	0	1	7	8	9	10	12	14	14	14	15	15	15
MUN-032	D2	14	17:48:00	0	0	9	10	13	14	14	14	14	14	14	14	14
MUN-033	D1	15	17:48:00	0	0	1	1	1	2	2	3	3	4	12	12	13
MUN-033	D2	15	17:48:00	0	0	0	0	1	2	3	5	5	7	12	13	14
MUN-033	D3	15	17:48:00	0	0	0	0	1	1	1	3	3	4	7	13	13
COR-034	D1	15	17:48:00	0	0	2	3	7	6	8	8	15	15	15	15	15
COR-034	D2	15	17:55:00	0	1	5	5	7	9	10	14	14	15	15	15	15
COR-034	D3	15	17:55:00	0	0	3	6	7	8	9	15	15	15	15	15	15
COR-035	D1	15	17:55:00	0	0	0	5	0	0	0	5	5	13	13	13	13
COR-035	D2	14	17:55:00	0	0	0	0	1	1	1	6	6	15	15	15	15
COR-035	D3	15	17:55:00	0	0	2	3	4	6	6	12	12	15	15	15	15
COR-036	D1	10	17:55:00	0	1	5	6	8	9	10	10	10	10	10	10	10
COR-036	D2	9	17:55:00	0	1	3	4	4	6	9	8	8	8	9	9	9
COR-036	D3	10	17:55:00	0	0	0	0	8	4	5	10	10	10	10	10	10
COR-037	D1	15	17:55:00	0	3	8	10	11	13	14	14	14	14	14	14	14
COR-037	D2	15	17:55:00	0	1	13	14	15	15	15	15	15	15	15	15	15
COR-037	D3	15	17:55:00	0	2	8	9	12	13	14	14	14	14	14	14	14
COR-038	D1	15	17:55:00	0	0	0	0	2	2	3	5	8	9	13	13	13
COR-038	D2	15	17:55:00	0	0	0	0	0	2	2	6	6	10	15	15	15
COR-038	D3	15	17:55:00	0	0	1	1	0	1	2	3	6	6	13	13	13
COR-039	D1	8	17:55:00	0	0	4	5	6	9	9	9	9	10	10	10	10
COR-039	D2	10	17:55:00	0	0	1	2	4	6	7	7	7	8	9	9	9
COR-040	D1	15	17:55:00	0	0	6	10	14	14	14	14	14	14	14	14	15
COR-040	D2	15	17:55:00	0	0	6	10	12	14	15	15	15	15	15	15	15
COR-040	D3	15	17:55:00	0	0	7	8	11	15	15	15	15	15	15	15	15
COR-041	D1	15	17:55:00	0	0	2	2	3	3	3	6	9	11	14	15	15
COR-041	D2	13	17:55:00	0	0	0	1	9	2	2	8	10	10	12	13	13
COR-041	D3	15	17:55:00	0	0	1	3	4	6	6	10	12	12	12	13	13
GIM-042	D1	14	17:55:00	0	0	5	8	9	10	11	13	14	14	14	14	14
GIM-042	D2	15	18:02:00	0	0	7	10	13	14	14	14	14	14	14	14	14
GIM-042	D3	15	18:02:00	0	0	3	7	10	12	14	14	14	14	14	14	14
GIM-043	D1	15	18:02:00	0	0	8	14	15	15	15	15	15	15	15	15	15
GIM-043	D2	15	18:02:00	0	0	9	12	14	14	15	15	15	15	15	15	15
GIM-043	D3	15	18:02:00	1	2	12	13	14	14	15	15	15	15	15	15	15
GIM-044	D1	15	18:02:00	0	0	0	1	1	1	2	2	2	2	5	15	15
GIM-044	D2	15	18:02:00	0	0	0	0	0	0	0	0	2	3	11	15	15
GIM-044	D3	15	18:02:00	0	0	0	1	1	1	1	1	2	2	8	15	15
GIM-045	D1	15	18:02:00	0	0	0	0	0	1	1	3	5	8	10	14	15
GIM-045	D2	15	18:02:00	0	0	0	0	1	2	2	3	5	6	11	15	15
GIM-045	D3	15	18:02:00	0	0	0	1	2	2	2	4	4	6	8	13	15
GIM-046	D1	6	18:02:00	0	0	3	3	4	5	5	5	5	6	6	6	6
GIM-046	D2	15	18:02:00	0	0	4	6	7	9	14	15	15	15	15	15	15
GIM-046	D3	15	18:02:00	0	0	1	1	5	10	14	15	15	15	15	15	15
GIM-047	D1	15	18:02:00	0	0	6	7	10	11	13	13	13	15	15	15	15
GIM-047	D2	15	18:02:00	0	0	4	7	7	9	9	13	13	13	14	15	15
GIM-047	D3	15	18:02:00	0	0	1	3	4	6	8	8	9	12	14	15	15
GIM-048	D1	15	18:02:00	0	0	6	8	11	13	13	14	14	15	15	15	15
GIM-048	D2	15	18:02:00	0	1	5	9	11	13	13	13	13	14	15	15	15
GIM-048	D3	15	18:02:00	0	0	7	9	9	13	14	14	14	14	15	15	15
GIM-049	D1	15	18:02:00	0	0	3	3	5	8	9	15	15	15	15	15	15
GIM-049	D2	15	18:02:00	0	0	3	5	5	10	13	13	13	14	15	15	15
GIM-049	D3	15	18:02:00	0	0	2	2	8	9	10	15	15	15	15	15	15
GIM-050	D1	15	18:02:00	0	1	0	1	7	2	4	9	12	13	15	15	15
GIM-050	D2	15	18:02:00	0	0	0	2	1	2	3	10	13	13	14	14	14
GIM-050	D3	15	18:02:00	0	0	0	0	1	0	4	8	10	13	15	15	15
TEN-052	D1	13	18:38:00	0	0	6	9	11	11	9	13	13	13	13	13	13
TEN-052	D2	15	18:38:00	0	0	5	11	13	15	15	15	15	15	15	15	15
TEN-052	D3	14	18:38:00	0	1	5	10	13	14	14	14	14	14	14	14	14
TEN-053	D1	15	18:38:00	0	0	7	8	13	14	15	15	15	15	15	15	15
TEN-053	D2	15	18:38:00	0	0	9	11	14	14	15	15	15	15	15	15	15
TEN-053	D3	15	18:38:00	0	1	8	11	13	15	15	15	15	15	15	15	15
TEN-054	D1	14	18:38:00	0	0	0	0	0	0	1	6	9	9	14	14	14
TEN-054	D2	15	18:38:00	0	0	0	0	0	0	2	4	6	11	15	15	15
TEN-054	D3	15	18:38:00	0	0	0	0	0	0	1	5	9	10	15	15	15
TEN-055	D1	15	18:38:00	0	0	1	9	10	12	13	13	13	13	13	13	13
TEN-055	D2	15	18:38:00	0	0	0	5	7	12	14	15	15	15	15	15	15
TEN-055	D3	15	18:38:00	0	0	3	5	7	13	15	15	15	15	15	15	15
TEN-056	D1	15	18:38:00	0	0	6	8	13	14	15	15	15	15	15	15	15
TEN-056	D2	15	18:38:00	0	0	9	10	13	13	14	15	15	15	15	15	15
TEN-056	D3	15	18:38:00	0	0	9	10	13	13	13	15	15	15	15	15	15
TEN-057	D1	15	18:38:00	0	0	0	0	0	0	4	8	11	11	13	13	15
TEN-057	D2	15	18:38:00	0	0	0	2	7	7	7	10	11	13	15	15	15
TEN-057	D3	15	18:38:00	0	0	2	2	3	5	6	11	12	13	13	13	15
DEN-058	D1	15	18:38:00	0	0	0	2	5	7	11	14	14	15	15	15	15
DEN-058	D2	15	18:38:00	0	0	0	0	4	5	6	11	11	15	15	15	15
DEN-058	D3	15	18:38:00	0	0	1	3	4	5	10	11	11	14	15	15	15
DEN-059	D1	15	18:38:00	0	0	6	13	13	15	15	15	15	15	15	15	15
DEN-059	D2	15	18:38:00	0	0	2	8	8	11	12	15	15	15	15	15	15
DEN-059	D3	15	18:48:00	0	0	1	5	6	9	10	15	15	15	15	15	15
DEN-060	D1	15	18:48:00	0	0	0	0	2	2	3	3	3	3	10	10	15
DEN-060	D2	14	18:48:00	0	0	0	0	1	1	1	2	4	6	11	11	14
DEN-060	D3	14	18:48:00	0	0	0	0	1	1	1	3	4	6	13	13	14
DEN-061	D1	15	18:48:00	0	0	0	1	1	1	1	7	9	11	15	15	15
DEN-061	D2	14	18:48:00	0	0	1	1	1	2	2	10	10	14	15	15	15
DEN-061	D3	15	18:48:00	0	0	1	2	2	2	2	3	5	9	13	13	1
DEN-062	D1	15	18:48:00	0	3	15	15	15	15	15	15	15	15	15	15	15
DEN-062	D2	15	18:48:00	0	4	15	15	15	15	15	15	15	15	15	15	15
DEN-062	D3	15	18:48:00	1	5	15	15	15	15	15	15	15	15	15	15	15
DEN-063	D1	15	18:48:00	0	0	0	0	1	1	1	4	5	7	15	15	15
DEN-063	D2	15	18:48:00	0	0	1	1	1	1	1	1	3	4	12	12	15
DEN-063	D3	15	18:48:00	0	0	0	0	0	1	1	2	4	5	14	14	15
DEN-064	D1	12	18:48:00	0	0	4	4	7	10	11	12	12	12	12	12	12
DEN-064	D2	10	18:48:00	0	0	1	3	4	8	8	10	10	10	10	10	10
DEN-064	D3	14	18:48:00	0	0	3	5	7	9	12	14	14	14	14	14	14
DEN-065	D1	15	18:48:00	0	0	4	7	9	11	12	14	15	15	15	15	15
DEN-065	D2	15	18:48:00	0	1	4	4	7	10	13	15	15	15	15	15	15
DEN-065	D3	15	18:48:00	0	0	9	10	10	13	13	14	15	15	15	15	15
LUN-066	D1	15	18:48:00	0	0	2	3	7	10	11	12	13	13	15	15	15
LUN-066	D2	15	18:48:00	0	0	2	2	4	5	6	9	10	10	15	15	15
LUN-066	D3	15	18:48:00	0	0	3	5	6	8	8	10	11	11	15	15	15
LUN-067	D1	15	18:48:00	0	0	0	1	2	2	4	8	10	10	15	15	15
LUN-067	D2	15	18:48:00	0	0	1	0	1	2	3	9	9	9	15	15	15
LUN-067	D3	15	19:02:00	0	0	1	1	1	1	2	6	7	7	15	15	15
LUN-068	D1	15	19:02:00	0	0	0	0	0	0	1	5	7	7	15	15	15
LUN-068	D2	15	19:02:00	0	0	0	1	1	1	1	4	8	8	14	15	15
LUN-068	D3	15	19:02:00	0	0	0	1	1	3	5	9	10	10	10	10	10
LUN-068	D1	15	19:02:00	1	3	13	15	15	15	15	15	15	15	15	15	15
LUN-068	D2	11	19:02:00	0	2	12	12	9	10	11	11	11	11	11	11	11
LUN-068	D3	12	19:02:00	0	2	12	12	12	12	12	12	12	12	12	12	12
LUN-070	D1	15	19:02:00	0	0	1	1	1	1	2	3	4	4	13	15	15
LUN-070	D2	15	19:02:00	0	0	0	0	0	0	0	2	2	2	9	15	15
LUN-070	D3	15	19:02:00	0	0	0	0	0	0	0	3	5	5	12	15	15
GUA-071	D1	15	19:02:00	0	0	3	6	8	9	11	14	15	15	15	15	15
GUA-071	D2	15	19:02:00	0	2	3	7	7	11	13	15	15	15	15	15	15
GUA-071	D3	15	19:02:00	0	0	2	5	5	6	7	11	13	13	13	13	13
GUA-072	D1	10	19:02:00	0	0	3	4	5	8	9	10	10	10	10	10	10
GUA-072	D2	7	19:02:00	0	0	1	1	4	4	6	7	7	7	7	7	7
GUA-073	D1	15	19:02:00	0	1	1	2	2	4	7	11	11	13	15	15	15
GUA-073	D2	15	19:02:00	0	0	0	1	1	3	7	9	12	13	15	15	15
GUA-073	D3	15	19:02:00	0	0	2	2	3	3	5	9	11	13	15	15	15
GUA-074	D1	15	19:02:00	0	0	6	9	9	9	10	15	15	15	15	15	15
GUA-074	D2	15	19:02:00	0	0	2	6	9	10	10	14	15	15	15	15	15
GUA-074	D3	13	19:02:00	0	1	6	8	10	10	10	13	13	13	13	13	13
GUA-075	D1	15	19:02:00	0	3	7	9	9	13	13	15	15	15	15	15	15
GUA-075	D2	15	19:02:00	0	0	4	6	6	8	11	15	15	15	15	15	15
GUA-075	D3	15	19:02:00	0	0	2	4	5	6	8	14	15	15	15	15	15
GUA-076	D1	10	19:02:00	0	1	8	8	9	10	10	10	10	10	10	10	10
GUA-076	D2	9	19:02:00	0	1	4	7	8	9	9	9	9	9	9	9	9
GUA-076	D3	9	19:02:00	0	0	4	4	6	7	9	9	9	9	9	9	9
Control:
Strain	Replica	Number of flies	Time on (hr0)	16h20m	24h30min	38h30min	42h30min	45h30min	48h00min	51h30min	60h15min	65h00min	70h30min	91h00min	115h00min	134h00min
TOM-001	C1	14	16:25:00	0	0	0	0	0	0	0	0	0	0	0	0	0
TOM-001	C2	15	16:25:00	0	0	0	0	0	0	0	0	0	0	0	0	0
TOM-001	C3	15	16:25:00	0	0	0	0	0	0	0	0	0	0	0	0	0
TOM-002	C1	13	16:25:00	0	0	1	0	0	0	0	0	0	0	0	0	0
TOM-002	C2	9	16:25:00	0	0	0	0	0	0	0	0	0	0	0	0	0
TOM-003	C1	10	16:25:00	0	0	0	0	0	0	0	0	0	0	0	0	0
TOM-003	C2	7	16:25:00	0	0	0	0	0	0	0	0	0	0	0	0	0
TOM-003	C3	7	16:25:00	0	0	0	1	1	1	1	1	1	1	1	1	1
TOM-004	C1	14	16:25:00	0	0	0	0	0	0	0	0	0	0	0	0	0
TOM-004	C2	15	16:25:00	0	0	0	0	0	0	0	0	0	0	0	0	0
TOM-005	C1	15	16:25:00	0	0	0	0	0	0	0	0	0	0	0	0	0
TOM-005	C2	15	16:25:00	0	0	0	0	0	0	0	0	0	0	0	0	0
TOM-005	C3	15	16:25:00	0	0	0	0	0	0	0	0	0	0	0	0	0
TOM-006	C1	15	16:25:00	0	0	0	0	0	0	0	0	0	0	0	0	0
TOM-006	C2	15	16:25:00	0	0	0	0	0	0	0	0	0	0	0	0	0
TOM-006	C3	15	16:25:00	0	0	0	0	0	0	0	0	0	0	0	0	0
TOM-007	C1	10	16:25:00	0	0	0	0	0	0	0	0	0	0	0	0	0
TOM-007	C2	5	16:25:00	0	0	0	0	0	0	0	0	0	0	0	0	0
TOM-009	C1	15	16:25:00	0	0	0	0	0	0	0	0	0	0	0	0	0
TOM-009	C2	15	16:50:00	0	0	0	0	0	0	0	0	0	0	0	0	0
TOM-009	C3	10	16:50:00	0	0	1	1	1	1	1	1	1	1	1	1	1
TOM-010	C1	10	16:50:00	0	0	0	0	0	0	0	0	0	0	0	0	0
TOM-010	C2	10	16:50:00	0	0	0	0	0	0	0	0	0	0	0	0	0
TOM-010	C3	10	16:50:00	0	0	0	0	0	0	0	0	0	0	0	0	0
TOM-011	C1	15	16:50:00	0	0	0	0	0	0	0	0	0	0	0	0	0
TOM-011	C2	15	16:50:00	0	0	0	0	0	0	0	0	0	0	0	0	0
TOM-011	C3	13	16:50:00	0	0	0	0	0	0	0	0	0	0	0	0	0
TOM-012	C1	9	16:50:00	0	0	0	0	0	0	0	0	0	0	0	0	0
TOM-012	C2	5	16:50:00	0	0	0	0	0	0	0	0	0	0	0	0	0
TOM-013	C1	10	16:50:00	2	2	2	2	2	2	2	2	2	2	2	2	2
TOM-013	C2	10	16:50:00	0	0	0	0	0	0	0	0	0	0	0	0	0
TOM-013	C3	10	16:50:00	0	0	0	0	0	0	0	0	0	0	0	0	0
TOM-014	C1	10	16:50:00	0	0	0	0	0	0	0	0	0	0	0	0	0
TOM-015	C1	10	16:50:00	0	0	0	0	0	0	0	0	0	0	0	0	0
TOM-015	C2	10	16:50:00	0	0	0	0	0	0	0	0	0	0	0	0	0
TOM-015	C3	9	16:50:00	0	0	0	0	0	0	0	0	0	0	0	0	0
TOM-015	C1	10	16:50:00	0	0	0	0	0	0	0	0	0	0	0	0	0
TOM-015	C2	10	16:50:00	0	0	0	0	0	0	0	0	0	0	0	0	0
TOM-015	C3	9	16:50:00	1	1	1	1	1	1	0	0	0	0	0	0	0
FIN-017	C1	10	16:50:00	0	0	0	0	0	0	0	0	0	0	0	0	0
FIN-017	C2	10	16:50:00	0	0	0	0	0	0	0	0	0	0	0	0	0
FIN-017	C3	4	17:09:00	0	0	0	0	0	0	0	0	0	0	0	0	0
FIN-018	C1	15	17:09:00	0	0	0	0	0	0	0	0	0	0	0	0	0
FIN-018	C2	10	17:09:00	0	0	0	0	0	0	0	0	0	0	0	0	0
FIN-018	C3	13	17:09:00	0	0	0	0	0	0	0	0	0	0	0	0	0
FIN-019	C1	15	17:09:00	0	0	0	0	0	0	0	0	0	0	0	0	0
FIN-019	C2	15	17:09:00	0	0	0	0	0	0	0	0	0	0	0	0	0
FIN-019	C3	9	17:09:00	0	0	0	0	0	0	0	0	0	0	0	0	0
FIN-020	C1	15	17:09:00	0	0	0	0	0	0	0	0	0	0	0	0	0
FIN-020	C1	15	17:09:00	0	0	0	0	0	0	0	0	0	0	0	0	0
FIN-021	C1	15	17:09:00	0	0	0	0	0	0	0	0	0	0	0	0	0
FIN-021	C2	15	17:09:00	0	0	0	0	0	0	0	0	0	0	0	0	0
FIN-021	C3	9	17:09:00	0	0	0	0	0	0	0	0	0	0	0	0	0
FIN-022	C1	4	17:09:00	0	1	1	2	2	2	0	0	0	0	0	0	0
FIN-022	C2	7	17:09:00	0	1	1	1	1	1	1	1	1	1	1	1	1
FIN-023	C1	9	17:09:00	0	0	0	0	0	0	0	0	0	0	0	0	0
MUN-024	C1	8	17:09:00	0	0	0	0	0	0	0	0	0	0	0	0	0
MUN-024	C2	10	17:09:00	0	0	0	0	0	0	0	0	0	0	0	0	0
MUN-024	C3	15	17:09:00	0	0	0	0	0	0	0	0	0	0	0	0	0
MUN-025	C1	15	17:09:00	0	0	0	0	0	0	0	0	0	0	0	0	0
MUN-026	C1	14	17:48:00	0	0	0	0	1	1	1	1	1	1	1	1	1
MUN-026	C2	15	17:48:00	0	0	0	0	0	0	0	0	0	0	0	0	0
MUN-026	C3	9	17:48:00	0	1	0	0	0	0	0	0	0	0	0	0	0
MUN-028	C1	15	17:48:00	0	1	1	1	1	1	1	1	1	1	1	1	1
MUN-028	C2	15	17:48:00	0	0	0	0	0	0	0	0	0	0	0	0	0
MUN-028	C3	15	17:48:00	0	0	0	0	0	0	0	0	0	0	0	0	0
MUN-029	C1	15	17:48:00	0	0	0	0	0	0	0	0	0	0	0	0	0
MUN-029	C2	14	17:48:00	0	0	0	0	0	0	0	0	0	0	0	0	0
MUN-029	C3	15	17:48:00	0	0	0	0	0	0	0	0	0	0	0	0	0
MUN-030	C1	15	17:48:00	0	0	0	0	0	0	0	0	0	0	0	0	0
MUN-030	C2	15	17:48:00	0	0	0	0	0	0	0	0	0	0	0	0	0
MUN-030	C3	15	17:48:00	0	0	0	0	0	0	0	0	0	0	0	0	0
MUN-031	C1	15	17:48:00	0	0	0	0	0	0	0	0	0	0	0	0	0
MUN-031	C2	15	17:48:00	0	0	0	0	0	0	0	0	0	0	0	0	0
MUN-031	C3	15	17:48:00	0	0	0	0	0	0	0	0	0	0	0	0	0
MUN-032	C1	3	17:48:00	0	0	0	0	0	0	0	0	0	0	0	0	0
MUN-033	C1	15	17:48:00	0	0	0	0	0	0	0	0	0	0	0	0	0
MUN-033	C2	15	17:48:00	0	0	0	0	0	0	0	0	0	0	0	0	0
MUN-033	C3	15	17:48:00	0	0	0	0	0	0	0	0	0	0	0	0	0
COR-034	C2	10	17:55:00	0	0	0	0	0	0	0	0	0	0	0	0	0
COR-034	C3	9	17:55:00	0	0	0	0	0	0	0	0	0	0	0	0	0
COR-035	C1	10	17:55:00	0	0	0	0	0	0	0	0	0	0	0	0	0
COR-035	C2	10	17:55:00	0	0	0	0	0	0	0	0	0	0	0	0	0
COR-035	C3	15	17:55:00	0	0	0	0	0	0	0	0	0	0	0	0	0
COR-036	C1	10	17:55:00	0	0	0	0	0	0	0	0	0	0	0	0	0
COR-036	C2	10	17:55:00	0	0	0	0	0	0	0	0	0	0	0	0	0
COR-036	C3	10	17:55:00	0	0	0	0	0	0	0	0	0	0	0	0	0
COR-037	C1	10	17:55:00	0	0	0	0	0	0	0	0	0	0	0	0	0
COR-037	C2	10	17:55:00	0	0	0	0	0	0	0	0	0	0	0	0	0
COR-037	C3	10	17:55:00	0	0	0	0	0	1	0	0	0	0	0	0	0
COR-038	C1	10	17:55:00	0	0	0	0	0	0	0	0	0	0	0	0	0
COR-038	C2	10	17:55:00	0	0	0	0	0	0	0	0	0	0	0	0	0
COR-038	C3	9	17:55:00	0	0	0	0	0	0	0	0	0	0	0	0	0
COR-039	C1	10	17:55:00	0	0	0	0	0	0	0	0	0	0	0	0	0
COR-039	C2	10	17:55:00	0	0	0	0	0	1	0	0	0	0	0	0	0
COR-039	C3	5	17:55:00	0	0	0	0	0	0	0	1	1	1	1	1	1
COR-040	C1	10	17:55:00	0	0	0	0	0	0	0	0	0	0	0	0	0
COR-040	C2	9	17:55:00	0	0	0	0	0	0	0	0	0	0	0	0	0
COR-040	C3	10	17:55:00	0	0	0	0	0	0	0	0	0	0	0	0	0
COR-041	C1	10	17:55:00	0	0	0	0	0	0	0	0	0	0	0	0	0
COR-041	C2	10	17:55:00	0	0	0	0	0	0	0	0	1	1	1	1	1
COR-041	C3	9	17:55:00	0	0	0	0	0	0	0	0	0	0	0	0	0
GIM-042	C1	10	17:55:00	0	0	0	0	0	1	0	0	0	0	0	0	0
GIM-042	C2	10	18:02:00	0	0	0	0	0	0	0	0	1	1	1	1	1
GIM-042	C3	15	18:02:00	0	0	0	0	0	0	0	0	0	0	0	0	0
GIM-043	C1	10	18:02:00	0	0	0	0	0	0	0	0	0	0	0	0	0
GIM-043	C2	10	18:02:00	0	0	0	0	0	0	0	0	0	0	0	0	0
GIM-043	C3	9	18:02:00	0	0	0	0	0	0	0	0	0	0	0	0	0
GIM-044	C1	10	18:02:00	0	0	0	0	0	0	0	0	0	0	0	0	0
GIM-044	C2	10	18:02:00	0	0	0	0	0	0	0	0	0	0	0	0	0
GIM-044	C3	10	18:02:00	0	0	0	0	0	0	0	0	0	0	0	0	0
GIM-045	C1	10	18:02:00	0	0	0	0	0	0	0	0	0	0	0	0	0
GIM-045	C2	10	18:02:00	0	0	0	0	0	0	0	0	0	0	0	0	0
GIM-045	C3	10	18:02:00	0	0	0	0	0	0	0	0	0	0	0	0	0
GIM-046	C1	10	18:02:00	0	0	0	0	0	0	0	0	0	0	0	0	0
GIM-046	C2	10	18:02:00	0	0	0	0	0	0	0	0	0	0	0	0	0
GIM-046	C3	10	18:02:00	0	0	0	0	0	0	0	0	0	0	0	0	0
GIM-047	C1	10	18:02:00	0	0	0	0	0	0	0	0	0	0	0	0	0
GIM-047	C2	9	18:02:00	0	0	0	0	0	0	0	0	0	0	0	0	0
GIM-047	C3	9	18:02:00	0	0	0	0	0	0	0	0	0	0	0	0	0
GIM-048	C1	15	18:02:00	0	0	0	0	0	0	0	0	0	0	0	0	0
GIM-048	C3	15	18:02:00	0	0	0	0	0	0	0	0	0	0	0	0	0
GIM-049	C1	9	18:02:00	0	0	0	0	0	0	0	0	0	0	0	0	0
GIM-049	C2	10	18:02:00	0	0	0	0	0	0	0	0	0	0	0	0	0
GIM-049	C3	10	18:02:00	0	0	0	0	0	0	0	0	0	0	0	0	0
GIM-050	C1	15	18:02:00	0	0	0	0	0	0	0	0	0	0	0	0	0
GIM-050	C2	15	18:02:00	0	0	0	0	0	0	0	0	0	0	0	0	0
GIM-050	C3	7	18:02:00	0	0	0	0	0	0	0	0	0	0	0	0	0
TEN-052	C1	15	18:38:00	0	0	0	0	0	0	0	0	0	0	0	0	0
TEN-052	C2	15	18:38:00	0	0	0	0	0	0	0	0	0	0	0	0	0
TEN-052	C3	15	18:38:00	0	0	1	1	1	1	1	1	1	1	1	1	1
TEN-053	C1	14	18:38:00	0	0	0	0	0	0	0	0	0	0	0	0	0
TEN-053	C2	15	18:38:00	0	0	0	0	0	0	0	0	0	0	0	0	0
TEN-053	C3	9	18:38:00	0	0	0	0	0	0	0	0	0	0	0	0	0
TEN-054	C1	15	18:38:00	0	0	0	0	0	0	0	0	0	0	0	0	0
TEN-054	C2	15	18:38:00	0	0	0	0	0	0	0	0	0	0	0	0	0
TEN-054	C3	15	18:38:00	0	0	0	0	0	0	0	0	0	0	0	0	0
TEN-055	C1	10	18:38:00	0	0	0	0	0	0	0	0	0	0	0	0	0
TEN-055	C2	4	18:38:00	0	0	0	0	0	0	0	0	0	0	0	0	2
TEN-056	C1	10	10	0	0	0	0	0	0	0	0	0	0	0	0	0
TEN-056	C2	10	10	0	0	0	0	0	0	0	0	0	0	0	0	0
TEN-056	C3	10	10	0	0	0	0	0	0	0	0	0	0	0	0	0
TEN-057	C1	10	10	0	0	0	0	0	0	0	0	0	0	0	0	0
TEN-057	C2	10	10	0	0	0	0	0	0	0	0	0	0	0	0	0
DEN-058	C1	10	18:38:00	0	0	0	0	0	0	0	0	0	0	0	0	0
DEN-058	C2	10	18:38:00	0	0	0	0	0	0	0	0	0	0	0	0	0
DEN-058	C3	10	18:38:00	0	0	0	0	0	0	0	0	0	0	0	0	0
DEN-059	C1	10	18:38:00	0	0	0	0	0	0	0	0	0	0	0	0	0
DEN-059	C2	10	18:38:00	0	0	0	0	0	0	0	0	0	0	0	0	0
DEN-059	C3	10	18:48:00	0	0	0	0	0	0	0	0	0	0	0	0	0
DEN-060	C1	15	18:48:00	0	0	1	0	0	0	0	0	0	0	0	0	0
DEN-060	C2	15	18:48:00	0	0	0	0	0	0	0	0	0	0	0	0	0
DEN-060	C3	15	18:48:00	0	0	0	0	0	0	0	0	0	0	0	0	0
DEN-061	C1	15	18:48:00	0	0	1	1	1	1	1	1	1	1	1	1	1
DEN-061	C2	15	18:48:00	0	0	0	0	0	0	0	0	0	0	0	0	0
DEN-061	C3	15	18:48:00	0	0	0	0	0	0	0	0	0	0	0	0	0
DEN-062	C1	10	18:48:00	0	0	0	0	0	0	0	0	0	0	0	0	0
DEN-062	C2	10	18:48:00	0	0	0	0	0	0	0	0	0	0	0	0	0
DEN-062	C3	9	18:48:00	0	0	0	0	0	0	0	0	0	0	0	0	0
DEN-063	C1	15	18:48:00	0	0	0	0	0	0	0	0	0	0	0	0	0
DEN-063	C2	15	18:48:00	0	0	0	0	0	0	0	0	0	0	0	0	0
DEN-063	C3	15	18:48:00	0	0	0	0	0	0	0	0	0	0	0	0	0
DEN-064	C1	10	18:48:00	0	0	0	0	0	0	0	0	0	0	0	0	0
DEN-064	C2	10	18:48:00	0	0	0	0	0	0	0	0	0	0	0	0	0
DEN-064	C3	10	18:48:00	0	0	0	0	0	0	0	0	0	0	0	0	0
DEN-065	C1	10	18:48:00	0	0	0	0	0	0	0	0	0	0	0	0	0
LUN-066	C1	15	18:48:00	0	0	0	0	0	0	0	0	0	0	0	0	0
LUN-066	C2	15	18:48:00	0	0	0	0	0	0	0	0	0	0	0	0	0
LUN-066	C3	15	18:48:00	0	0	0	0	0	0	0	0	0	0	0	0	0
LUN-067	C1	15	18:48:00	0	0	0	0	0	0	0	0	0	0	0	0	0
LUN-067	C2	15	18:48:00	0	0	0	0	0	0	0	0	0	0	0	0	0
LUN-067	C3	15	19:02:00	0	0	0	0	0	0	0	0	0	0	0	0	0
LUN-068	C1	15	19:02:00	0	0	0	0	0	0	0	0	0	0	0	0	0
LUN-068	C2	15	19:02:00	0	0	0	0	0	0	0	0	0	0	0	0	0
LUN-070	C1	15	19:02:00	0	0	0	0	0	0	0	0	0	0	0	0	0
LUN-070	C2	15	19:02:00	0	0	0	0	0	0	0	0	0	0	0	0	0
GUA-071	C1	8	19:02:00	0	0	0	0	0	0	0	0	0	0	0	0	0
GUA-071	C2	15	19:02:00	0	0	0	0	0	0	0	0	0	0	0	0	0
GUA-071	C3	15	19:02:00	0	0	0	0	0	0	0	0	0	0	0	0	0
GUA-072	C1	6	19:02:00	0	0	0	0	0	0	0	0	0	0	0	0	0
GUA-073	C1	7	19:02:00	0	0	0	0	0	0	0	0	0	0	0	0	0
GUA-073	C2	15	19:02:00	0	0	0	0	0	0	0	0	0	0	0	0	0
GUA-073	C3	15	19:02:00	0	0	0	0	0	0	0	0	0	0	0	0	0
GUA-074	C1	10	19:02:00	0	0	0	0	0	0	0	0	0	0	0	0	0
GUA-074	C2	10	19:02:00	0	0	0	0	0	0	0	0	0	0	0	0	0
GUA-074	C3	10	19:02:00	0	0	0	0	0	0	0	0	0	0	0	0	0
GUA-075	C1	15	19:02:00	0	0	0	0	0	0	0	0	0	0	0	0	0
GUA-075	C2	15	19:02:00	0	0	0	0	0	0	0	0	0	0	0	0	0
GUA-075	C3	15	19:02:00	0	0	0	0	0	0	0	0	0	0	0	0	0
GUA-076	C1	13	19:02:00	0	0	0	0	0	0	0	0	0	0	0	0	0
GUA-076	C2	15	19:02:00	0	0	0	0	0	0	0	0	0	0	0	0	0
C) Raw data for the assays on the 26 strains collected from three additional European locations in 2011 and 2018. The counting of the number of dead flies started at a time-point (time on hr0) for each group, and the number of dead flies was counted at different time points until all flies were dead.
Italian assay:
Strain	Replica	Number of flies	Time on (hr0)	19h00min	24h00min	43h00min	48h00min	53h00min	67h00min	71h00min	75h00min	96h00min	100h00min	105h00min	124h
CAS127	D1	13	16:40:00	0	0	8	9	10	11	12	13	13	13	13	13
CAS127	D2	15	16:40:00	0	0	5	7	11	12	12	15	15	15	15	15
CAS127	D3	15	16:40:00	0	0	8	9	14	13	14	14	15	15	15	15
CAS50	D1	15	16:40:00	0	0	9	9	10	14	14	14	15	15	15	15
CAS50	D2	15	16:40:00	0	0	8	10	11	12	15	15	15	15	15	15
CAS50	D3	15	16:40:00	1	1	7	8	12	14	14	15	15	15	15	15
CAS72	D1	15	16:40:00	0	0	1	5	9	15	15	15	15	15	15	15
CAS72	D2	14	16:40:00	1	1	3	6	10	14	14	14	14	14	14	14
CAS72	D3	15	16:40:00	0	0	8	6	10	15	15	15	15	15	15	15
CAS45	D1	14	16:40:00	0	0	5	10	13	14	14	14	14	14	14	14
CAS45	D2	15	16:40:00	0	0	7	10	13	15	15	15	15	15	15	15
CAS45	D3	14	16:40:00	1	1	9	12	15	14	14	14	14	14	14	14
CAS66.5	D1	14	16:40:00	1	1	7	9	10	14	14	14	14	14	14	14
CAS66.5	D2	15	16:40:00	0	0	7	8	9	15	15	15	15	15	15	15
CAS66.5	D3	14	16:40:00	2	3	9	9	10	14	14	14	14	14	14	14
CAS49.5	D1	14	16:40:00	0	0	2	6	9	10	13	14	14	14	14	14
CAS49.5	D2	14	16:40:00	0	0	2	3	3	9	14	14	14	14	14	14
CAS49.5	D3	15	16:40:00	0	0	2	3	3	7	11	15	15	15	15	15
CAS42	D1	12	16:40:00	0	0	2	2	4	5	6	7	8	11	11	12
CAS42	D2	14	16:40:00	0	0	0	1	1	2	5	10	12	14	14	14
CAS42	D3	13	16:40:00	0	0	0	2	3	5	7	8	12	13	13	13
CAS140	D1	15	16:40:00	0	0	0	2	2	4	4	5	9	12	15	15
CAS140	D2	15	16:40:00	0	1	0	2	3	7	9	9	13	15	15	15
CAS140	D3	15	16:40:00	0	0	2	1	5	6	7	7	12	14	15	15
CAS52.5	D1	17	16:40:00	0	1	4	5	9	9	9	9	16	16	17	17
CAS52.5	D2	14	16:40:00	0	0	3	5	6	10	11	13	14	14	14	14
CAS52.5	D3	8	16:40:00	0	0	3	4	4	6	8	8	8	8	8	8
CAS75	D1	15	16:40:00	0	1	2	6	8	13	12	13	15	15	15	15
CAS75	D2	15	16:40:00	0	0	0	1	1	8	9	10	14	15	15	15
CAS75	D3	13	16:40:00	1	1	2	2	4	10	12	12	13	13	13	13
CAS33.5	D1	14	16:40:00	0	0	5	6	8	12	12	12	14	14	14	14
CAS33.5	D2	12	16:40:00	0	0	3	5	6	10	11	11	12	12	12	12
CAS33.5	D3	16	16:40:00	0	0	3	5	5	13	14	14	16	16	16	16
CAS22	D1	15	16:40:00	0	0	6	8	10	13	14	14	15	15	15	15
CAS22	D2	14	16:40:00	0	0	7	9	12	10	13	13	14	14	14	14
CAS22	D3	15	16:40:00	0	0	4	7	8	12	13	13	15	15	15	15
CAS40	D1	12	16:40:00	0	0	1	2	2	6	7	9	12	12	12	12
CAS40	D2	15	16:40:00	0	0	2	2	2	4	5	6	9	10	12	14
CAS40	D3	13	16:40:00	0	0	2	2	2	2	2	3	8	8	9	13
CAS127	C1	10	16:40:00	0	0	0	0	0	0	0	0	0	0	0	0
CAS127	C2	10	16:40:00	0	0	0	0	0	0	0	0	0	0	0	0
CAS127	C3	10	16:40:00	0	0	0	0	0	0	0	0	0	0	0	0
CAS50	C1	10	16:40:00	0	0	0	0	0	0	0	0	0	0	0	0
CAS50	C2	10	16:40:00	0	0	0	0	0	0	0	0	0	0	0	0
CAS50	C3	10	16:40:00	0	0	0	0	0	0	0	0	0	0	0	0
CAS75	C1	10	16:40:00	0	0	0	0	0	0	0	0	0	0	1	1
CAS75	C2	10	16:40:00	0	0	0	0	0	0	0	0	0	0	1	1
CAS75	C3	10	16:40:00	0	0	0	0	0	0	0	0	0	0	2	2
CAS45	C1	10	16:40:00	0	0	1	1	1	1	1	1	1	1	1	1
CAS45	C2	10	16:40:00	0	0	0	0	0	0	0	0	0	0	0	0
CAS45	C3	10	16:40:00	0	0	0	0	0	0	0	0	0	0	0	0
CAS66.5	C1	10	16:40:00	0	0	0	0	0	0	0	0	0	0	0	0
CAS66.5	C2	10	16:40:00	0	0	0	0	0	0	0	0	0	0	0	0
CAS66.5	C3	10	16:40:00	0	0	0	0	0	0	0	0	0	0	0	0
CAS49.5	C1	10	16:40:00	0	0	0	0	0	0	0	0	0	0	0	0
CAS49.5	C2	10	16:40:00	0	0	0	0	0	0	0	0	0	0	0	0
CAS49.5	C3	10	16:40:00	0	0	0	0	0	0	0	0	0	0	0	0
CAS42	C1	10	16:40:00	0	0	0	0	0	0	0	0	0	0	2	2
CAS42	C2	10	16:40:00	0	0	0	0	0	0	0	0	0	0	3	3
CAS42	C3	10	16:40:00	0	0	0	0	0	0	0	0	0	0	1	1
CAS140	C1	10	16:40:00	0	0	0	0	0	0	0	0	0	0	1	1
CAS140	C2	10	16:40:00	0	0	0	0	0	0	0	0	0	0	0	0
CAS140	C3	10	16:40:00	0	0	0	0	0	0	0	0	0	0	0	0
CAS52.5	C1	10	16:40:00	0	0	0	0	0	0	0	0	0	0	0	0
CAS52.5	C2	10	16:40:00	0	0	0	0	0	1	1	1	1	1	1	1
CAS52.5	C3	10	16:40:00	0	0	0	0	0	0	0	0	0	0	1	1
CAS75	C1	10	16:40:00	0	0	0	0	0	0	0	0	0	0	2	2
CAS75	C2	10	16:40:00	0	0	0	0	0	0	0	0	0	0	1	1
CAS75	C3	8	16:40:00	1	1	1	1	1	1	1	1	1	1	1	1
CAS33.5	C1	10	16:40:00	0	0	0	0	0	0	0	0	0	0	1	1
CAS33.5	C2	10	16:40:00	0	0	0	0	0	0	0	0	0	0	2	2
CAS33.5	C3	10	16:40:00	0	0	0	0	0	0	0	0	0	0	1	1
CAS22	C1	10	16:40:00	0	0	0	0	0	0	0	0	0	0	1	1
CAS22	C2	10	16:40:00	0	0	0	0	0	0	0	0	0	0	2	2
CAS22	C3	10	16:40:00	0	0	0	0	0	0	0	0	0	0	1	1
CAS40	C1	10	16:40:00	0	0	0	0	0	0	0	0	0	0	0	0
CAS40	C2	10	16:40:00	0	0	0	0	0	0	0	0	0	0	0	0
CAS40	C3	8	16:40:00	0	0	0	0	0	0	0	0	0	0	0	0
Portuguese and Austrian assay:
Strain	Replica	Number of flies	Time on (hr0)	20h30min	24h00min	27h30min	31h00min	45h00min	50h30min	54h00min	69h00min	72h00min	75h30min	84h00min	93h	99h
R08	D1	15	12:00:00	0	1	1	1	2	4	4	10	10	11	14	14	15
R08	D2	15	12:00:00	0	0	1	1	4	4	6	11	11	13	14	14	15
R08	D3	15	12:00:00	1	1	1	2	4	5	9	10	13	13	14	14	15
R43	D1	14	12:00:00	0	0	0	0	1	1	2	8	11	11	11	14	14
R43	D2	15	12:00:00	0	0	0	1	5	5	9	9	15	15	15	15	15
R43	D3	13	12:00:00	0	0	0	0	3	4	5	11	11	12	12	13	13
R144	D1	14	12:00:00	0	0	0	0	2	3	5	11	11	11	13	13	14
R144	D2	14	12:00:00	0	0	0	0	2	3	5	8	13	14	14	14	14
R144	D3	14	12:00:00	0	0	0	0	2	2	2	8	9	9	13	14	14
R101	D1	14	12:00:00	3	3	3	8	12	12	12	12	13	13	13	14	14
R101	D2	12	12:00:00	0	0	0	0	3	3	4	7	8	9	12	12	12
R101	D3	12	12:00:00	0	0	1	1	5	7	9	10	11	11	12	12	12
R136	D1	15	12:00:00	1	1	2	2	10	11	12	13	13	13	15	15	15
R136	D2	16	12:00:00	0	0	0	1	5	10	13	14	14	14	16	16	16
R136	D3	10	12:00:00	1	1	2	6	7	7	7	7	7	7	8	8	9
R109	D1	15	12:00:00	0	0	0	0	1	4	7	10	13	13	13	15	15
R109	D2	8	12:00:00	0	0	0	0	0	3	3	5	5	6	7	8	8
R109	D3	10	12:00:00	0	1	1	1	1	3	3	9	9	9	10	10	10
R54	D1	13	12:00:00	0	0	1	2	3	5	5	8	11	11	11	11	13
R54	D2	14	12:00:00	0	0	0	0	4	4	5	10	12	12	12	14	14
R54	D3	14	12:00:00	0	0	0	0	0	3	5	5	9	9	12	13	14
R35	D1	15	12:00:00	0	1	2	2	7	11	13	14	15	15	15	15	15
R35	D2	14	12:00:00	0	0	0	0	8	12	13	14	14	14	14	14	14
R35	D3	17	12:00:00	0	1	2	8	13	13	17	17	17	17	17	17	17
M18	D1	12	12:30:00	1	1	3	3	3	4	4	9	10	10	12	12	12
M18	D2	10	12:30:00	0	0	0	1	1	2	2	4	5	6	7	9	10
M18	D3	12	12:30:00	0	0	0	0	2	2	2	6	7	8	8	11	12
M63	D1	14	12:30:00	1	1	1	3	9	10	12	13	13	14	14	14	14
M63	D2	14	12:30:00	0	3	3	4	7	11	11	12	12	12	14	14	14
M63	D3	15	12:30:00	0	0	0	0	2	3	5	11	13	15	15	15	15
M23	D1	16	12:30:00	0	0	3	4	7	11	12	16	16	16	16	16	16
M23	D2	15	12:30:00	0	0	0	0	4	6	10	13	13	13	15	15	15
M23	D3	15	12:30:00	0	0	0	1	5	7	8	13	13	14	15	15	15
M131	D1	15	12:30:00	1	1	1	2	8	10	13	15	15	15	15	15	15
M131	D2	8	12:30:00	0	0	3	4	8	8	8	8	8	8	8	8	8
M131	D3	10	12:30:00	0	1	1	1	6	7	7	10	10	10	10	10	10
M127	D1	15	12:30:00	1	1	2	3	6	9	10	14	14	15	15	15	15
M127	D2	15	12:30:00	0	0	1	2	8	10	10	12	12	14	14	14	15
M127	D3	11	12:30:00	0	0	1	1	3	4	5	9	9	9	9	11	11
M65	D1	13	12:30:00	1	2	2	3	6	10	10	11	12	12	12	13	13
M65	D2	12	12:30:00	0	0	0	1	2	6	6	9	10	10	11	12	12
M65	D3	13	12:30:00	2	2	2	2	5	7	7	11	11	13	13	13	13
M74	D1	14	12:30:00	0	0	0	0	3	8	8	13	13	14	14	14	14
M74	D2	14	12:30:00	0	0	0	0	3	7	12	13	14	14	14	14	14
M74	D3	12	12:30:00	0	0	0	0	3	6	7	12	12	12	12	12	12
R08	C1	10	12:00:00	0	0	0	0	0	0	0	0	0	0	0	0	0
R08	C2	10	12:00:00	1	1	1	1	1	1	1	1	1	1	1	1	1
R08	C3	10	12:00:00	0	0	0	0	0	0	0	0	0	0	0	0	0
R43	C1	10	12:00:00	0	0	0	0	0	0	0	0	0	0	0	0	0
R43	C2	10	12:00:00	0	0	0	0	0	0	0	0	0	0	0	0	0
R43	C3	10	12:00:00	0	0	0	0	0	0	0	0	0	0	0	0	0
R144	C1	10	12:00:00	0	0	0	0	0	0	0	0	0	0	0	0	0
R144	C2	10	12:00:00	0	0	0	0	0	0	0	0	0	0	0	0	0
R144	C3	10	12:00:00	0	0	0	0	0	0	0	0	0	0	0	0	0
R101	C1	10	12:00:00	0	0	0	0	0	0	0	0	0	0	0	0	0
R101	C2	10	12:00:00	0	0	0	0	0	0	0	0	0	0	0	0	1
R101	C3	9	12:00:00	0	0	0	0	0	0	0	0	0	0	0	0	0
R136	C1	10	12:00:00	0	0	0	0	0	0	0	0	0	0	0	0	0
R136	C2	10	12:00:00	0	0	0	0	0	0	0	0	0	0	0	0	0
R136	C3	10	12:00:00	0	0	0	0	0	0	0	0	0	0	0	0	0
R109	C1	10	12:00:00	0	0	0	0	0	0	0	0	0	0	0	0	0
R109	C2	10	12:00:00	0	0	0	0	0	0	0	0	0	0	0	0	0
R109	C3	10	12:00:00	0	0	0	0	0	0	0	0	0	0	0	0	0
R54	C1	10	12:00:00	0	0	0	0	0	0	0	0	0	0	0	0	0
R54	C2	10	12:00:00	0	0	0	0	0	0	0	0	0	0	0	0	0
R54	C3	8	12:00:00	0	0	0	0	0	1	2	2	2	2	2	2	2
R35	C1	10	12:00:00	0	0	0	0	0	0	0	0	0	0	0	0	0
R35	C2	10	12:00:00	0	0	0	0	0	0	0	0	0	0	0	0	0
R35	C3	10	12:00:00	0	0	0	0	0	0	0	0	0	0	0	0	0
M18	C1	10	12:30:00	0	0	0	0	0	0	0	0	0	0	0	0	0
M18	C2	10	12:30:00	0	0	0	0	0	0	0	0	0	1	1	1	1
M18	C3	10	12:30:00	0	0	0	0	0	0	0	1	1	2	2	2	2
M63	C1	10	12:30:00	0	0	0	0	0	0	0	0	0	0	0	0	0
M63	C2	10	12:30:00	0	0	0	0	0	0	0	0	0	0	0	0	0
M63	C3	8	12:30:00	0	0	0	0	0	0	0	0	0	0	0	0	0
M23	C1	10	12:30:00	0	0	0	0	0	0	0	0	0	0	0	0	0
M23	C2	10	12:30:00	0	0	0	0	0	0	0	0	0	1	1	1	1
M23	C3	10	12:30:00	0	0	0	0	0	0	0	0	0	0	0	0	0
M151	C1	10	12:30:00	0	0	0	0	0	0	0	0	0	0	0	0	0
M151	C2	10	12:30:00	0	0	0	0	0	0	1	1	1	1	1	1	2
M151	C3	9	12:30:00	0	0	0	0	0	0	0	0	0	0	0	0	0
M127	C1	10	12:30:00	0	0	0	0	0	0	0	0	0	0	0	0	0
M127	C2	10	12:30:00	0	0	0	0	0	0	0	0	0	0	0	0	0
M127	C3	10	12:30:00	0	0	0	0	0	0	0	0	0	0	0	0	0
M65	C1	10	12:30:00	0	0	0	0	0	0	0	0	0	0	0	0	0
M65	C2	10	12:30:00	0	0	0	0	0	0	0	0	0	0	0	0	0
M65	C3	6	12:30:00	0	0	0	0	0	0	0	0	0	0	0	0	0
M74	C1	10	12:30:00	0	0	0	0	0	0	0	0	0	0	0	0	0
M74	C2	10	12:30:00	0	0	0	0	0	0	0	0	0	0	0	0	0
M74	C3	10	12:30:00	0	0	0	0	0	0	0	0	0	1	1	1	1
D) ANOVA analysis on copper variance across populations.
Model: LT50 ~ locations
	Degrees of freedom	Sum of squares	Mean of squares	F-statistic	P-value
Location	11	2916	265.1	1.758	0.0744
Residuals	85	12815	150.8
