# Supplementary material for: The genomic basis of copper tolerance in Drosophila is shaped by a complex interplay of regulatory and environmental factors
Source: BMC Biol. 2022 Dec 8;20:275. doi: 10.1186/s12915-022-01479-w (PMC9733279; doi:10.1186/s12915-022-01479-w)
Supplement: Supplementary file 4 — Additional file 4: Table S3. Atmospheric metal pollution data, copper soil concentration and degree of urbanization classification. [file 12915_2022_1479_MOESM4_ESM.xlsx]

## Sheet: Table S3. Pollution data
Table S3. Atmospheric metal pollution data, copper soil concentration and degree of urbanization classification. A) Air pollution data was taken from the European Environment Agency (EEA): https://discomap.eea.europa.eu/map/fme/AirQualityExport.htm. The following pollutants were considered: PM10 (particulate matter 10 micrometers or less in diameter), PM2.5 (particulate matter 2.5 micrometers or …
A) Air pollution data, copper soil concentration data and fly collection locations, degree of urbanization classification.
Strain origin	AIR POLLUTION DATA FROM THE EUROPEAN ENVIRONMENT AGENCY (EEA)															DATA FROM THE EUROPEAN SOIL DATA CENTRE	Closest city/town			Degree of urbanization
	PM10 values	PM10 coordinates	PM10 - distance measuring station to fly collection location	PM2.5 values	PM2.5 coordinates	PM2.5 - distance measuring station to fly collection location	Arsenic in PM10	Arsenic coordinates	Arsenic - distance measuring station to fly collection location	Cadmium in PM10	Cadmium coordinates	Cadmiun - distance measuring station to fly collection location	Lead in PM10	Lead coordinates	Lead - distance measuring station to fly collection location	Copper soil concentration data ([Cu]_predicted mg.kg-1)	City name	Inhabitants / source	km to fly collection location
Tomelloso, Spain (ES)	27.5167	38.9939 - 3.9378	88km	15.375	38.09293 - 3.78392	88km	0.24261	39.8681 - 4.0208	133km	0.037416	39.8681 - 4.0208	133km	0.00182	39.8681 - 4.0208	133km	8.62	Tomelloso	36091 / INE (2018)	3	Semi-urban
Akaa, Finnland (FI)	16.4446	61.50854 - 23.67583	63km	6.5649	61.50854 - 23.67583	63km	7.05021	61.33169 - 22.1433	95km	1.10398	61.33169 - 22.1433	95km	0.00421	60.18739 - 24.9506	148km	18.62	Urjala	4673 / StatFin (2021)	2.5	Rural
Munich, Germany (DE)	12.4749	48.173194 - 11.648036	5km	11.9734	48.173194 - 11.648036	5km	0.412405	48.149606 - 11.536513	8km	0.09089	48.149606 - 11.536513	8km	0.002997	48.149606 - 11.536513	8km	33.84	Munich	1488202 / LfStat (2021)	0	Urban
Cortes de Baza, Spain (ES)	16.282	38.11472222 - 1.86861111	89km	26.85	38.174396 - 3.01022	89km	0.33422	37.78255 - 3.78157	118km	0.062254	37.78255 - 3.78157	118km	0.004423	37.78255 - 3.78157	118km	17.55	Cortes de Baza	1901 / INE (2018)	2	Rural
Gimenells, Spain (ES)	30.4276	41.61579487 - 0.615725897	22km	19.2152	41.61579487 - 0.615725897	22km	0.635849	41.61579487 - 0.615725897	22km	0.249186	41.61579487 - 0.615725897	22km	0.004233	41.61579487 - 0.615725897	22km	27.34	Gimenells	1108 / INE (2018)	0.8	Rural
San Cristóbal de la Laguna, Tenerife (ES)	23.7907	28.455375 - 16.27675	7km	11.5638	28.455375 - 16.27675	7km	0.286523	28.462173 - 16.261895	8.5km	0.144478	28.462173 - 16.261895	8.5km	0.001435	28.462173 - 16.261895	8.5km	6.69*	San Cristóbal de la Laguna	155549 / INE (2018)	0	Urban
Karensminde, Jutland, Denmark (DK)	20.5995	56.15055847 - 10.2008419	25km	12.0858	56.15055847 - 10.2008419	25km	0.519032	56.15055847 - 10.2008419	25km	0.067025	56.15055847 - 10.2008419	25km	0.002619	56.15055847 - 10.2008419	25km	13.76	Bovlstrup	290 / Statistics Denmark (2021)	1	Rural
Guadix, Spain (ES)	16.282	38.11472222 - 1.86861111	96km	16.1964	37.78255 - 3.78157	96km	0.33422	37.78255 - 3.78157	96km	0.062254	37.78255 - 3.78157	96km	0.004423	37.78255 - 3.78157	96km	22.13	El Bejarín	274 / INE (2010)	1.5	Rural
Bari (Castellana Grotte), Italy (IT)	18.157	40.95667 - 17.29028	15.5km	13.0503	40.95667 - 17.29028	15.5km	0.56738	40.95667 - 17.29028	15.5km	0.0471123	41.100556 - 16.859722	37km	6.73898	41.100556 - 16.859722	37km	41.1	Castellana Grotte	19536 / ISTAT (2017)	2.5	Semi-urban
Mauternbach, Austria (AT)	20.9594	48.2125 - 15.634167	24km	15.7776	48.2125 - 15.634167	24km	0.653863	48.20306 - 16.43455	79.km	0.131524	48.20306 - 16.43455	79.km	0.004831	48.20306 - 16.43455	79.km	18.6	Krems An Der Donau	24610 / Statistics Austria (2018)	2	Semi-urban
Recarei, Portugal (PT)	22.2901	41.274167 - 8.37611	18km	8.11718	41.274167 - 8.376111	18km	No data for 2018, no measurements nearby for any year		No data for 2018, no measurements nearby for any year		No data for 2018, no measurements nearby for any year		No data for 2018, no measurements nearby for any year		No data for 2018, no measurements nearby for any year	25.6	Recarei	4631 / INE (2011)	0.4	Rural
Lund, Sweden (SE)	20.8775	55.584747 - 13.00623	18.5km	12.0035	55.584747 - 13.00623	18.5km	0.082332	55.584747 - 13.00623	18.5km	0.016753	56.028057 - 13.150005	18.5km	0.00057	56.028057 - 13.150005	18.5km	14.6	Lund	91940 / Statistics Sweden (2018)	0	Urban
B) Linear model results and effect plots. The effect plots shows a A) Positive association between LT50 and Latitude. B) Effect plot for degree of urbanization, showing a difference in LT50 between Urban and Rural location.
Model: LT50 ~ Latitude + DegreeUrbanization
	Sum of squares	Degrees of freedom	F-value	p-value
Latitude	912	1	6.121	0.01517
Degree of urbanization	1084.1	2	3.6378	0.03012
89 observations,: R² = 0.1192, p-value = 0.0079
						p-value
					Urban vs. Semi-urban:	0.05488
					Urban vs. Rural	0.00857
		(Degree of urbanization)
Correlation matrix between quantitative variables (LT50,Longitude,Latitude,Copper,PM10,PM2.5,Arsenic,Cadmium,Lead).
Model with LT50 ~ Longitude + Latitude + Copper + PM10 + PM2.5 + Arsenic + Lead + AreaClassification								Model with LT50 ~ Longitude + Latitude + Copper + PM10 + PM2.5 + Cadmium + Lead + AreaClassification
	Estimate	Std. Error	t value	Pr(>|t|)					Estimate	Std. Error	t value	Pr(>|t|)
(Intercept)	-58.2478	54.5249	-1.068	0.28865				(Intercept)	-63.141	58.098	-1.087	0.28043
Longitude	-1.79411	1.12106	-1.6	0.11351				Longitude	-1.9302	1.2156	-1.588	0.11631
Latitude	2.31083	1.14673	2.015	0.04729	*			Latitude	2.4728	1.254	1.972	0.05212	.
Copper	0.762	0.39607	1.924	0.05797	.			Copper	0.7582	0.3964	1.913	0.05938	.
PM10	-0.18245	0.39621	-0.46	0.64643				PM10	-0.3179	0.4434	-0.717	0.47557
PM2.5	0.75272	0.56771	1.326	0.1887				PM2.5	0.7687	0.5809	1.323	0.1896
Arsenic	1.9995	1.67052	1.197	0.23491				Cadmium	12.9248	10.9588	1.179	0.24178
Lead	1.37411	1.53863	0.893	0.37453				Lead	1.6604	1.678	0.99	0.32544
AreaClassificationSemi-urban	0.01481	7.6392	0.002	0.99846				AreaClassificationSemi-urban	1.5853	8.2125	0.193	0.84743
AreaClassificationRural	-16.55	6.13699	-2.697	0.00855	**			AreaClassificationRural	-16.387	6.0865	-2.692	0.00866	**
---								---
Signif. codes: 0 '***' 0.001 '**' 0.01 '*' 0.05 '.' 0.1 ' ' 1								Signif. codes: 0 '***' 0.001 '**' 0.01 '*' 0.05 '.' 0.1 ' ' 1
Residual standard error: 12.46 on 79 degrees of freedom								Residual standard error: 12.46 on 79 degrees of freedom
(8 observations deleted due to missingness)								(8 observations deleted due to missingness)
Multiple R-squared: 0.1915, Adjusted R-squared: 0.09944								Multiple R-squared: 0.1911, Adjusted R-squared: 0.09897
F-statistic: 2.08 on 9 and 79 DF, p-value: 0.04117								F-statistic: 2.074 on 9 and 79 DF, p-value: 0.04174
Backward stepwise regression								Backward stepwise regression
	Df	Sum of Sq	RSS	AIC	F Value	Pr(F)			Df	Sum of Sq	RSS	AIC	F Value	Pr(F)
<none>			12267	458.42				<none>			12274	458.47
Longitude	1	397.71	12665	459.26	2.5612	0.11351		Longitude	1	391.72	12665	459.26	2.5213	0.11631
Latitude	1	630.58	12898	460.88	4.0608	0.04729	*	Latitude	1	604.14	12878	460.74	3.8885	0.05212	.
Copper	1	574.76	12842	460.49	3.7014	0.05797	.	Copper	1	568.53	12842	460.5	3.6594	0.05938	.
PM10	1	32.93	12300	456.66	0.212	0.64643		PM10	1	79.84	12354	457.04	0.5139	0.47557
PM2.5	1	272.98	12540	458.38	1.758	0.1887		PM2.5	1	272.01	12546	458.42	1.7508	0.1896
Arsenic	1	222.47	12490	458.02	1.4326	0.23491		Cadmium	1	216.11	12490	458.02	1.391	0.24178
Lead	1	123.85	12391	457.31	0.7976	0.37453		Lead	1	152.12	12426	457.56	0.9791	0.32544
AreaClassification	2	1155.13	13422	462.43	3.7194	0.02859	*	AreaClassification	2	1138.65	13412	462.36	3.6645	0.03007	*
PM10 is removed.								PM10 is removed.
	Df	Sum of Sq	RSS	AIC	F Value	Pr(F)			Df	Sum of Sq	RSS	AIC	F Value	Pr(F)
<none>			12300	456.66				<none>			12354	457.04
Longitude	1	419.25	12720	457.64	2.7268	0.1026		Longitude	1	365.47	12719	457.64	2.3668	0.12789
Latitude	1	674.93	12975	459.41	4.3897	0.03932	*	Latitude	1	615.3	12969	459.37	3.9846	0.04932	*
Copper	1	566.26	12866	458.66	3.6829	0.05854	.	Copper	1	510.7	12864	458.65	3.3072	0.07272	.
PM2.5	1	256.73	12557	456.5	1.6698	0.20001		PM2.5	1	212.57	12566	456.56	1.3766	0.24416
Arsenic	1	192.1	12492	456.04	1.2494	0.26701		Cadmium	1	138.82	12492	456.04	0.899	0.3459
Lead	1	102.17	12402	455.39	0.6645	0.41739		Lead	1	93.62	12447	455.71	0.6063	0.43849
AreaClassification	2	1132.58	13433	460.5	3.6831	0.0295	*	AreaClassification	2	1059.92	13414	460.37	3.432	0.03716	*
Lead is removed.								Lead is removed.
	Df	Sum of Sq	RSS	AIC	F Value	Pr(F)			Df	Sum of Sq	RSS	AIC	F Value	Pr(F)
<none>			12402	455.39				<none>			12447	455.71
Longitude	1	323.1	12726	455.68	2.1102	0.15018		Longitude	1	278.44	12726	455.68	1.812	0.18203
Latitude	1	651.77	13054	457.95	4.2567	0.0423	*	Latitude	1	609.18	13056	457.97	3.9642	0.04985	*
Copper	1	525.7	12928	457.09	3.4334	0.06753	.	Copper	1	483.69	12931	457.11	3.1476	0.0798	.
PM2.5	1	155.92	12558	454.51	1.0183	0.31593		PM2.5	1	120.4	12568	454.57	0.7835	0.37869
Arsenic	1	107.94	12510	454.17	0.7049	0.4036		Cadmium	1	63.21	12510	454.17	0.4114	0.52309
AreaClassification	2	1108.24	13511	459.01	3.619	0.03123	*	AreaClassification	2	1064.75	13512	459.02	3.4644	0.036	*
Arsenic is removed.								Cadmium is removed.
	Df	Sum of Sq	RSS	AIC	F Value	Pr(F)			Df	Sum of Sq	RSS	AIC	F Value	Pr(F)
<none>			13068	489.61				<none>			13068	489.61
Longitude	1	399.85	13468	490.54	2.7538	0.10051		Longitude	1	399.85	13468	490.54	2.7538	0.10051
Latitude	1	776.94	13845	493.21	5.3507	0.02299	*	Latitude	1	776.94	13845	493.21	5.3507	0.02299	*
Copper	1	770.44	13839	493.17	5.306	0.02356	*	Copper	1	770.44	13839	493.17	5.306	0.02356	*
PM2.5	1	102.11	13170	488.37	0.7032	0.40392		PM2.5	1	102.11	13170	488.37	0.7032	0.40392
AreaClassification	2	1350.44	14419	495.15	4.6502	0.01197	*	AreaClassification	2	1350.44	14419	495.15	4.6502	0.01197	*
PM2.5 is removed.								PM2.5 is removed.
	Df	Sum of Sq	RSS	AIC	F Value	Pr(F)			Df	Sum of Sq	RSS	AIC	F Value	Pr(F)
<none>			13170	488.37				<none>			13170	488.37
Longitude	1	302.06	13472	488.57	2.0871	0.15198		Longitude	1	302.06	13472	488.57	2.0871	0.15198
Latitude	1	706.52	13877	491.44	4.8817	0.02965	*	Latitude	1	706.52	13877	491.44	4.8817	0.02965	*
Copper	1	668.38	13839	491.17	4.6182	0.03429	*	Copper	1	668.38	13839	491.17	4.6182	0.03429	*
AreaClassification	2	1291.59	14462	493.44	4.4621	0.01417	*	AreaClassification	2	1291.59	14462	493.44	4.4621	0.01417	*
Longitude is removed.								Longitude is removed.
	Df	Sum of Sq	RSS	AIC	F Value	Pr(F)			Df	Sum of Sq	RSS	AIC	F Value	Pr(F)
<none>			13472	488.57				<none>			13472	488.57
Latitude	1	824.2	14297	492.33	5.6283	0.01976	*	Latitude	1	824.2	14297	492.33	5.6283	0.01976	*
Copper	1	384.44	13857	489.3	2.6252	0.1086		Copper	1	384.44	13857	489.3	2.6252	0.1086
AreaClassification	2	1070.99	14543	491.99	3.6568	0.02964	*	AreaClassification	2	1070.99	14543	491.99	3.6568	0.02964	*
Copper is removed.								Copper is removed.
	Df	Sum of Sq	RSS	AIC	F Value	Pr(F)			Df	Sum of Sq	RSS	AIC	F Value	Pr(F)
<none>			13857	489.3				<none>			13857	489.3
Latitude	1	912.01	14769	493.48	6.121	0.01517	*	Latitude	1	912.01	14769	493.48	6.121	0.01517	*
AreaClassification	2	1084.06	14941	492.6	3.6378	0.03012	*	AreaClassification	2	1084.06	14941	492.6	3.6378	0.03012	*
