# Supplementary material for: The genomic basis of copper tolerance in Drosophila is shaped by a complex interplay of regulatory and environmental factors
Source: BMC Biol. 2022 Dec 8;20:275. doi: 10.1186/s12915-022-01479-w (PMC9733279; doi:10.1186/s12915-022-01479-w)
Supplement: Supplementary file 5 — Additional file 5: Table S4. Differential gene expression (DGE) analysis performed with DESeq2. [file 12915_2022_1479_MOESM5_ESM.xlsx]

## Sheet: Table S4. DGE analysis
Table S4. Differential gene expression (DGE) analysis performed with DESeq2. A) DGE analysis after 24 hours of copper exposure in tolerant (left) and sensitive (right) strains. B) DGE analysis between tolerant and sensitive strains in basal conditions. C) DGE analyis considering all the strains and the interaction term between phenotypic class and treatment. For the three DGE analyses, only genes…
A) DGE analysis after 24 hours of copper exposure in tolerant (left) and sensitive (right) strains.
Tolerant strains:											Sensitive strains:
Flybase ID	Symbol	Entrez ID	Base mean	log2FoldChange	FoldChange	lfcSE	stat	pvalue	padj		Flybase ID	Symbol	Entrez ID	baseMean	log2FoldChange	FoldChange	lfcSE	stat	pvalue	padj
FBgn0002869	MtnB	42424	5945.27	5.71616	52.5697	0.277754	20.5799	4.154e-94	4.88967e-90		FBgn0053192	MtnD	326270	3520.96	5.12571	34.9133	0.18656	27.4748	3.51524e-166	4.30968e-162
FBgn0029831	CG5966	31532	5110.04	2.02588	4.07239	0.123303	16.4301	1.16518e-60	6.85769e-57		FBgn0262146	MtnE	10178932	2416.04	4.53417	23.1697	0.195443	23.1995	4.60578e-119	2.82334e-115
FBgn0028519	hll		557.751	2.43447	5.40566	0.169842	14.3338	1.34612e-46	5.28173e-43		FBgn0002869	MtnB	42424	7736.73	5.94012	61.398	0.32137	18.4838	2.79089e-76	1.14054e-72
FBgn0043791	phu	41135	393.673	-3.06841	-8.38848	0.222814	-13.7712	3.79898e-43	1.11795e-39		FBgn0029831	CG5966	31532	6770.84	2.21444	4.64103	0.12098	18.3042	7.65569e-75	2.34647e-71
FBgn0023495	Lip3	41643	164.829	2.10792	4.3107	0.172087	12.2491	1.69774e-34	3.99682e-31		FBgn0002868	MtnA	41202	78843.4	2.21433	4.64065	0.132173	16.7532	5.36491e-63	1.31548e-59
FBgn0024289	Sodh-1	40836	8959.43	2.07642	4.2176	0.171331	12.1194	8.34158e-34	1.63648e-30		FBgn0001124	Got1	36782	10119.8	0.678922	1.60094	0.041212	16.4739	5.65125e-61	1.15474e-57
FBgn0038790	MtnC	42416	5601.57	2.02	4.05584	0.167786	12.0391	2.21276e-33	3.72092e-30		FBgn0036996	mag	40267	2076.69	-2.40736	-5.30503	0.150779	-15.9662	2.19859e-57	3.85068e-54
FBgn0043783	CG32444	40406	16603.4	1.93932	3.83524	0.168066	11.539	8.3866e-31	1.23398e-27		FBgn0028519	hll		732.024	3.3276	10.0394	0.210642	15.7974	3.24085e-56	4.9666e-53
FBgn0053192	MtnD	326270	2477.12	4.41319	21.3061	0.388464	11.3606	6.56699e-30	8.5889e-27		FBgn0039154	Npc2f	42864	401.741	-2.05006	-4.14122	0.1339	-15.3103	6.52733e-53	8.89167e-50
FBgn0026563	CG1979	40837	375.225	1.42101	2.67772	0.125205	11.3495	7.46034e-30	8.78156e-27		FBgn0039761	CG18404	43603	2075.24	-2.70054	-6.50046	0.181738	-14.8595	6.03615e-50	7.40032e-47
FBgn0034276	Sardh	37026	873.147	1.77071	3.41223	0.162194	10.9173	9.53067e-28	1.01987e-24		FBgn0030041	CG12116	31782	5231.22	-1.51998	-2.86788	0.10241	-14.8422	7.81948e-50	8.71516e-47
FBgn0020506	Amyrel	36863	271.467	2.27591	4.84303	0.219741	10.3572	3.88085e-25	3.80679e-22		FBgn0040959	Peritrophin-15a	50433	635.623	-2.16707	-4.49111	0.146471	-14.7952	1.57232e-49	1.60639e-46
FBgn0036262	CG6910	39391	17258.8	1.51422	2.85644	0.148185	10.2184	1.6398e-24	1.37872e-21		FBgn0030013	GIIIspla2	31747	2878.11	1.80406	3.49202	0.124837	14.4514	2.45665e-47	2.15132e-44
FBgn0262146	MtnE	10178932	2273.9	3.73552	13.32	0.36548	10.2208	1.59936e-24	1.37872e-21		FBgn0032706	Irk3	35131	946.937	-1.26812	-2.40848	0.0889618	-14.2547	4.19345e-46	3.42745e-43
FBgn0002868	MtnA	41202	73369	1.8538	3.61452	0.18259	10.1528	3.21955e-24	2.52648e-21		FBgn0034290	CG5773	37053	574.002	-2.35871	-5.12912	0.165694	-14.2354	5.52596e-46	4.23426e-43
FBgn0032076	Argl	3771738	3526.51	1.3726	2.58937	0.135421	10.1358	3.83266e-24	2.81964e-21		FBgn0259998	CG17571	35409	3626.03	-1.74243	-3.34598	0.123948	-14.0577	6.90884e-45	4.98249e-42
FBgn0050281	CG30281	246525	323.267	-1.21317	-2.31846	0.12202	-9.94241	2.72161e-23	1.77978e-20		FBgn0039872	salt	43742	2314.39	-1.51271	-2.85346	0.109152	-13.8587	1.12654e-43	7.67297e-41
FBgn0038463	CG3534	42047	2062.27	0.722115	1.6496	0.0738636	9.77633	1.4227e-22	8.81397e-20		FBgn0250815	Jon65Aiv	38682	13444.4	-2.00715	-4.01986	0.146105	-13.7376	6.04051e-43	3.89772e-40
FBgn0015035	Cyp4e3	34291	1469.48	1.92826	3.80597	0.200074	9.63777	5.538e-22	3.25939e-19		FBgn0036262	CG6910	39391	17339	1.62617	3.08693	0.121201	13.4171	4.79817e-41	2.94128e-38
FBgn0054040	CG34040	3885655	2305.21	1.22709	2.34095	0.13279	9.24084	2.44579e-20	1.37092e-17		FBgn0032144	CG17633	34297	4560.5	-2.50682	-5.68365	0.189525	-13.2268	6.14251e-40	3.42305e-37
FBgn0030837	CG8661		1637.2	-1.39469	-2.62933	0.15105	-9.23332	2.62361e-20	1.40375e-17		FBgn0030837	CG8661	32720	1524.36	-3.13494	-8.78436	0.244074	-12.8442	9.27126e-38	4.94198e-35
FBgn0052751	CG32751	318189	157.27	-2.06559	-4.18605	0.230502	-8.96127	3.20962e-19	1.64263e-16		FBgn0038074	Gnmt	41561	2816.39	2.73938	6.67784	0.214867	12.7492	3.15019e-37	1.60922e-34
FBgn0033065	Cyp6w1	35543	12592.6	1.01927	2.02689	0.113829	8.95441	3.41565e-19	1.67524e-16		FBgn0036449	bmm	39611	5821.02	0.952805	1.93563	0.0752441	12.6629	9.49753e-37	4.65759e-34
FBgn0039313	CG11892	43053	3793.61	-1.40611	-2.65022	0.159839	-8.79706	1.40443e-18	6.3583e-16		FBgn0036030	CG6767	39132	15684.2	0.833553	1.78207	0.0663251	12.5677	3.17901e-36	1.49903e-33
FBgn0030013	GIIIspla2	31747	2175.32	1.10577	2.15214	0.126136	8.76648	1.84336e-18	8.03635e-16		FBgn0011555	thetaTry	36218	2292.58	-2.62839	-6.18337	0.210421	-12.4911	8.34675e-36	3.79004e-33
FBgn0266406	asRNA:CR45046		65.2927	-2.72167	-6.59638	0.311491	-8.73756	2.38204e-18	1.00139e-15		FBgn0039311	CG10513	43051	1807.9	-1.9511	-3.86669	0.158208	-12.3325	6.05342e-35	2.65054e-32
FBgn0035300	CG1139	38264	545.787	0.964057	1.95079	0.113183	8.51769	1.62762e-17	6.60646e-15		FBgn0263748	CG43673	14462401	645.861	-1.75118	-3.36635	0.143196	-12.2293	2.16893e-34	9.16934e-32
FBgn0051089	CG31089	43135	110.558	1.83369	3.56448	0.218682	8.38519	5.06424e-17	1.98704e-14		FBgn0035781	CG8560	38830	2557.6	-2.25872	-4.78567	0.184865	-12.2182	2.48497e-34	1.01552e-31
FBgn0032669	CG15155	35087	743.609	-0.871692	-1.82981	0.104787	-8.31874	8.89052e-17	3.37582e-14		FBgn0039760	CG9682	43602	1095.71	-3.06523	-8.37001	0.253999	-12.0679	1.56125e-33	6.17448e-31
FBgn0039152	Root	42860	265.538	-1.45756	-2.74643	0.176696	-8.24897	1.59763e-16	5.6987e-14		FBgn0039777	Jon99Fii	43621	2854.8	-2.26272	-4.79897	0.187663	-12.0574	1.77285e-33	6.79223e-31
FBgn0034290	CG5773	37053	813.202	-1.1607	-2.23567	0.143292	-8.10028	5.48339e-16	1.84414e-13		FBgn0263199	Galk	39031	8282.68	0.934334	1.91101	0.0782198	11.945	6.8956e-33	2.56182e-30
FBgn0035484	CG11594	38473	4583	1.03891	2.05468	0.129906	7.99745	1.27024e-15	4.15334e-13		FBgn0034276	Sardh	37026	651.274	2.2524	4.76476	0.189738	11.8711	1.6717e-32	6.02797e-30
FBgn0050280	CG30280	37522	117.74	-1.04118	-2.05792	0.132228	-7.87413	3.43112e-15	1.09156e-12		FBgn0038463	CG3534	42047	1986.99	0.775954	1.71232	0.0657761	11.7969	4.05002e-32	1.41866e-29
FBgn0061356	CG18003	3771779	2288.64	1.06579	2.09331	0.136835	7.78883	6.76344e-15	2.04135e-12		FBgn0033446	CG1648	36009	13983	-1.74934	-3.36205	0.148454	-11.7837	4.73592e-32	1.61284e-29
FBgn0036995	atk	40266	52.7338	2.94933	7.72388	0.390062	7.56116	3.99477e-14	1.14689e-11		FBgn0038790	MtnC	42416	4882.14	2.12519	4.36261	0.182611	11.6378	2.64838e-31	8.77544e-29
FBgn0037090	Est-Q	40381	1537.65	0.939258	1.91754	0.124528	7.54257	4.60793e-14	1.29143e-11		FBgn0052751	CG32751	318189	139.023	-3.68935	-12.9004	0.318276	-11.5917	4.54197e-31	1.46538e-28
FBgn0035412	CG14957	38386	102.499	1.7654	3.39969	0.234492	7.52863	5.12757e-14	1.40364e-11		FBgn0035665	Jon65Aiii	38683	10487.2	-1.5421	-2.91219	0.136304	-11.3137	1.12245e-29	3.52853e-27
FBgn0085345	CG34316	5740757	65.5165	1.37907	2.601	0.185943	7.41659	1.20173e-13	3.21489e-11		FBgn0035670	CG10472	38688	10510.9	-1.43647	-2.70659	0.127888	-11.2323	2.8312e-29	8.67762e-27
FBgn0030041	CG12116	31782	5984.01	-1.04176	-2.05874	0.141801	-7.34667	2.03198e-13	5.31521e-11		FBgn0010425	epsilonTry	49080	1452.86	-2.79965	-6.96274	0.251726	-11.1218	9.82291e-29	2.93729e-26
FBgn0263199	Galk	39031	8417.78	0.810699	1.75406	0.111917	7.24378	4.36339e-13	1.11655e-10		FBgn0033826	CG4734	36477	686.969	-2.36424	-5.14882	0.215749	-10.9583	6.0615e-28	1.76938e-25
FBgn0022359	Sodh-2	41313	961.622	0.808454	1.75133	0.11168	7.23902	4.5193e-13	1.13184e-10		FBgn0039241	CG11089	42973	10031.8	1.75363	3.37206	0.162159	10.8142	2.94705e-27	8.40252e-25
FBgn0035343	CG16762	38310	305.953	-1.2792	-2.42704	0.180684	-7.07974	1.44424e-12	3.54169e-10		FBgn0024289	Sodh-1	40836	6522.66	1.78983	3.45773	0.165805	10.7947	3.64516e-27	1.01567e-24
FBgn0039827	CG1544	43689	725.373	0.635374	1.55334	0.0900016	7.05958	1.67008e-12	4.01195e-10		FBgn0035154	hiro	38083	2049.29	-2.06667	-4.1892	0.194543	-10.6232	2.32426e-26	6.19466e-24
FBgn0040211	hgo	34552	871.482	0.942978	1.92249	0.134966	6.98679	2.81256e-12	6.62134e-10		FBgn0036422	CG3868	39580	2820.32	-1.14205	-2.20694	0.108376	-10.5378	5.78212e-26	1.50827e-23
FBgn0039471	CG6295	43247	3643.9	-1.11485	-2.16572	0.163124	-6.83433	8.23899e-12	1.86502e-09		FBgn0032669	CG15155	35087	635.521	-2.1366	-4.39726	0.206958	-10.3238	5.49752e-25	1.40416e-22
FBgn0039114	Lsd-1	42810	4107.28	-0.812401	-1.75613	0.119055	-6.82372	8.87108e-12	1.97022e-09		FBgn0265074			31.0688	2.42456	5.36867	0.23557	10.2923	7.6293e-25	1.90888e-22
FBgn0036787	CG4306	40017	181.882	0.710397	1.63625	0.105205	6.7525	1.45321e-11	3.05459e-09		FBgn0033782	sug	36424	563.947	-1.75184	-3.36787	0.171446	-10.218	1.64698e-24	4.0384e-22
FBgn0037714	CG9396	41156	848.03	0.734678	1.66403	0.108904	6.74609	1.51879e-11	3.13643e-09		FBgn0038858	CG5793	42505	1747.27	0.834602	1.78337	0.0822727	10.1443	3.51135e-24	8.44102e-22
FBgn0038914	fit	42578	769.46	-1.28226	-2.43219	0.190436	-6.73328	1.65884e-11	3.3666e-09		FBgn0039184	CG6432	42901	1412	-1.04469	-2.06293	0.103658	-10.0782	6.89471e-24	1.62556e-21
FBgn0031428	CG9886	33431	1035.1	0.674004	1.5955	0.100269	6.72195	1.7931e-11	3.54937e-09		FBgn0051663	CG31663	33363	1109.27	-1.06178	-2.08751	0.105549	-10.0596	8.3296e-24	1.92681e-21
FBgn0034711			1532.69	-1.47325	-2.77646	0.219212	-6.72065	1.80921e-11	3.54937e-09		FBgn0035779	CG8562	38828	2726.95	-1.91465	-3.77022	0.192058	-9.96912	2.08061e-23	4.72375e-21
FBgn0034292	CG5767	37055	750.875	-1.06315	-2.08949	0.164383	-6.4675	9.96371e-11	1.86163e-08		FBgn0040609	CG3348	50082	306.057	-1.76496	-3.39865	0.177496	-9.94366	2.68772e-23	5.99116e-21
FBgn0266362			118.449	0.936725	1.91418	0.147639	6.3447	2.22866e-10	3.85787e-08		FBgn0020385	pug	41279	9639.52	1.55487	2.93808	0.157677	9.86111	6.13649e-23	1.34345e-20
FBgn0020385	pug	41279	8636.52	0.863596	1.81957	0.13741	6.2848	3.28275e-10	5.60019e-08		FBgn0033207	CG12826	35710	175.76	3.06621	8.37569	0.311053	9.85751	6.36067e-23	1.3681e-20
FBgn0052750	CG32750	326238	192.47	-1.09735	-2.13962	0.176425	-6.21996	4.97291e-10	8.24453e-08		FBgn0039313	CG11892	43053	2795.15	-2.90157	-7.47238	0.294714	-9.84537	7.17744e-23	1.51716e-20
FBgn0030737	CG8661	32720	7819.77	0.806958	1.74952	0.130999	6.16002	7.27344e-10	1.12652e-07		FBgn0043783	CG32444	40406	17025.9	1.43106	2.69645	0.145487	9.83633	7.85245e-23	1.63171e-20
FBgn0038257	smp-30	41786	5562.76	0.695373	1.6193	0.113283	6.13835	8.33825e-10	1.25833e-07		FBgn0039045	CG17119	42723	502.156	-1.10189	-2.14636	0.112417	-9.80186	1.1053e-22	2.25849e-20
FBgn0039472	CG17192	43248	512.687	-1.77498	-3.42233	0.289685	-6.12729	8.93891e-10	1.3319e-07		FBgn0033904	CG18327	36567	315.442	-1.74593	-3.3541	0.178743	-9.76782	1.54742e-22	3.11006e-20
FBgn0016715	Reg-2	38075	1487.49	0.983026	1.97661	0.160702	6.11708	9.53035e-10	1.40227e-07		FBgn0039114	Lsd-1	42810	2628.41	-1.48792	-2.80485	0.153651	-9.68377	3.53431e-22	6.98881e-20
FBgn0000055			208.86	0.777962	1.71471	0.127355	6.10861	1.005e-09	1.44267e-07		FBgn0010357	betaTry	47901	20317.6	-1.79437	-3.46863	0.185792	-9.65795	4.54875e-22	8.85201e-20
FBgn0035076	Ance-5	37980	867.37	0.635704	1.5537	0.104135	6.10464	1.03035e-09	1.46123e-07		FBgn0040060	yip7	38680	11696.9	-1.81935	-3.52922	0.189751	-9.5881	8.97205e-22	1.71871e-19
FBgn0040942	CG12643	50416	396.66	0.607214	1.52331	0.0995031	6.10246	1.04447e-09	1.46362e-07		FBgn0001125	Got2	33373	19188.2	0.587497	1.50264	0.061335	9.5785	9.84679e-22	1.85726e-19
FBgn0035409	CG14963	38383	295.563	-1.29113	-2.4472	0.21188	-6.09368	1.10344e-09	1.52807e-07		FBgn0032820	fbp	35265	4559.11	0.719005	1.64605	0.0751865	9.56294	1.14453e-21	2.12606e-19
FBgn0023477	Taldo	37804	11482.5	0.851614	1.80452	0.141234	6.02981	1.64156e-09	2.24683e-07		FBgn0039873	Smvt	43744	1586.48	-1.08424	-2.12026	0.113655	-9.5397	1.43248e-21	2.58268e-19
FBgn0031249	CG11911	33206	3046.05	-0.980549	-1.97322	0.162936	-6.01799	1.76595e-09	2.36216e-07		FBgn0051343	CG31343	326133	7109.07	-1.40618	-2.65035	0.148649	-9.45976	3.08654e-21	5.4842e-19
FBgn0030014	CG15337	31748	28.1047	2.87444	7.3332	0.477612	6.01836	1.76188e-09	2.36216e-07		FBgn0000053	Gart	33986	10765.2	1.33854	2.52896	0.144045	9.29252	1.50683e-20	2.63911e-18
FBgn0032820	fbp	35265	4861.77	0.725104	1.65302	0.120923	5.99642	2.01717e-09	2.66788e-07		FBgn0031971	Sirup	34089	2731.23	0.740632	1.67091	0.0797805	9.28337	1.64198e-20	2.83531e-18
FBgn0039312	CG10514	43052	1667.16	-0.744395	-1.67527	0.124262	-5.99051	2.09187e-09	2.73594e-07		FBgn0052669	CG32669	326229	454.691	-1.30463	-2.4702	0.14121	-9.23894	2.48946e-20	4.23899e-18
FBgn0035189	CG9119	38124	4169.19	0.918353	1.88996	0.153819	5.97036	2.36725e-09	3.06208e-07		FBgn0035476	CG12766	38462	407.661	1.28686	2.43996	0.140695	9.14643	5.88459e-20	9.61935e-18
FBgn0001125	Got2	33373	16752.7	0.606954	1.52304	0.102268	5.93494	2.93959e-09	3.72064e-07		FBgn0052483	CG32483	318050	504.217	-2.06321	-4.17915	0.225836	-9.1359	6.48662e-20	1.04639e-17
FBgn0032381	Mal-B1	34597	4748.07	0.918667	1.89037	0.156048	5.88707	3.93095e-09	4.87065e-07		FBgn0034292	CG5767	37055	1007.29	-2.33144	-5.03306	0.255273	-9.13312	6.65548e-20	1.05969e-17
FBgn0040609	CG3348	50082	362.817	-0.969754	-1.95851	0.165146	-5.87208	4.30352e-09	5.27674e-07		FBgn0261673	nemy	36395	1144.77	-1.03487	-2.04893	0.115159	-8.98643	2.5539e-19	4.01421e-17
FBgn0037386	CG1208	40727	1650.1	0.699508	1.62395	0.121424	5.76088	8.36758e-09	1.01541e-06		FBgn0035147	Gale	38076	5574.99	0.712616	1.63877	0.0793148	8.98466	2.59535e-19	4.02772e-17
FBgn0039241	CG11089	42973	5901.63	0.685166	1.60789	0.119371	5.73978	9.47999e-09	1.13866e-06		FBgn0033423	Alp6	35981	673.148	-1.31375	-2.48587	0.146424	-8.97227	2.9047e-19	4.45145e-17
FBgn0033792	CG13325	36437	335.569	1.07451	2.10601	0.189016	5.68477	1.30987e-08	1.51162e-06		FBgn0028950	CG15255	34913	1800.21	-0.886755	-1.84901	0.0988739	-8.96854	3.00471e-19	4.54786e-17
FBgn0032066	LManIII	34203	389.111	1.83	3.55538	0.321855	5.6858	1.30202e-08	1.51162e-06		FBgn0016715	Reg-2	38075	1375.02	1.13603	2.19775	0.127432	8.91474	4.88959e-19	7.31054e-17
FBgn0030425	Nep6	32234	3181.2	0.71721	1.644	0.12742	5.62871	1.81566e-08	2.05502e-06		FBgn0035666	Jon65Aii	38684	601.197	-2.6715	-6.37092	0.300705	-8.88412	6.44293e-19	9.51691e-17
FBgn0035282	CNMa	38242	49.5424	-0.947924	-1.92909	0.168946	-5.6108	2.01396e-08	2.25774e-06		FBgn0037678	CG16749	41111	1385.38	-1.13361	-2.19406	0.127913	-8.86233	7.83618e-19	1.14371e-16
FBgn0044812	TotC	117462	1153.81	1.51342	2.85486	0.270033	5.60457	2.0877e-08	2.31833e-06		FBgn0266406			46.4861	-3.075	-8.42686	0.35084	-8.76466	1.87338e-18	2.67065e-16
FBgn0031701	TotM	33764	2068.34	2.14044	4.40896	0.382397	5.59742	2.1756e-08	2.39336e-06		FBgn0250757	CG42235	43136	3416.57	-0.874466	-1.83333	0.0997877	-8.76327	1.89665e-18	2.67275e-16
FBgn0026878	CG4325	31167	165.694	0.776029	1.71241	0.138863	5.58847	2.29084e-08	2.49681e-06		FBgn0035619	Alp10	38632	455.667	-3.23284	-9.40116	0.369209	-8.75611	2.02101e-18	2.81564e-16
FBgn0035476	CG12766	38462	379.83	1.09359	2.13404	0.197607	5.53414	3.12765e-08	3.34687e-06		FBgn0035667	Jon65Ai	38685	874.383	-2.22953	-4.68982	0.254848	-8.74848	2.16249e-18	2.97888e-16
FBgn0259896	NimC1	34816	238.793	0.688484	1.61159	0.124756	5.51862	3.41666e-08	3.6232e-06		FBgn0000644	Fcp3C	31294	425.906	-2.42491	-5.36994	0.277851	-8.72735	2.60713e-18	3.5515e-16
FBgn0033327	PGRP-SC1b	35861	96.1171	-1.50521	-2.83866	0.273573	-5.50203	3.75449e-08	3.93317e-06		FBgn0033097	Zip42C.2	35580	44.2641	-2.95695	-7.7648	0.339423	-8.71169	2.99371e-18	4.03328e-16
FBgn0054005	CG34005	3885597	73.429	0.990101	1.98632	0.183196	5.40461	6.49479e-08	6.59053e-06		FBgn0038135	CG8773	41634	1236.24	-1.42105	-2.6778	0.163234	-8.7056	3.15911e-18	4.20197e-16
FBgn0029167	Hml	39529	1498.09	0.748389	1.67992	0.138865	5.38933	7.0722e-08	6.96847e-06		FBgn0011556	zetaTry	36216	531.913	-1.90209	-3.73755	0.218516	-8.70458	3.18747e-18	4.20197e-16
FBgn0040102	lectin-24Db	53550	149.812	0.712833	1.63902	0.132287	5.38852	7.10404e-08	6.96847e-06		FBgn0003356	Jon99Cii	43544	8537.5	-1.64455	-3.1265	0.189032	-8.69982	3.32409e-18	4.33546e-16
FBgn0014033	Sr-CI	33621	287.847	0.632834	1.55061	0.117429	5.38905	7.08305e-08	6.96847e-06		FBgn0032076	Argl	3771738	3064.75	1.05853	2.08282	0.121855	8.68681	3.72759e-18	4.81055e-16
FBgn0035887	Jon66Cii	38953	15.8939	2.2269	4.68126	0.416548	5.34607	8.98825e-08	8.67218e-06		FBgn0259101	CG42249	32043	1421.23	-0.920547	-1.89283	0.106466	-8.64639	5.31522e-18	6.78798e-16
FBgn0033294	Mal-A4	35827	1847.8	0.769575	1.70477	0.144156	5.33849	9.37229e-08	8.9692e-06		FBgn0032373	Vha100-5	34587	1531.95	-1.00782	-2.01087	0.117579	-8.5714	1.02234e-17	1.29215e-15
FBgn0039311	CG10513	43051	1960.89	-1.18612	-2.2754	0.222302	-5.33564	9.52083e-08	9.03788e-06		FBgn0033048	CG7881	35521	323.53	-1.20889	-2.31159	0.141453	-8.54622	1.27184e-17	1.5911e-15
FBgn0020907	Scp2	42015	1100.08	-0.773135	-1.70898	0.145004	-5.33181	9.72407e-08	9.15696e-06		FBgn0039472	CG17192	43248	554.439	-3.58404	-11.9923	0.41957	-8.54216	1.3173e-17	1.63133e-15
FBgn0003076	Pgm1	44010	20969.5	0.714588	1.64101	0.134444	5.31513	1.0658e-07	9.95681e-06		FBgn0034275	CG5002	37025	785.914	-1.10651	-2.15324	0.129783	-8.52582	1.51726e-17	1.86016e-15
FBgn0250815	Jon65Aiv	38682	19866.4	-0.871817	-1.82997	0.165001	-5.28371	1.26591e-07	1.17331e-05		FBgn0020513	Paics	32228	14162.4	0.820444	1.76595	0.0963067	8.51908	1.60832e-17	1.95227e-15
FBgn0033353	CG13749	35894	87.7396	1.214	2.31981	0.229919	5.28013	1.29092e-07	1.18714e-05		FBgn0036225	CG5883	39352	47.4042	1.70007	3.24917	0.200564	8.47648	2.32106e-17	2.78982e-15
FBgn0000592	Est-6	39392	4001.12	0.673762	1.59523	0.128471	5.24445	1.56747e-07	1.40845e-05		FBgn0043791	phu	41135	257.091	-2.8012	-6.9702	0.335507	-8.34915	6.8755e-17	8.10516e-15
FBgn0038858	CG5793	42505	1627.77	0.616904	1.53358	0.117852	5.23455	1.65387e-07	1.45281e-05		FBgn0023477	Taldo	37804	9818.96	0.607107	1.5232	0.0735018	8.25976	1.45969e-16	1.70436e-14
FBgn0034479	CG8654	37275	1755.73	0.692875	1.6165	0.132332	5.23586	1.64216e-07	1.45281e-05		FBgn0052379	CG32379	326211	108.804	-1.59373	-3.01829	0.193629	-8.23085	1.85889e-16	2.15e-14
FBgn0031277	CG13947	33250	208.28	1.41388	2.66452	0.270675	5.22351	1.75561e-07	1.53076e-05		FBgn0003357	Jon99Ciii	43543	6804.92	-1.59583	-3.02269	0.194324	-8.21223	2.17118e-16	2.48773e-14
FBgn0034439	CG10062	37224	426.309	0.647559	1.56652	0.124151	5.2159	1.82925e-07	1.58324e-05		FBgn0003390	Jon99Ciii	43543	224.033	-1.25114	-2.38029	0.15242	-8.20848	2.24e-16	2.54282e-14
FBgn0031971	Sirup	34089	3435.01	0.589618	1.50485	0.113738	5.18399	2.17192e-07	1.86611e-05		FBgn0052750	CG32750	326238	103.145	-1.67103	-3.18442	0.20392	-8.19455	2.51537e-16	2.82921e-14
FBgn0085227	CG34198	5740481	403.979	0.964938	1.95198	0.186431	5.17584	2.26883e-07	1.93524e-05		FBgn0033603	Cpr47Ef	36194	213.222	-1.36046	-2.56767	0.166662	-8.16301	3.26784e-16	3.64216e-14
FBgn0032287	CG6415	34474	937.834	0.684797	1.60748	0.133165	5.14247	2.71148e-07	2.26361e-05		FBgn0039787	CG9702	43634	678.532	-1.16421	-2.24111	0.142976	-8.1427	3.86571e-16	4.2697e-14
FBgn0030615	Cyp4s3	32444	589.557	0.643175	1.56176	0.12505	5.14332	2.6992e-07	2.26361e-05		FBgn0032699	CG10383	35123	5063.64	1.52428	2.87643	0.187255	8.14014	3.94811e-16	4.32177e-14
FBgn0036208	CG10361	39333	322.61	0.606589	1.52266	0.11855	5.11673	3.10879e-07	2.54122e-05		FBgn0037724	Fst	41169	1889.01	2.01564	4.0436	0.248223	8.12029	4.65064e-16	5.04574e-14
FBgn0039151	CG13607	42859	2386.3	-0.629462	-1.54699	0.123202	-5.10918	3.23568e-07	2.6267e-05		FBgn0032297	CG17124	34485	1813.45	-0.764521	-1.69881	0.0952253	-8.02855	9.86284e-16	1.0424e-13
FBgn0263321	CG43402	12797876	685.849	-0.654727	-1.57432	0.128441	-5.09749	3.4418e-07	2.77489e-05		FBgn0266428			199.874	-1.51001	-2.84813	0.1883	-8.0192	1.06436e-15	1.11531e-13
FBgn0032706	Irk3	35131	1138.4	-0.668803	-1.58975	0.132949	-5.03052	4.89146e-07	3.81307e-05		FBgn0036997	CG5955	40268	568.009	2.7232	6.60336	0.34022	8.00423	1.20218e-15	1.24904e-13
FBgn0263330			73.7993	1.31417	2.48659	0.261715	5.02139	5.13002e-07	3.97273e-05		FBgn0051233	CG31233	42557	2629.27	-1.82357	-3.53955	0.227882	-8.00225	1.22161e-15	1.25857e-13
FBgn0033515	Ir47a	36095	70.2863	-0.660709	-1.58086	0.132352	-4.99205	5.97428e-07	4.59629e-05		FBgn0034883	Eglp2	37737	503.834	-0.985511	-1.98001	0.123509	-7.97929	1.47183e-15	1.50372e-13
FBgn0052774	Muc4B	31368	390.837	-1.17112	-2.25187	0.235671	-4.96931	6.7191e-07	5.10261e-05		FBgn0022359	Sodh-2	41313	1171.12	0.861439	1.81685	0.108061	7.9718	1.56377e-15	1.58445e-13
FBgn0085360	CG34331	33011	923.535	0.641229	1.55966	0.129088	4.96737	6.78661e-07	5.12085e-05		FBgn0263776	CG43693	39231	5637.88	-0.728882	-1.65735	0.0914474	-7.97051	1.58027e-15	1.58804e-13
FBgn0034394	CG15096	37170	5636.58	0.595555	1.51105	0.12	4.96297	6.94243e-07	5.20505e-05		FBgn0000153	b	34791	1043.92	-1.1537	-2.22484	0.145586	-7.92452	2.29034e-15	2.28289e-13
FBgn0040349	CG3699	31046	2372.97	0.796956	1.73743	0.160831	4.95525	7.22376e-07	5.34785e-05		FBgn0037782	Npc2d	41232	291.362	-2.36181	-5.14014	0.299382	-7.88896	3.04726e-15	2.98875e-13
FBgn0032889	CG9331	35347	6946.7	0.668426	1.58934	0.134875	4.95588	7.20025e-07	5.34785e-05		FBgn0052549	CG32549	32822	6659.21	0.634163	1.55204	0.0809914	7.83001	4.8785e-15	4.74686e-13
FBgn0050272	MFS1	246519	51.6657	-1.45594	-2.74335	0.295458	-4.92773	8.3189e-07	6.12011e-05		FBgn0031756	CG13992	33831	460.496	-1.95254	-3.87056	0.249568	-7.8237	5.12919e-15	4.95149e-13
FBgn0261362			393.465	0.83831	1.78795	0.171295	4.89396	9.88264e-07	7.13672e-05		FBgn0039151	CG13607	42859	1370.84	-2.12773	-4.37028	0.272012	-7.82218	5.19153e-15	4.96913e-13
FBgn0033366	Ance-4	35909	1775.65	0.727937	1.65627	0.149286	4.87613	1.08185e-06	7.71787e-05		FBgn0000052	Pfas	33847	10673.4	1.09849	2.14131	0.140449	7.82129	5.22853e-15	4.96913e-13
FBgn0053282	CG33282	2768939	279.214	0.609831	1.52608	0.125815	4.84706	1.25301e-06	8.83188e-05		FBgn0025595	AkhR	33942	1212.94	-1.04697	-2.06619	0.133925	-7.81761	5.3837e-15	5.07724e-13
FBgn0036876	CG9451	40118	995.595	-0.772079	-1.70773	0.160866	-4.79953	1.59038e-06	0.000109476		FBgn0051198	CG31198	318622	15899.9	-1.25897	-2.39325	0.161205	-7.80976	5.72958e-15	5.36219e-13
FBgn0040729	CG15126	50202	291.859	0.864624	1.82086	0.181325	4.76837	1.85723e-06	0.000126367		FBgn0010041	GstD5	48338	476.516	2.80316	6.9797	0.36217	7.73992	9.94773e-15	9.23934e-13
FBgn0029568	CG11381	31067	1066.86	-0.913721	-1.8839	0.193312	-4.72667	2.28237e-06	0.000154401		FBgn0027570	Nep2	40588	1233.11	-0.754381	-1.68691	0.0977479	-7.71762	1.18523e-14	1.09255e-12
FBgn0035186	CG13912	38120	675.232	-0.775946	-1.71231	0.165347	-4.69283	2.69456e-06	0.000178189		FBgn0035484	CG11594	38473	3604.62	0.879684	1.83997	0.114054	7.71285	1.23036e-14	1.12569e-12
FBgn0038074	Gnmt	41561	1659.66	1.04012	2.0564	0.223174	4.6606	3.15292e-06	0.000203917		FBgn0034140	Lst	36853	5221.41	0.720056	1.64725	0.0934666	7.70388	1.31996e-14	1.19872e-12
FBgn0039787	CG9702	43634	675.052	-0.638015	-1.55619	0.137526	-4.63923	3.49707e-06	0.000223718		FBgn0002926	ndl	38738	996.283	-1.71375	-3.28012	0.222689	-7.69572	1.407e-14	1.26837e-12
FBgn0029147	NtR	43935	280.171	0.605667	1.52168	0.131847	4.59373	4.354e-06	0.000272611		FBgn0001285	Jon44E	35853	295.79	-1.53177	-2.89141	0.200005	-7.65868	1.87857e-14	1.68111e-12
FBgn0037230	Nepl11	40540	3105.9	0.738589	1.66854	0.161064	4.58568	4.52506e-06	0.00028034		FBgn0033353	CG13749	35894	181.737	2.73925	6.67721	0.35917	7.62661	2.41014e-14	2.14118e-12
FBgn0033999	CG8093	36686	2077.66	0.646644	1.56552	0.143546	4.50478	6.64431e-06	0.000397006		FBgn0005391	Yp2	31938	77118.4	-1.18342	-2.27115	0.15544	-7.61334	2.67098e-14	2.33902e-12
FBgn0037635	CG9837	41057	282.672	-0.671634	-1.59288	0.150748	-4.45535	8.37563e-06	0.000485663		FBgn0039778	Jon99Fi	43622	1010.51	-2.86124	-7.2664	0.376286	-7.6039	2.87336e-14	2.4808e-12
FBgn0010425	epsilonTry	49080	2943.24	-0.818036	-1.763	0.183804	-4.45059	8.56328e-06	0.000491699		FBgn0031865	Nha1	33961	1609.19	-0.602392	-1.51823	0.0792695	-7.59929	2.97767e-14	2.55289e-12
FBgn0015316	Try29F	34226	512.289	-0.680816	-1.60305	0.153842	-4.42543	9.62482e-06	0.000542076		FBgn0053127	CG33127	318893	1403.27	-0.692043	-1.61557	0.0911452	-7.59275	3.13176e-14	2.66635e-12
FBgn0260000	CG17570	35410	60.5153	-0.701854	-1.62659	0.15893	-4.41612	1.00487e-05	0.000557943		FBgn0031741	CG11034	33810	912.516	-0.688825	-1.61197	0.0907851	-7.58742	3.26338e-14	2.75925e-12
FBgn0036992	Hpd	40263	3293.9	0.693275	1.61695	0.158051	4.3864	1.15243e-05	0.000633891		FBgn0037292	plh	40615	897.874	-1.11626	-2.16784	0.147354	-7.57535	3.58164e-14	3.0076e-12
FBgn0035112	CG13877	38036	255.591	-0.656995	-1.5768	0.150627	-4.36172	1.29043e-05	0.000703222		FBgn0036547	CG17032	39736	411.729	-1.17805	-2.26271	0.155739	-7.56429	3.89998e-14	3.25264e-12
FBgn0037973	CG18547	41452	2050.12	0.624565	1.54175	0.143383	4.35593	1.32503e-05	0.000718752		FBgn0038682	CG5835	42296	808.52	-0.970169	-1.95907	0.128279	-7.56298	3.9393e-14	3.26323e-12
FBgn0052302	CG32302	38293	46.4822	1.80975	3.50582	0.41623	4.34797	1.37405e-05	0.000741927		FBgn0030929	CG15043	32835	3129.65	1.56928	2.96756	0.207561	7.56055	4.01357e-14	3.30244e-12
FBgn0029909	mAChR-C	31626	17.8564	1.16707	2.24555	0.268541	4.34595	1.38674e-05	0.000745356		FBgn0034291	CG5770	37054	505.714	-2.17651	-4.52059	0.288144	-7.55354	4.23574e-14	3.46201e-12
FBgn0033782	sug	36424	1276.64	-0.781783	-1.71925	0.1805	-4.33122	1.48288e-05	0.000782734		FBgn0031824	CG9547	33911	1732.06	0.590083	1.50533	0.0783042	7.53578	4.8544e-14	3.94139e-12
FBgn0032144	CG17633	34297	7621.96	-0.807921	-1.75069	0.186721	-4.32688	1.51237e-05	0.000791207		FBgn0030439	CG12716	32248	142.824	-2.29568	-4.90984	0.30537	-7.5177	5.57473e-14	4.49646e-12
FBgn0028396	TotA	44121	4330.08	1.0606	2.0858	0.245886	4.31338	1.60774e-05	0.000837378		FBgn0030098	CG12057	31854	2216.67	-3.35732	-10.2483	0.447897	-7.49575	6.59222e-14	5.24809e-12
FBgn0030098	CG12057	31854	3811.07	-0.746136	-1.67729	0.173104	-4.31034	1.63001e-05	0.000845237		FBgn0022160	Gpo1	47611	5097.72	-1.11414	-2.16465	0.149166	-7.46911	8.07394e-14	6.34529e-12
FBgn0030968	CG7322	32880	1833.18	0.645392	1.56416	0.150848	4.27842	1.88224e-05	0.000950897		FBgn0001296	kar	45883	2686.32	-0.7073	-1.63275	0.09469	-7.46963	8.0418e-14	6.34529e-12
FBgn0035768	CG14834	38814	743.249	-0.995762	-1.99413	0.234499	-4.24633	2.173e-05	0.00108383		FBgn0035186	CG13912	38120	502.582	-0.960504	-1.94599	0.128638	-7.46674	8.2206e-14	6.4194e-12
FBgn0036226	CG7252	39353	27.411	1.18816	2.27862	0.281166	4.22583	2.38057e-05	0.00118235		FBgn0023129	aay	39085	6099.72	0.979732	1.9721	0.131508	7.44997	9.33634e-14	7.19896e-12
FBgn0036225	CG5883	39352	84.3223	0.72384	1.65157	0.17199	4.20861	2.56948e-05	0.00126022		FBgn0037819	CG14688	41275	1509.82	-0.750613	-1.68251	0.100993	-7.43231	1.06721e-13	8.17747e-12
FBgn0035665	Jon65Aiii	38683	17035.1	-0.660381	-1.5805	0.15688	-4.20947	2.55967e-05	0.00126022		FBgn0011746	ana	35913	284.33	-0.919487	-1.89144	0.123785	-7.4281	1.10169e-13	8.38923e-12
FBgn0259998	CG17571	35409	5769.31	-0.738331	-1.66825	0.176011	-4.1948	2.73118e-05	0.00132846		FBgn0031514	OtopLb	33539	766.172	-1.24339	-2.36754	0.167621	-7.41786	1.19026e-13	9.0078e-12
FBgn0038354	CG5404	41901	122.289	-0.607872	-1.52401	0.145856	-4.16761	3.07807e-05	0.00146505		FBgn0031645	CG3036	33695	5860.61	0.91006	1.87912	0.123305	7.38054	1.57653e-13	1.17856e-11
FBgn0039768	CG15533	43612	692.524	1.02164	2.03023	0.246352	4.14709	3.36733e-05	0.00157289		FBgn0039800	Npc2g	43648	3499.93	-0.894798	-1.85935	0.121326	-7.37515	1.64161e-13	1.21976e-11
FBgn0262481	CG43071	12798340	88.4424	0.722374	1.64989	0.174535	4.13884	3.49071e-05	0.00162408		FBgn0052302	CG32302	38293	52.2672	2.58602	6.00438	0.350995	7.36767	1.73642e-13	1.28244e-11
FBgn0039760	CG9682	43602	1320.52	-0.820369	-1.76586	0.198751	-4.12763	3.6652e-05	0.00167872		FBgn0032981	CG3635	35447	138.97	-1.03486	-2.04891	0.141033	-7.3377	2.17295e-13	1.59523e-11
FBgn0030239	CG17333	32013	1524.67	0.596214	1.51174	0.144929	4.11383	3.89152e-05	0.00176861		FBgn0036995	atk	40266	487.8	4.6804	25.6414	0.638136	7.33449	2.22572e-13	1.62424e-11
FBgn0034783	CG9825	37624	17.7077	-1.71067	-3.27313	0.416134	-4.11087	3.94177e-05	0.00178456		FBgn0034225	veil	36968	1476.92	-0.706008	-1.63128	0.0964958	-7.31646	2.54592e-13	1.84692e-11
FBgn0032068	LManV	34205	2592.26	0.916107	1.88702	0.224418	4.08215	4.46217e-05	0.00198955		FBgn0003980	alphaTry	48316	3657.87	-3.26309	-9.60036	0.446934	-7.30105	2.85532e-13	2.05919e-11
FBgn0038161	CG9269	41663	8.43501	1.71039	3.2725	0.419448	4.07773	4.54781e-05	0.00201249		FBgn0037973	CG18547	41452	1278.21	1.08525	2.12174	0.148919	7.28752	3.15712e-13	2.26353e-11
FBgn0033096	Zip42C.1	35579	15.2057	-1.16151	-2.23691	0.285024	-4.07513	4.59887e-05	0.00202746		FBgn0038484	CG5246	42072	202.662	-1.50502	-2.83828	0.206787	-7.27811	3.38537e-13	2.41306e-11
FBgn0053339	CG33339	2768681	18.202	-1.14927	-2.21801	0.282664	-4.06584	4.78591e-05	0.00209423		FBgn0010038	GstD2	48335	526.964	2.31509	4.97635	0.319434	7.24746	4.24672e-13	3.00953e-11
FBgn0039666	Diedel	43474	68.7553	1.75152	3.36712	0.431774	4.05656	4.98014e-05	0.00217116		FBgn0040398	CG14629	31055	3736.06	-0.939558	-1.91794	0.129928	-7.23137	4.78156e-13	3.36907e-11
FBgn0051148	Gba1a	42796	717.594	0.656021	1.57573	0.162432	4.03875	5.37367e-05	0.00230852		FBgn0037534	ELOVL	40943	1057.48	-1.0897	-2.1283	0.151058	-7.21377	5.44246e-13	3.79117e-11
FBgn0038011	CG4066	41493	150.82	-0.864111	-1.82022	0.215298	-4.01355	5.9813e-05	0.00253258		FBgn0019952	Orct	42891	417.595	-0.858776	-1.8135	0.119076	-7.21197	5.51471e-13	3.81979e-11
FBgn0039872	salt	43742	2544.71	-0.63897	-1.55722	0.159608	-4.00336	6.24496e-05	0.00261599		FBgn0260746	Ect3	41457	702.457	-0.650935	-1.57019	0.0903298	-7.2062	5.7533e-13	3.96267e-11
FBgn0266596			18.6691	1.7817	3.43831	0.444978	4.00402	6.22739e-05	0.00261599		FBgn0040759	CG13177	5740215	303.003	1.50391	2.83611	0.209455	7.18014	6.96421e-13	4.7699e-11
FBgn0038469	CG4009	42054	1565.67	-0.912267	-1.882	0.2282	-3.99766	6.39704e-05	0.00265139		FBgn0033760	CG8785	36391	380.337	-0.86859	-1.82588	0.121043	-7.17588	7.18421e-13	4.89325e-11
FBgn0040060	yip7	38680	15901.7	-0.715059	-1.64155	0.179136	-3.99172	6.55958e-05	0.00270922		FBgn0033216	CG1946	35720	151.274	-1.8858	-3.69557	0.262983	-7.17079	7.45666e-13	5.05075e-11
FBgn0051091	CG31091	318591	333.085	0.81562	1.76005	0.204479	3.98877	6.64155e-05	0.00273349		FBgn0262624	Tmhs	38251	552.11	-0.822525	-1.7685	0.114812	-7.16411	7.82961e-13	5.27423e-11
FBgn0026754	Ugt37C1	53583	19.2073	1.16054	2.2354	0.292024	3.97411	7.06421e-05	0.00288725		FBgn0000075	amd	35188	174.322	-1.29678	-2.4568	0.181896	-7.12922	1.0094e-12	6.76244e-11
FBgn0028939	NimC2	34818	32.2745	0.836225	1.78537	0.2105	3.97257	7.11026e-05	0.00289602		FBgn0085358	Diedel3	50358	969.793	-2.49039	-5.61929	0.349398	-7.12765	1.02093e-12	6.80253e-11
FBgn0031417	CG3597	33420	1847.34	0.616668	1.53333	0.156186	3.94828	7.87144e-05	0.00316228		FBgn0051266	CG31266	42071	391.708	-1.16735	-2.24598	0.164293	-7.10526	1.20095e-12	7.91596e-11
FBgn0032069	LManVI	34206	3662.31	0.961792	1.94773	0.243848	3.94423	8.00569e-05	0.00319441		FBgn0038701	CG18493	42319	2506.48	-1.10278	-2.14767	0.15532	-7.10003	1.24734e-12	8.17774e-11
FBgn0002565	Lsp2	45326	847.975	1.08483	2.12112	0.275034	3.94435	8.00174e-05	0.00319441		FBgn0035348	CG16758	38315	5291.69	1.81354	3.51504	0.255935	7.08594	1.38103e-12	9.0061e-11
FBgn0015574	alpha-Est6	40902	42.2389	0.664699	1.58524	0.169181	3.92893	8.53252e-05	0.00337035		FBgn0030596	CG12398	32422	259.791	-2.46793	-5.53249	0.349152	-7.06836	1.56775e-12	1.00631e-10
FBgn0036563	CG13075	39756	182.87	0.853231	1.80654	0.217515	3.92264	8.75856e-05	0.00343657		FBgn0003863	spo	38631	36552.7	-1.41402	-2.66478	0.200039	-7.0687	1.5639e-12	1.00631e-10
FBgn0033388	CG8046	35936	31.2245	0.703313	1.62824	0.179597	3.91606	9.00079e-05	0.00351988		FBgn0263662			43.9108	1.61677	3.06689	0.228783	7.06685	1.58495e-12	1.01205e-10
FBgn0035929	CG13311	39008	194.95	0.589593	1.50482	0.150862	3.90817	9.29988e-05	0.00360095		FBgn0034387	Cyp12b2	37163	822.673	-0.755788	-1.68855	0.107056	-7.05971	1.6685e-12	1.05989e-10
FBgn0036997	CG5955	40268	177.906	0.984164	1.97817	0.252935	3.89098	9.98418e-05	0.00382814		FBgn0033366	Ance-4	35909	1529.07	0.606679	1.52275	0.0860024	7.05421	1.73586e-12	1.09136e-10
FBgn0038291	CG3984	41821	503.751	0.63742	1.55555	0.165782	3.84493	0.000120587	0.00453491		FBgn0020508	Ag5r2	44079	426.209	-1.05591	-2.07902	0.149743	-7.05145	1.77069e-12	1.10427e-10
FBgn0037751	topi	41199	55.2805	-0.62153	-1.53851	0.162037	-3.83573	0.000125192	0.0046931		FBgn0032287	CG6415	34474	1034.73	0.797031	1.73752	0.113074	7.04872	1.80565e-12	1.11804e-10
FBgn0063499	GstE10	37105	357.676	-0.62255	-1.53959	0.162523	-3.83052	0.000127871	0.00477832		FBgn0038147	CCHa2	41648	1231.97	-0.960397	-1.94584	0.136575	-7.03203	2.03548e-12	1.25402e-10
FBgn0031178	CG10918	33123	8.2394	2.15928	4.46692	0.564547	3.8248	0.000130878	0.00485982		FBgn0063499	GstE10	37105	450.442	-1.04101	-2.05767	0.148095	-7.02936	2.07479e-12	1.27185e-10
FBgn0033446	CG1648	36009	22364.7	-0.696919	-1.62104	0.182807	-3.81232	0.000137671	0.00504836		FBgn0036938	CG14187	40199	154.323	-3.15136	-8.88491	0.449145	-7.01635	2.27744e-12	1.38913e-10
FBgn0036181	Muc68Ca	2768980	33.017	0.85176	1.8047	0.224326	3.79698	0.000146471	0.00528869		FBgn0038652	CG7720	42257	1344.02	-0.929768	-1.90497	0.132948	-6.99346	2.6818e-12	1.62767e-10
FBgn0033207	CG12826	35710	40.798	1.2457	2.37134	0.328987	3.78648	0.000152796	0.00547663		FBgn0035343	CG16762	38310	412.509	-1.68033	-3.205	0.240345	-6.99131	2.72327e-12	1.63717e-10
FBgn0001187	Hex-C	44008	5181.55	0.595433	1.51093	0.157459	3.7815	0.000155884	0.00556034		FBgn0050339	CG30339	246549	213.25	-1.08269	-2.11799	0.155007	-6.98482	2.85216e-12	1.70573e-10
FBgn0052284	CG32284	317956	58.926	1.28827	2.44234	0.340782	3.78032	0.000156625	0.0055699		FBgn0035768	CG14834	38814	922.537	-2.88776	-7.4012	0.413999	-6.97529	3.05248e-12	1.81667e-10
FBgn0002571	Mal-A3	35826	2038.14	0.745182	1.67619	0.197667	3.76988	0.000163326	0.0057733		FBgn0085330	CG34301	5740866	111.709	-1.1912	-2.28343	0.170881	-6.97095	3.14801e-12	1.86448e-10
FBgn0003983	Vm34Ca	34758	3589.99	-1.01975	-2.02757	0.270764	-3.76621	0.000165746	0.0058413		FBgn0035926	Acbp5	39005	2856.04	-1.12688	-2.18386	0.16173	-6.96764	3.22313e-12	1.89978e-10
FBgn0004428	LysE	38128	119.571	-0.878288	-1.83819	0.233948	-3.75421	0.000173892	0.00610204		FBgn0032381	Mal-B1	34597	5823.23	1.20408	2.30391	0.172914	6.96348	3.31972e-12	1.94736e-10
FBgn0032809	CG13078	35251	81.1079	1.23552	2.35466	0.329433	3.75045	0.00017652	0.00616562		FBgn0033887	St4	36548	149.501	-2.73051	-6.6369	0.392265	-6.96088	3.38165e-12	1.97424e-10
FBgn0063667	CG32335	261663	92.4066	0.791887	1.73134	0.211282	3.748	0.000178248	0.00620146		FBgn0039155	Kal1	42865	462.171	-0.700956	-1.62558	0.100757	-6.95689	3.47878e-12	2.01179e-10
FBgn0038783	CG4367	42409	5.20696	2.17774	4.52444	0.585104	3.72197	0.000197676	0.00674449		FBgn0038236	Cyp313a1	41759	428.53	-1.81591	-3.52083	0.2615	-6.94421	3.80584e-12	2.19059e-10
FBgn0024740	Lip2	43980	39.0183	0.71712	1.6439	0.192793	3.71965	0.000199503	0.00676756		FBgn0040514	CG17169	3354995	66.4864	-1.95963	-3.88963	0.282998	-6.92454	4.37403e-12	2.50587e-10
FBgn0030575	CG5321	32399	827.103	0.61119	1.52752	0.164519	3.71501	0.000203199	0.00687316		FBgn0031461	daw	33474	652.719	-1.07068	-2.10043	0.154915	-6.91141	4.79857e-12	2.72363e-10
FBgn0035619	Alp10	38632	971.543	-0.764542	-1.69883	0.206253	-3.70682	0.00020988	0.00705857		FBgn0030776	CG4653	32650	904.938	-0.888378	-1.85109	0.128598	-6.90816	4.90972e-12	2.77388e-10
FBgn0035781	CG8560	38830	3565.19	-0.699793	-1.62427	0.188917	-3.70423	0.00021203	0.00709036		FBgn0034909	CG4797	37770	794.863	-0.624263	-1.54142	0.0905723	-6.89243	5.48469e-12	3.08451e-10
FBgn0260393	CG17147	40216	6.6068	1.72344	3.30223	0.467933	3.6831	0.000230418	0.00755739		FBgn0040813	Nplp2	50286	23735.9	-1.14199	-2.20685	0.166381	-6.86368	6.71087e-12	3.73979e-10
FBgn0029966	Ir7c	31692	146.095	-1.14874	-2.2172	0.311901	-3.68302	0.000230491	0.00755739		FBgn0263321	CG43402	12797876	579.427	-0.844462	-1.7956	0.123165	-6.85634	7.06478e-12	3.9192e-10
FBgn0026756	Ugt37A1	35307	122.026	0.806395	1.74884	0.220493	3.65724	0.000254946	0.0081548		FBgn0033047	CG7882	35520	1266.59	-0.729971	-1.65861	0.106504	-6.85395	7.18369e-12	3.96721e-10
FBgn0044046	Ilp7	31328	149.464	0.804601	1.74666	0.220647	3.64655	0.000265787	0.00845563		FBgn0029823	Shmt	31524	14717.4	1.01904	2.02657	0.148839	6.84657	7.564e-12	4.1585e-10
FBgn0036467	CG12310	39634	126.174	1.28533	2.43737	0.354074	3.63011	0.000283297	0.00891628		FBgn0051821	CG31821	34938	193.063	-1.277	-2.42334	0.186785	-6.83671	8.10305e-12	4.41526e-10
FBgn0020906	Jon25Bi	33708	1387.02	0.655717	1.5754	0.180672	3.62933	0.00028416	0.00891958		FBgn0051015	PH4alphaPV	43640	388.403	-1.38492	-2.61158	0.202718	-6.83177	8.38757e-12	4.55007e-10
FBgn0038613	Vha100-4	42214	741.301	-0.607492	-1.52361	0.169654	-3.58078	0.00034257	0.0104881		FBgn0262902			115.458	0.761382	1.69511	0.111871	6.80591	1.00415e-11	5.42331e-10
FBgn0033541	CG12934	36124	104.597	0.978242	1.97006	0.273481	3.57701	0.000347551	0.0105461		FBgn0086265	psd	33830	583.656	-3.11805	-8.68213	0.459233	-6.7897	1.12371e-11	6.016e-10
FBgn0000360	Cp38	31788	20154.2	-0.883968	-1.84544	0.247269	-3.57493	0.000350325	0.0106007		FBgn0031406	Send1	33407	1191.45	-1.61077	-3.05415	0.237456	-6.78346	1.17328e-11	6.25407e-10
FBgn0033887	St4	36548	138.899	-0.824098	-1.77043	0.232131	-3.55014	0.000385029	0.0115913		FBgn0033327	PGRP-SC1b	35861	42.5221	-2.75034	-6.72876	0.406286	-6.76946	1.29262e-11	6.86039e-10
FBgn0053012	CG33012	36342	56.908	0.590047	1.5053	0.166356	3.5469	0.000389799	0.0117049		FBgn0031701	TotM	33764	4770.53	2.17858	4.52709	0.321905	6.76777	1.30778e-11	6.91094e-10
FBgn0003979	Vm26Aa	33829	7081.42	-0.896433	-1.86146	0.254362	-3.52424	0.000424704	0.0125924		FBgn0032286	CG7300	34472	790.487	-1.27012	-2.41182	0.187712	-6.76633	1.32089e-11	6.95026e-10
FBgn0013813	Dhc98D	43379	265.79	0.686639	1.60953	0.195693	3.50876	0.0004502	0.0133148		FBgn0267164			45.4391	-1.46153	-2.754	0.21661	-6.74726	1.5066e-11	7.89354e-10
FBgn0264987			183.074	1.20901	2.31179	0.349017	3.46405	0.000532101	0.0152765		FBgn0025390	Mur2B	31111	2423.26	-0.986391	-1.98122	0.146349	-6.74001	1.58375e-11	8.26245e-10
FBgn0037974	CG12224	41453	586.909	0.647591	1.56655	0.188208	3.44083	0.000579924	0.0163626		FBgn0028491	CG2930	31341	3260.22	-0.644201	-1.56287	0.095603	-6.73829	1.60262e-11	8.32548e-10
FBgn0039452	CG14245	3772449	1906.27	0.701553	1.62625	0.204724	3.42682	0.000610687	0.0168742		FBgn0039667	CG2010	43475	873.101	-0.819467	-1.76475	0.122078	-6.71264	1.91133e-11	9.80454e-10
FBgn0033592	CG13215	36182	102.565	-0.725948	-1.65399	0.212053	-3.42343	0.000618368	0.0168756		FBgn0259993			688.178	-0.890325	-1.85359	0.132735	-6.70756	1.97908e-11	1.01098e-09
FBgn0036996	mag	40267	2422.75	-0.612897	-1.52933	0.178983	-3.42433	0.000616314	0.0168756		FBgn0035718	CG14820	38754	445.577	-1.02413	-2.03373	0.152848	-6.70029	2.08002e-11	1.05376e-09
FBgn0085362	Vml	5740271	1085.64	-1.23306	-2.35065	0.360128	-3.42394	0.000617196	0.0168756		FBgn0050035	Tret1-1	36248	6320.08	-0.630086	-1.54766	0.0940312	-6.70082	2.07257e-11	1.05376e-09
FBgn0262580	CG43120	12798252	142.157	0.616388	1.53303	0.180843	3.40842	0.000653409	0.0177218		FBgn0052633	CG32633	326225	617.652	-1.04903	-2.06913	0.156641	-6.69703	2.12692e-11	1.07309e-09
FBgn0033760	CG8785	36391	425.921	-0.612157	-1.52854	0.180079	-3.39937	0.000675404	0.0181302		FBgn0034903	sona	37762	445.205	-0.977739	-1.96938	0.146514	-6.67334	2.5005e-11	1.2564e-09
FBgn0011555	thetaTry	36218	2560.71	-0.644466	-1.56316	0.191015	-3.3739	0.000741117	0.0196038		FBgn0054005	CG34005	3885597	80.9288	1.42521	2.68554	0.213624	6.67158	2.5306e-11	1.26633e-09
FBgn0003358	Jon99Ci	43545	3339.44	0.664701	1.58524	0.198053	3.35618	0.000790261	0.0205346		FBgn0036975	CG5618	40241	874.528	-0.807431	-1.75009	0.121182	-6.66298	2.68338e-11	1.33733e-09
FBgn0031276	CG12506	33249	20.5704	1.88114	3.68365	0.561493	3.35024	0.00080741	0.0208422		FBgn0037230	Nepl11	40540	3012.51	0.672652	1.594	0.10114	6.65072	2.9166e-11	1.44183e-09
FBgn0010040	GstD4	48337	12.6338	1.12155	2.17581	0.335766	3.34027	0.000836964	0.0214638		FBgn0039754	CG9747	43591	893.38	-1.2948	-2.45343	0.195313	-6.62934	3.37196e-11	1.66025e-09
FBgn0038242	CG14852	41765	8.14354	3.57784	11.9409	1.07556	3.32651	0.000879416	0.0223577		FBgn0004045	wbl	37206	157836	-0.898551	-1.86419	0.135683	-6.62241	3.53401e-11	1.73308e-09
FBgn0038730	CG6300	42351	63.0018	0.728047	1.65639	0.219289	3.32004	0.00090005	0.0227838		FBgn0003996	Vm26Ab	33827	506.019	-0.850444	-1.80306	0.128565	-6.61488	3.71865e-11	1.80915e-09
FBgn0030262	Vago	32040	508.534	-0.600549	-1.51629	0.181227	-3.31379	0.000920415	0.0231996		FBgn0061356	CG18003	3771779	1902.67	0.687194	1.61015	0.103914	6.61312	3.76309e-11	1.82354e-09
FBgn0036575	CG5157	39771	45.8351	0.838214	1.78784	0.253316	3.30896	0.000936418	0.0234691		FBgn0035928	CG13310	39007	10.3533	2.90818	7.50669	0.439875	6.61136	3.80794e-11	1.83801e-09
FBgn0000359	Cp36	31787	16202.2	-0.838773	-1.78853	0.254629	-3.29411	0.000987351	0.0245192		FBgn0050043	CG30043	246412	228.225	-1.37223	-2.5887	0.207751	-6.60514	3.97155e-11	1.90946e-09
FBgn0003980	Vm26Ab	33827	3277.38	-0.788027	-1.72671	0.241245	-3.2665	0.00108885	0.0264811		FBgn0038865	cDIP	42512	1296.32	1.13832	2.20124	0.172503	6.59883	4.14405e-11	1.97689e-09
FBgn0034710	Alp7	37538	4.58875	-2.04026	-4.1132	0.62533	-3.2627	0.00110358	0.026674		FBgn0051928	CG31928	326175	383.729	-2.18484	-4.54675	0.331269	-6.59536	4.24234e-11	2.01593e-09
FBgn0030270	CG15199	32051	555.091	-0.788181	-1.7269	0.241629	-3.26195	0.00110648	0.0266894		FBgn0002939	ninaD	326160	177.285	-1.85872	-3.62687	0.282059	-6.58984	4.40296e-11	2.08418e-09
FBgn0053223	CG33223	2768867	34.0467	-0.707059	-1.63247	0.219172	-3.22604	0.00125514	0.029727		FBgn0030482	CG1673	32297	3385.77	1.42952	2.69358	0.217048	6.5862	4.51216e-11	2.12766e-09
FBgn0010038	GstD2	48335	272.291	1.078	2.11111	0.336583	3.20278	0.00136107	0.0318511		FBgn0038752	CG4462	42376	429.612	-0.991656	-1.98847	0.150667	-6.58176	4.64924e-11	2.18389e-09
FBgn0038731	CG11659	42352	169.346	0.704087	1.62911	0.220403	3.19454	0.00140056	0.032581		FBgn0031653	Jon25Biii	33706	9781.7	-1.30677	-2.47387	0.199203	-6.55999	5.38103e-11	2.51799e-09
FBgn0032086	CG17906	34224	23.735	0.809108	1.75213	0.253331	3.19387	0.00140377	0.0325913		FBgn0034262	swi2	37010	320.58	-1.0037	-2.00514	0.153327	-6.54615	5.90398e-11	2.7522e-09
FBgn0039752	CG15530	43589	30.8013	-0.829291	-1.77681	0.266736	-3.10904	0.00187699	0.0411436		FBgn0039593	Sid	43390	225.127	0.906485	1.87447	0.138544	6.54296	6.03126e-11	2.80088e-09
FBgn0262794	CG43175	12798449	30.1898	-1.34887	-2.54713	0.436366	-3.09115	0.00199383	0.0433814		FBgn0038354	CG5404	41901	116.32	-1.13594	-2.19762	0.173705	-6.5395	6.17251e-11	2.85566e-09
FBgn0086265	psd	33830	546.59	-0.821721	-1.76751	0.266353	-3.08508	0.00203498	0.0438714		FBgn0011834	Ser6	33073	326.05	-0.809758	-1.75292	0.124108	-6.52464	6.81658e-11	3.13001e-09
FBgn0029697	CG15570	31366	2395.36	-0.790389	-1.72954	0.258003	-3.06349	0.0021877	0.0462323		FBgn0023197	Jon74E	39959	7450.84	-1.41735	-2.67095	0.217365	-6.5206	7.0026e-11	3.20343e-09
FBgn0000427	2001-12-01	31691	5635.37	-0.876516	-1.83594	0.287126	-3.05273	0.00226772	0.0475823		FBgn0034715	Oatp58Db	37544	813.309	-0.884904	-1.84664	0.135766	-6.51784	7.13256e-11	3.25075e-09
FBgn0052283	Drsl3	317955	49.5918	1.59407	3.019	0.522878	3.04865	0.00229875	0.0480613		FBgn0003308	ry	41605	1343.49	0.59538	1.51087	0.0917241	6.49099	8.52748e-11	3.84363e-09
FBgn0039237	CG13640	42967	4.50025	1.791	3.46054	0.588302	3.04435	0.0023318	0.048666		FBgn0263593	Lpin	35790	8216.36	0.745317	1.67634	0.114855	6.48921	8.6287e-11	3.86087e-09
FBgn0031214	CG11374	33163	26.3102	0.815622	1.76006	0.268462	3.03813	0.00238054	0.0494204		FBgn0040211	hgo	34552	785.899	1.04663	2.0657	0.161421	6.48384	8.94149e-11	3.98628e-09
											FBgn0036715	Cad74A	39936	697.199	-0.972469	-1.9622	0.150258	-6.47201	9.67047e-11	4.28014e-09
											FBgn0029838	CG4666	31541	1339.84	-0.647822	-1.5668	0.100124	-6.47019	9.78784e-11	4.31651e-09
											FBgn0050042	Cpr49Ab	36345	907.8	-1.57014	-2.96933	0.244611	-6.41891	1.37253e-10	5.98832e-09
											FBgn0031902	Wnt6	34010	166.107	-0.713631	-1.63993	0.111731	-6.38702	1.69149e-10	7.35378e-09
											FBgn0085362	Vml	5740271	1384.08	-3.43356	-10.8045	0.538478	-6.37642	1.8127e-10	7.85288e-09
											FBgn0035694	CG13299	38724	1439.7	-0.940724	-1.91949	0.14768	-6.37	1.89026e-10	8.16008e-09
											FBgn0038011	CG4066	41493	141.865	-3.45402	-10.9588	0.542629	-6.36535	1.94843e-10	8.38167e-09
											FBgn0034143	CG8303	36858	1255.02	-1.39815	-2.63564	0.219688	-6.36426	1.96234e-10	8.40616e-09
											FBgn0036992	Hpd	40263	3880.38	1.09948	2.14278	0.17277	6.36383	1.96784e-10	8.40616e-09
											FBgn0038700	CG3734	42318	1266.14	-0.984828	-1.97908	0.155121	-6.34879	2.17016e-10	9.2063e-09
											FBgn0038603	PKD	42203	994.805	-0.688722	-1.61186	0.108532	-6.34578	2.21303e-10	9.32363e-09
											FBgn0027586	CG5867	34728	1671.29	-0.997401	-1.9964	0.157418	-6.336	2.3581e-10	9.9008e-09
											FBgn0032382	Mal-B2	34598	21208.9	1.29949	2.46142	0.205131	6.33494	2.37431e-10	9.93481e-09
											FBgn0033096	Zip42C.1	35579	12.1501	-3.43561	-10.8199	0.543043	-6.32659	2.50636e-10	1.04517e-08
											FBgn0039325	CG10560	43065	900.102	-0.957201	-1.94154	0.151554	-6.31592	2.68557e-10	1.1161e-08
											FBgn0030887	CG6867	32782	364.699	-0.659192	-1.5792	0.104456	-6.31073	2.77729e-10	1.15032e-08
											FBgn0034364	CG5493	37139	662.841	1.20205	2.30067	0.190715	6.3029	2.92131e-10	1.2059e-08
											FBgn0038136	CG8774	41635	1449.5	-0.930516	-1.90596	0.148011	-6.28679	3.24093e-10	1.33335e-08
											FBgn0038395	CG10407	41949	1146.01	-1.33996	-2.53144	0.213314	-6.28162	3.35067e-10	1.37389e-08
											FBgn0031111	Obp19c	33039	693.289	-3.30139	-9.85864	0.525748	-6.27942	3.39841e-10	1.38882e-08
											FBgn0001090	bnb	32872	1292.87	-0.846462	-1.79809	0.134939	-6.2729	3.54373e-10	1.44339e-08
											FBgn0032433	Oatp33Ea	34660	810.238	-1.00343	-2.00476	0.16104	-6.23091	4.63729e-10	1.86404e-08
											FBgn0038983	CG5326	42655	1092.99	-1.01558	-2.02171	0.163078	-6.22757	4.73712e-10	1.89795e-08
											FBgn0053970	CG33970	43186	1073.22	-0.932014	-1.90794	0.149979	-6.21429	5.15563e-10	2.05889e-08
											FBgn0038183	CG9286	41690	1160.36	-0.726136	-1.6542	0.116908	-6.21118	5.25886e-10	2.0933e-08
											FBgn0038897	CG5849	42556	357.784	-0.588332	-1.50351	0.0948739	-6.20119	5.60365e-10	2.22332e-08
											FBgn0038845	Alp5	42482	726.994	-1.00831	-2.01156	0.162856	-6.19142	5.96237e-10	2.35802e-08
											FBgn0039290	CG13654	43028	404.708	0.661912	1.58218	0.107063	6.18247	6.31066e-10	2.48774e-08
											FBgn0032049	Bace	34182	13417.9	-1.83087	-3.55752	0.296519	-6.17456	6.63495e-10	2.58236e-08
											FBgn0051869	CG31869	34490	469.451	-1.14411	-2.2101	0.185288	-6.17479	6.6253e-10	2.58236e-08
											FBgn0028886	CG15279	34863	1069.41	-0.770405	-1.70575	0.125014	-6.16256	7.15765e-10	2.76823e-08
											FBgn0052284	CG32284	317956	103.959	2.04469	4.12584	0.332876	6.14249	8.12365e-10	3.11237e-08
											FBgn0050277	Oatp58Da	37543	444.392	-1.01434	-2.01998	0.165132	-6.14262	8.11721e-10	3.11237e-08
											FBgn0038610	CG7675	42211	672.534	-0.935126	-1.91206	0.152295	-6.14023	8.2401e-10	3.13738e-08
											FBgn0035678	CG10469	38696	529.153	-0.88616	-1.84825	0.144344	-6.13925	8.29144e-10	3.14715e-08
											FBgn0038337	CG6125	41882	1348.53	-0.589402	-1.50462	0.096029	-6.13775	8.36972e-10	3.16706e-08
											FBgn0038415	CG17929	41978	99.808	-1.69304	-3.23337	0.275936	-6.13562	8.48297e-10	3.20004e-08
											FBgn0040636	CG13255	50109	428.226	-0.681791	-1.60413	0.111147	-6.13415	8.56168e-10	3.21982e-08
											FBgn0264987			685.815	2.39911	5.27477	0.391423	6.12919	8.83265e-10	3.31157e-08
											FBgn0001208	Hn	38871	6627.2	0.828297	1.77559	0.135295	6.12214	9.23271e-10	3.45101e-08
											FBgn0038938	CG7084	42606	2517.76	-0.825076	-1.77163	0.134804	-6.12058	9.32382e-10	3.47447e-08
											FBgn0031925	Cyp4d21	34036	100.656	-1.50319	-2.83469	0.246007	-6.11035	9.94152e-10	3.69342e-08
											FBgn0003979	tld	42945	8148.5	-3.86713	-14.5922	0.634988	-6.09009	1.1285e-09	4.15478e-08
											FBgn0026061	Mipp1	39841	2384.02	-0.787348	-1.7259	0.129397	-6.08475	1.1667e-09	4.28256e-08
											FBgn0000427	2001-12-01	31691	6419.98	-3.81376	-14.0623	0.627118	-6.08141	1.19131e-09	4.34687e-08
											FBgn0026872	CG14777	31099	603.57	-0.606197	-1.52224	0.0996726	-6.08189	1.18778e-09	4.34687e-08
											FBgn0033204	CG2065	35707	535.539	1.82735	3.54886	0.300506	6.08092	1.19497e-09	4.34729e-08
											FBgn0035040	CG4741	37939	229.648	-1.31226	-2.4833	0.216031	-6.0744	1.24449e-09	4.50072e-08
											FBgn0038718	CG17752	42337	1519.86	-1.0807	-2.11507	0.17838	-6.05842	1.37463e-09	4.95676e-08
											FBgn0030331	CG15221	32127	220.084	-1.03037	-2.04255	0.170101	-6.05744	1.38309e-09	4.97263e-08
											FBgn0030005	CG2120	31737	61.331	-1.32064	-2.49777	0.218592	-6.04159	1.52606e-09	5.47061e-08
											FBgn0034406	Jheh3	37182	1711.4	-0.72201	-1.64948	0.119645	-6.03462	1.59342e-09	5.69542e-08
											FBgn0024997	CG2681	31258	421.395	-0.617338	-1.53404	0.102317	-6.03359	1.60355e-09	5.71497e-08
											FBgn0034162	CG6426	36891	1585.05	-0.820402	-1.7659	0.135994	-6.03265	1.61295e-09	5.72068e-08
											FBgn0031930	CG7025	34042	70.7592	-2.0401	-4.11275	0.338186	-6.03249	1.61448e-09	5.72068e-08
											FBgn0050280	CG30280	37522	98.3509	-1.21281	-2.31789	0.201142	-6.02963	1.64339e-09	5.80634e-08
											FBgn0025709	CNT2	35914	286.508	-0.867574	-1.82459	0.144025	-6.02379	1.70379e-09	5.98522e-08
											FBgn0032088	CG13102	34228	366.291	-0.855162	-1.80896	0.142046	-6.02031	1.74087e-09	6.09801e-08
											FBgn0039645	CG11898	43451	166.324	-1.34696	-2.54375	0.223933	-6.015	1.79885e-09	6.28318e-08
											FBgn0028533	CG7953	34801	3558.78	-0.94708	-1.92797	0.157482	-6.01388	1.81129e-09	6.30865e-08
											FBgn0027562	CG10345	42017	827.283	-1.1784	-2.26326	0.196081	-6.00976	1.85802e-09	6.45308e-08
											FBgn0034331	CG15067	37102	2866.25	-0.647173	-1.5661	0.10777	-6.00513	1.91184e-09	6.62123e-08
											FBgn0264696	CG43965	14462843	114.476	-3.85308	-14.4508	0.642166	-6.00013	1.97166e-09	6.80916e-08
											FBgn0004959	phm	32857	91.7687	-1.32398	-2.50356	0.220784	-5.99672	2.01347e-09	6.93404e-08
											FBgn0032126	CG13113	34271	184.454	-3.06388	-8.36216	0.511143	-5.99417	2.04531e-09	7.00251e-08
											FBgn0026878	CG4325	31167	151.997	0.847916	1.7999	0.141467	5.99376	2.05049e-09	7.00251e-08
											FBgn0033913	CG8468	36577	1703.82	0.633678	1.55152	0.10576	5.99169	2.07677e-09	7.07257e-08
											FBgn0038172	Adgf-D	41679	2237.49	0.842536	1.7932	0.140728	5.98697	2.13786e-09	7.26043e-08
											FBgn0261675	Npc1b	33072	368.489	-1.6773	-3.19828	0.280523	-5.97919	2.2425e-09	7.59478e-08
											FBgn0085227	CG34198	5740481	437.792	0.825663	1.77235	0.13812	5.97787	2.2608e-09	7.62757e-08
											FBgn0039030	CG6660	42708	630.693	-0.660618	-1.58076	0.110671	-5.96921	2.38405e-09	8.00781e-08
											FBgn0262112	sro	43512	147.671	-0.85908	-1.81388	0.144176	-5.95856	2.54466e-09	8.50069e-08
											FBgn0035300	CG1139	38264	617.638	1.08367	2.11943	0.181943	5.95612	2.58298e-09	8.60525e-08
											FBgn0033214	CG1941	35718	355.725	-0.82685	-1.77381	0.138871	-5.95408	2.61534e-09	8.68945e-08
											FBgn0003486	Jon99Ci	43545	116.917	-1.53346	-2.89478	0.257791	-5.94845	2.70696e-09	8.94536e-08
											FBgn0016075	vkg	33726	5381.71	-1.01246	-2.01735	0.170201	-5.94864	2.70372e-09	8.94536e-08
											FBgn0039471	CG6295	43247	2710.5	-2.6776	-6.39791	0.451745	-5.92724	3.08066e-09	1.01529e-07
											FBgn0039051	CG17109	42730	657.757	-1.25401	-2.38503	0.21214	-5.91124	3.39552e-09	1.10716e-07
											FBgn0035620	Alp9	38633	315.863	-2.93143	-7.62864	0.496515	-5.904	3.54782e-09	1.15078e-07
											FBgn0010241	Mdr50	36582	424.419	-0.829281	-1.7768	0.140461	-5.90399	3.54808e-09	1.15078e-07
											FBgn0036116	CG7888	39232	852.601	-0.693602	-1.61732	0.117666	-5.89466	3.75444e-09	1.2113e-07
											FBgn0003983	Vm26Aa	33829	4720.28	-4.07162	-16.8143	0.690693	-5.89497	3.74744e-09	1.2113e-07
											FBgn0040342	CG3706	53540	296.492	-1.47355	-2.77705	0.250178	-5.89002	3.86147e-09	1.24256e-07
											FBgn0051681	CG31681	318882	2040.15	-0.846587	-1.79824	0.143807	-5.88696	3.93363e-09	1.26247e-07
											FBgn0086408	stl	37619	458.86	-0.740741	-1.67103	0.125972	-5.88019	4.0979e-09	1.30494e-07
											FBgn0036504	yellow-k	39678	38.4219	-2.14255	-4.4154	0.364426	-5.87924	4.12153e-09	1.30907e-07
											FBgn0261508	CG42656	10178806	375.155	-0.931991	-1.90791	0.158743	-5.87108	4.32976e-09	1.3611e-07
											FBgn0013307	Odc1	35766	1818.01	-0.589797	-1.50503	0.100507	-5.8682	4.40548e-09	1.38136e-07
											FBgn0040299	Myo28B1	53515	681.289	-0.709568	-1.63531	0.121136	-5.85763	4.69513e-09	1.46842e-07
											FBgn0040732	CG16926	50205	7718.49	-0.892249	-1.85607	0.152862	-5.83695	5.3166e-09	1.64945e-07
											FBgn0019928	Ser8	36489	358.814	-1.07702	-2.10968	0.18453	-5.8366	5.32776e-09	1.64945e-07
											FBgn0038247	Cad88C	41774	72.0854	-1.52306	-2.87399	0.260973	-5.83607	5.34476e-09	1.65055e-07
											FBgn0041709	yellow-g	38294	1766.93	-3.39536	-10.5222	0.585051	-5.80353	6.49346e-09	1.98034e-07
											FBgn0028949	CG15254	34915	186.811	-1.09468	-2.13565	0.189081	-5.78946	7.06147e-09	2.14291e-07
											FBgn0051041	CG31041	318567	64.2094	-2.22139	-4.66344	0.384389	-5.77903	7.51328e-09	2.27439e-07
											FBgn0039312	CG10514	43052	1551.6	-1.48749	-2.80401	0.257438	-5.77805	7.55708e-09	2.28202e-07
											FBgn0263830	CG40486	3355162	348.852	-0.698674	-1.62301	0.120947	-5.77668	7.61873e-09	2.29255e-07
											FBgn0013949	Elal	42970	903.667	-0.700427	-1.62499	0.121256	-5.77645	7.62938e-09	2.29255e-07
											FBgn0032472	CG9928	34704	2297.79	-0.806996	-1.74956	0.139982	-5.76502	8.16503e-09	2.44751e-07
											FBgn0000099			462.625	-0.71497	-1.64145	0.124034	-5.7643	8.19963e-09	2.45189e-07
											FBgn0003312	sad	44858	82.8733	-1.03771	-2.05297	0.180078	-5.76256	8.28457e-09	2.47126e-07
											FBgn0038416	CG17930	41979	285.995	-0.983065	-1.97666	0.170659	-5.76042	8.39067e-09	2.49684e-07
											FBgn0000964	tj	35227	1606.53	-0.732695	-1.66174	0.127489	-5.74714	9.07661e-09	2.68225e-07
											FBgn0032523	CG16956	34760	48.8494	-2.44836	-5.45797	0.42632	-5.74302	9.30009e-09	2.74084e-07
											FBgn0033205	CG2064	35708	1313.26	0.713038	1.63925	0.124205	5.74083	9.42115e-09	2.76986e-07
											FBgn0033774	CG12374	36410	13849.5	-1.79791	-3.47715	0.313271	-5.73914	9.51592e-09	2.78437e-07
											FBgn0262843	CG43207	12798144	23.9171	-1.83911	-3.57788	0.320492	-5.73839	9.55836e-09	2.79013e-07
											FBgn0011554	etaTry	36217	307.978	-0.881562	-1.84237	0.153706	-5.73539	9.72874e-09	2.83312e-07
											FBgn0036862	Gbs-76A	40102	3212.47	-0.732087	-1.66104	0.127902	-5.7238	1.04169e-08	3.01205e-07
											FBgn0039709	Cad99C	43528	883.164	-0.882054	-1.843	0.154269	-5.71763	1.0802e-08	3.11606e-07
											FBgn0035887	Jon66Cii	38953	43.8627	2.4621	5.51018	0.430894	5.71394	1.10389e-08	3.17693e-07
											FBgn0038654	CG14298	42259	128.245	-0.954378	-1.93774	0.167354	-5.70275	1.17888e-08	3.37689e-07
											FBgn0038753	CG4459	42377	48.7454	-1.07445	-2.10592	0.188501	-5.69995	1.19843e-08	3.42489e-07
											FBgn0033723	CG13155	36346	139.739	-1.6684	-3.17863	0.293053	-5.69318	1.24695e-08	3.55526e-07
											FBgn0025620	CG13360	31025	1348.36	-0.935531	-1.91259	0.164591	-5.68398	1.31595e-08	3.74329e-07
											FBgn0026439	Eaat1	34251	2305.31	-0.77339	-1.70928	0.136426	-5.66896	1.43669e-08	4.05997e-07
											FBgn0053258	CG33258	3885664	3893.71	0.763392	1.69748	0.134943	5.65716	1.539e-08	4.32755e-07
											FBgn0041252	Femcoat	31367	646.55	-3.36531	-10.3052	0.595742	-5.64894	1.61444e-08	4.52931e-07
											FBgn0038613	Vha100-4	42214	723.757	-2.03866	-4.10865	0.361183	-5.64441	1.65745e-08	4.63934e-07
											FBgn0023495	Lip3	41643	105.96	1.317	2.49148	0.233489	5.64053	1.69526e-08	4.73436e-07
											FBgn0014465	Cp7Fb	31785	1973.56	-3.33168	-10.0678	0.590764	-5.63961	1.70434e-08	4.7489e-07
											FBgn0037684	Srr	41117	1418.87	0.818175	1.76317	0.14511	5.6383	1.71741e-08	4.77447e-07
											FBgn0032025	CG7778	34147	1230.41	-0.587765	-1.50292	0.104322	-5.63412	1.75949e-08	4.86939e-07
											FBgn0038914	fit	42578	912.715	-2.50369	-5.67133	0.4456	-5.61868	1.92418e-08	5.30123e-07
											FBgn0051446	CG31446	318741	344.821	-1.92706	-3.80279	0.343274	-5.61377	1.97967e-08	5.41757e-07
											FBgn0014466	Cp7Fc	31786	2037.02	-3.07843	-8.44695	0.548428	-5.6132	1.98624e-08	5.42346e-07
											FBgn0031937	CG13795	34049	762.712	0.639162	1.55742	0.114205	5.59663	2.18563e-08	5.94142e-07
											FBgn0028940	Cyp28a5	34817	2098.49	0.705829	1.63108	0.126365	5.58564	2.3284e-08	6.26012e-07
											FBgn0028920	CG8997	34799	6368.34	-1.00174	-2.00242	0.179514	-5.58029	2.40123e-08	6.44181e-07
											FBgn0051265	CG31265	42068	338.062	-0.865611	-1.82211	0.155335	-5.57253	2.51071e-08	6.7208e-07
											FBgn0036659	CG9701	39872	269.389	-1.07911	-2.11274	0.193759	-5.56936	2.5567e-08	6.829e-07
											FBgn0040923	CG11368	50397	480.018	-0.781366	-1.71876	0.140495	-5.56152	2.67437e-08	7.11231e-07
											FBgn0000299	Col4a1	33727	7919.96	-0.833693	-1.78224	0.14995	-5.55982	2.70052e-08	7.16633e-07
											FBgn0050098	CG30098	246456	65.529	1.80282	3.48901	0.324612	5.55377	2.79577e-08	7.40306e-07
											FBgn0086039			35.7879	-1.12116	-2.17522	0.201892	-5.55328	2.80353e-08	7.40762e-07
											FBgn0039452	CG14245	3772449	6535.47	1.96659	3.90843	0.354272	5.55107	2.83927e-08	7.46985e-07
											FBgn0033807	AQP	36456	746.314	-0.670923	-1.59209	0.120992	-5.54516	2.93677e-08	7.69335e-07
											FBgn0083972	CG34136	4379892	590.376	1.40888	2.6553	0.254294	5.54033	3.01903e-08	7.87516e-07
											FBgn0052644	Mur11Da	318139	162.971	-2.90747	-7.50304	0.524984	-5.53822	3.05568e-08	7.95386e-07
											FBgn0040729	CG15126	50202	252.881	0.796278	1.73661	0.143965	5.53104	3.18336e-08	8.25117e-07
											FBgn0267161			105.94	-0.979931	-1.97237	0.177334	-5.5259	3.27804e-08	8.47865e-07
											FBgn0032228	CG5367	34401	297.279	-0.775313	-1.71156	0.140468	-5.51951	3.39943e-08	8.7741e-07
											FBgn0020907	Scp2	42015	1224.4	-1.0213	-2.02974	0.185382	-5.50913	3.60613e-08	9.28805e-07
											FBgn0265267	CG18258	32708	113.633	-2.0937	-4.26841	0.38061	-5.5009	3.77856e-08	9.67122e-07
											FBgn0050281	CG30281	246525	142.158	-1.06886	-2.09777	0.194303	-5.50097	3.77703e-08	9.67122e-07
											FBgn0032587	CG5953	34985	2579.83	0.621109	1.53806	0.112978	5.49759	3.85008e-08	9.83374e-07
											FBgn0028418	Lk	47746	198.092	-0.703827	-1.62882	0.128047	-5.49663	3.87118e-08	9.86709e-07
											FBgn0033789	CG13324	36434	317.346	1.40025	2.63948	0.25488	5.49377	3.93436e-08	9.99697e-07
											FBgn0040629	CAH5	50102	58.454	-1.767	-3.40344	0.321827	-5.49051	4.00782e-08	1.01311e-06
											FBgn0037126	CG14567	40420	92.8618	-1.10266	-2.1475	0.200927	-5.48787	4.068e-08	1.0241e-06
											FBgn0033301	CG12780	35834	883.016	0.694434	1.61825	0.127031	5.46666	4.586e-08	1.14045e-06
											FBgn0050502	fa2h	35670	391.194	-0.896368	-1.86137	0.164054	-5.46385	4.65912e-08	1.15629e-06
											FBgn0029966	Ir7c	31692	198.758	-3.34406	-10.1546	0.612769	-5.45729	4.83462e-08	1.19501e-06
											FBgn0051267	CG31267	318651	421.264	-0.645902	-1.56472	0.118471	-5.45199	4.98099e-08	1.22871e-06
											FBgn0031695	Cyp4ac3	33756	461.166	0.777443	1.71409	0.142616	5.45131	5.00003e-08	1.23093e-06
											FBgn0262539	CG43093	12798516	368.165	-0.994249	-1.99204	0.182635	-5.44392	5.21221e-08	1.28059e-06
											FBgn0040364	CG11378	31060	795.643	-0.793472	-1.73324	0.146244	-5.42566	5.77397e-08	1.40733e-06
											FBgn0036168	CG7512	39289	34.988	-1.1394	-2.2029	0.210482	-5.4133	6.18745e-08	1.50214e-06
											FBgn0036939	CG7365	40200	219.366	-0.82853	-1.77588	0.153252	-5.40634	6.43243e-08	1.55546e-06
											FBgn0039486	CAH9	43264	645.1	-0.792549	-1.73213	0.146645	-5.40453	6.49788e-08	1.56819e-06
											FBgn0036563	CG13075	39756	249.99	1.15659	2.2293	0.215255	5.37311	7.73902e-08	1.86405e-06
											FBgn0265977			117.582	0.87544	1.83457	0.163157	5.36563	8.06686e-08	1.93541e-06
											FBgn0266649			32.4061	-2.57857	-5.97348	0.480934	-5.36159	8.2494e-08	1.97535e-06
											FBgn0040069	vanin-like	31551	536.071	-1.02966	-2.04155	0.192343	-5.35325	8.63863e-08	2.06452e-06
											FBgn0036382	CG13737	39531	61.0372	-0.995254	-1.99343	0.186242	-5.34388	9.09798e-08	2.17006e-06
											FBgn0038481	CG17475	42069	943.637	-0.829714	-1.77733	0.155375	-5.34006	9.29165e-08	2.21195e-06
											FBgn0052667	ssp7	318146	971.754	-1.08579	-2.12254	0.203397	-5.33827	9.38389e-08	2.22624e-06
											FBgn0086666			76.2559	-0.759022	-1.69234	0.142274	-5.33493	9.55822e-08	2.26224e-06
											FBgn0259716	Nepl6	33893	563.104	-0.668315	-1.58922	0.125577	-5.32193	1.0267e-07	2.4253e-06
											FBgn0050431	CG30431	35549	213.174	-1.02362	-2.03301	0.192503	-5.31742	1.05246e-07	2.47656e-06
											FBgn0004003	Vm34Ca	34758	282.915	-1.10398	-2.14947	0.208052	-5.30627	1.11889e-07	2.6079e-06
											FBgn0086266	Vm26Ac	33828	223.066	-3.68093	-12.8254	0.693948	-5.30433	1.13086e-07	2.62583e-06
											FBgn0027929	NimB1	34813	214.852	0.939163	1.91741	0.177327	5.29622	1.18227e-07	2.73483e-06
											FBgn0037577	CG7443	40992	1996	-0.61266	-1.52908	0.115765	-5.29226	1.20816e-07	2.78946e-06
											FBgn0052407	CG32407	38667	437.628	-0.623395	-1.5405	0.117999	-5.28307	1.27036e-07	2.92755e-06
											FBgn0050047	CG30047	246414	356.699	-1.07877	-2.11223	0.204521	-5.2746	1.33049e-07	3.04326e-06
											FBgn0266362			117.245	0.944349	1.92432	0.17914	5.27155	1.35273e-07	3.08835e-06
											FBgn0032085	CG9555	34223	188.708	-1.08377	-2.11956	0.205662	-5.26964	1.36688e-07	3.10909e-06
											FBgn0039594	snu	43391	1614.5	-0.654545	-1.57412	0.124208	-5.26976	1.36605e-07	3.10909e-06
											FBgn0267280			6.2813	3.05264	8.29731	0.579387	5.26875	1.37358e-07	3.11855e-06
											FBgn0035412	CG14957	38386	64.3649	2.10664	4.30687	0.400113	5.26511	1.40102e-07	3.17496e-06
											FBgn0038139	PK2-R2	41638	83.7975	0.999284	1.99901	0.189914	5.26177	1.42677e-07	3.22734e-06
											FBgn0039038	CG6688	42716	70.585	0.735863	1.66539	0.140088	5.25287	1.49749e-07	3.37485e-06
											FBgn0016123	Alp4	43671	4330.13	-0.955799	-1.93965	0.182143	-5.24752	1.54159e-07	3.46153e-06
											FBgn0259748	CG42397	8673976	1635.02	-0.723197	-1.65084	0.138206	-5.23276	1.67002e-07	3.74304e-06
											FBgn0011722	Tig	33896	1145.71	-0.754626	-1.68719	0.144314	-5.22907	1.70365e-07	3.81146e-06
											FBgn0052774	Muc4B	31368	430.932	-3.1265	-8.73315	0.598135	-5.22709	1.72201e-07	3.84551e-06
											FBgn0040718	CG15353	50191	183.214	-1.27282	-2.41634	0.243885	-5.21894	1.79949e-07	3.97571e-06
											FBgn0028534	CG7916	34800	3272.73	-1.06439	-2.09129	0.203949	-5.21891	1.79977e-07	3.97571e-06
											FBgn0035445	Ids	38423	88.1945	0.801717	1.74317	0.153604	5.21936	1.79545e-07	3.97571e-06
											FBgn0035280	Cpr62Bb	38240	221.994	-0.996512	-1.99517	0.190991	-5.21758	1.81275e-07	3.99718e-06
											FBgn0010222	Nmdmc	47895	2893.56	1.25536	2.38726	0.240826	5.21271	1.86099e-07	4.08382e-06
											FBgn0004885	tok	42944	1893.93	0.588457	1.50364	0.112891	5.21261	1.86204e-07	4.08382e-06
											FBgn0266635			103.516	-0.983248	-1.97691	0.188842	-5.20671	1.92218e-07	4.20069e-06
											FBgn0032913	CG9259	35372	1939.73	-1.18643	-2.27588	0.227936	-5.20508	1.93915e-07	4.23024e-06
											FBgn0028948	CG15253	34916	12.7472	-2.59305	-6.03372	0.499072	-5.19574	2.03908e-07	4.4168e-06
											FBgn0263080	CG43348	12797872	639.74	1.10178	2.14619	0.212208	5.19195	2.08098e-07	4.49169e-06
											FBgn0261805	CG42751	10178957	188.764	1.37653	2.59643	0.265375	5.18711	2.13586e-07	4.59397e-06
											FBgn0034711			2331.31	-1.9104	-3.75912	0.368484	-5.18447	2.1663e-07	4.65128e-06
											FBgn0039678	Obp99a	43488	2403.84	-1.08606	-2.12293	0.209599	-5.18159	2.2e-07	4.69872e-06
											FBgn0027844	CAH1	34786	3009.12	-0.674007	-1.5955	0.130521	-5.16397	2.4177e-07	5.12821e-06
											FBgn0267763			28.1955	2.34999	5.09822	0.455339	5.16098	2.45662e-07	5.20176e-06
											FBgn0083027			278.365	-0.588821	-1.50402	0.114205	-5.15583	2.52508e-07	5.3375e-06
											FBgn0034294	Muc55B	37057	66.8137	1.07373	2.10487	0.208588	5.14764	2.63783e-07	5.56623e-06
											FBgn0086365	Orct2	42890	145.579	-0.74226	-1.67279	0.144623	-5.13237	2.86118e-07	5.97582e-06
											FBgn0262353	CG43085	12797926	311.72	-1.13888	-2.2021	0.222059	-5.12875	2.91675e-07	6.07756e-06
											FBgn0030828	CG5162	32709	2378.94	-0.843463	-1.79435	0.164595	-5.12446	2.98395e-07	6.19006e-06
											FBgn0034860	CG9812	37709	1980.11	-0.697855	-1.62209	0.136239	-5.12229	3.01854e-07	6.25123e-06
											FBgn0033787	CG13321	36430	4074.52	0.602378	1.51822	0.117619	5.12145	3.03196e-07	6.25788e-06
											FBgn0036738	CG7542	39960	1641.36	-1.27251	-2.41581	0.248458	-5.12163	3.02906e-07	6.25788e-06
											FBgn0032788	CG13084	35229	1121.05	-3.9539	-15.4968	0.772916	-5.11556	3.12817e-07	6.4348e-06
											FBgn0039495	CG5909	43274	101.829	-0.820268	-1.76573	0.160375	-5.1147	3.14238e-07	6.4532e-06
											FBgn0010042	GstD6	48339	23.829	2.48913	5.61439	0.486845	5.11277	3.17466e-07	6.49772e-06
											FBgn0052687	CG32687	31980	3672.78	0.60188	1.51769	0.117783	5.11006	3.22055e-07	6.58065e-06
											FBgn0037801	CG3999	41253	416.591	1.16481	2.24204	0.22798	5.10926	3.23424e-07	6.59764e-06
											FBgn0031908	CG5177	34017	2208.47	-0.634976	-1.55291	0.124297	-5.10854	3.24654e-07	6.61173e-06
											FBgn0042175	Nplp3	59235	754.282	0.888719	1.85153	0.174387	5.09623	3.4648e-07	7.02124e-06
											FBgn0050272	MFS1	246519	36.1647	-1.92417	-3.79517	0.378223	-5.08739	3.63029e-07	7.34444e-06
											FBgn0034662	CG13492	37487	4333.56	-0.779091	-1.71605	0.153357	-5.08024	3.76962e-07	7.61377e-06
											FBgn0014076	Vm32E	34558	809.705	-3.97901	-15.7689	0.784387	-5.07277	3.92066e-07	7.89283e-06
											FBgn0040949	CG13998	50423	22.2972	-2.4444	-5.44298	0.482139	-5.0699	3.98025e-07	7.99964e-06
											FBgn0038820	CG4000	42451	3336.18	-0.946754	-1.92753	0.187151	-5.05877	4.2197e-07	8.45319e-06
											FBgn0038774	CG5023	42400	1882.03	-0.633508	-1.55133	0.12532	-5.05513	4.30106e-07	8.60211e-06
											FBgn0052115	CG32115	317862	161.552	0.685425	1.60818	0.135673	5.05202	4.37159e-07	8.71475e-06
											FBgn0032835	CG16772	35281	1181.67	-1.11397	-2.1644	0.22075	-5.04628	4.50488e-07	8.95136e-06
											FBgn0263330			48.727	1.18557	2.27454	0.235255	5.03952	4.66703e-07	9.24358e-06
											FBgn0032494	CG5945	34729	2507.45	-1.07509	-2.10685	0.213348	-5.03913	4.67657e-07	9.24753e-06
											FBgn0033355	CG13748	35896	25.8693	1.61446	3.06197	0.3215	5.02165	5.12304e-07	1.00493e-05
											FBgn0041194	Prat2	38753	3349.37	1.19141	2.28376	0.237397	5.01864	5.20382e-07	1.01558e-05
											FBgn0260942	bond	42657	1006.68	-0.716605	-1.64331	0.142947	-5.01308	5.35648e-07	1.03909e-05
											FBgn0040832	CG8012	50305	483.397	-0.922995	-1.89605	0.184443	-5.00422	5.60873e-07	1.08459e-05
											FBgn0052602	Muc12Ea	32384	730.762	-1.24148	-2.3644	0.248331	-4.99928	5.75441e-07	1.11101e-05
											FBgn0010040	GstD4	48337	27.7239	1.60895	3.05029	0.322601	4.98742	6.11899e-07	1.174e-05
											FBgn0020521	pio	37929	1377	-0.624373	-1.54154	0.125212	-4.98651	6.14793e-07	1.17723e-05
											FBgn0262608	CG43134	12798107	11789.8	-0.888776	-1.8516	0.178578	-4.97696	6.4591e-07	1.23347e-05
											FBgn0016013	Faa	45577	563.121	0.682189	1.60457	0.137284	4.9692	6.72299e-07	1.27789e-05
											FBgn0030272	CG15201	32053	532.649	-0.791301	-1.73063	0.159478	-4.96182	6.9836e-07	1.32128e-05
											FBgn0030237	CG15209	32011	967.966	-0.682328	-1.60473	0.137577	-4.9596	7.06376e-07	1.33233e-05
											FBgn0036910	Cyp305a1	40161	526.562	-0.641534	-1.55999	0.12954	-4.9524	7.33022e-07	1.37204e-05
											FBgn0047000	CG33946	26067038	17.5534	-1.30455	-2.47007	0.263504	-4.95078	7.39157e-07	1.38141e-05
											FBgn0029765	CG16756	31460	1090.22	-0.911207	-1.88062	0.184078	-4.9501	7.41747e-07	1.38204e-05
											FBgn0039736	CG7912	43561	116.982	-1.00065	-2.0009	0.202383	-4.94436	7.63946e-07	1.42124e-05
											FBgn0031562	CG3604	33593	360.761	0.585692	1.50076	0.118485	4.94318	7.68571e-07	1.42768e-05
											FBgn0000358	Cp19	39000	4403.09	-4.19446	-18.3087	0.849727	-4.93624	7.9642e-07	1.47494e-05
											FBgn0038717	CG17751	42336	350.948	-1.15921	-2.23335	0.234866	-4.93562	7.98983e-07	1.47746e-05
											FBgn0044046	Ilp7	31328	157.261	0.69957	1.62402	0.142122	4.9223	8.55325e-07	1.5698e-05
											FBgn0053306	CG33306	2768915	745.217	-1.32694	-2.5087	0.269714	-4.91979	8.66378e-07	1.58534e-05
											FBgn0264827			141.378	-0.892478	-1.85636	0.18181	-4.90886	9.16061e-07	1.67376e-05
											FBgn0024250	brk	31665	145.957	-0.868241	-1.82544	0.177342	-4.89587	9.7873e-07	1.78295e-05
											FBgn0002563	Lsp1beta	33274	1424.78	-1.77161	-3.41436	0.361893	-4.8954	9.81047e-07	1.78452e-05
											FBgn0003719	shf	31617	149.664	0.758259	1.69145	0.155	4.892	9.98163e-07	1.81296e-05
											FBgn0053966	CG33966	3885642	171.018	-1.04895	-2.06902	0.214793	-4.88352	1.04209e-06	1.88437e-05
											FBgn0260482	CG32599	318108	114.421	0.602236	1.51807	0.123422	4.87949	1.0636e-06	1.9148e-05
											FBgn0040350	CG3690	31047	777.436	-0.664583	-1.58511	0.136214	-4.87895	1.06654e-06	1.91728e-05
											FBgn0030261	CG15203	32038	401.993	-0.688793	-1.61193	0.141189	-4.87852	1.06886e-06	1.91863e-05
											FBgn0005664	Crys	34604	589.693	0.801743	1.74321	0.164461	4.87498	1.08818e-06	1.94193e-05
											FBgn0032495	CG16820	34730	150.346	-1.21511	-2.32158	0.249388	-4.87236	1.10271e-06	1.96501e-05
											FBgn0034296	CG10912	37059	3752.7	0.803326	1.74512	0.165042	4.86741	1.13069e-06	2.00612e-05
											FBgn0039107	CG10300	42798	106.587	-0.936158	-1.91343	0.192374	-4.86635	1.13678e-06	2.01401e-05
											FBgn0031702	fusl	33765	731.975	-0.800901	-1.74219	0.16503	-4.85308	1.2156e-06	2.13851e-05
											FBgn0030367	Cyp311a1	32170	230.578	-0.603141	-1.51902	0.124654	-4.8385	1.30821e-06	2.28471e-05
											FBgn0263081	CG43349	12797873	1839.99	0.733474	1.66264	0.151636	4.83706	1.31775e-06	2.29158e-05
											FBgn0036419	CG13482	39577	1056.86	0.779448	1.71647	0.161221	4.83464	1.33387e-06	2.31304e-05
											FBgn0031900	CG13786	34006	8.62608	-2.20057	-4.59661	0.455159	-4.83473	1.33328e-06	2.31304e-05
											FBgn0039342	CG5107	43084	5929.45	-1.48554	-2.80022	0.307692	-4.828	1.37909e-06	2.38809e-05
											FBgn0267348	LanB2	39118	1838.81	-0.673782	-1.59525	0.13969	-4.82339	1.41138e-06	2.43711e-05
											FBgn0035290	dsb	38252	605.501	-0.700098	-1.62461	0.145239	-4.82033	1.43322e-06	2.46442e-05
											FBgn0031970	CG7227	34088	160.9	-1.52197	-2.87184	0.317002	-4.80116	1.57752e-06	2.70117e-05
											FBgn0035574	RhoGEF64C	38578	237.798	-0.601791	-1.5176	0.125608	-4.79103	1.65925e-06	2.82142e-05
											FBgn0036836	CG11619	40072	133.913	0.770536	1.7059	0.160865	4.78996	1.66816e-06	2.83263e-05
											FBgn0262003	CG42821	3885579	72.5475	-1.03579	-2.05024	0.216386	-4.78677	1.6949e-06	2.87406e-05
											FBgn0036767	CG16775	39993	447.947	-0.794137	-1.73404	0.165994	-4.78414	1.71724e-06	2.90792e-05
											FBgn0037288	CG14661	40611	1764.29	-0.809803	-1.75297	0.169398	-4.78048	1.74878e-06	2.94911e-05
											FBgn0002526			3562.99	-0.781211	-1.71857	0.16395	-4.76492	1.88927e-06	3.1686e-05
											FBgn0035090	CG2736	37998	1636.61	-0.885288	-1.84713	0.185933	-4.76134	1.92315e-06	3.22101e-05
											FBgn0034045	CG8249	36742	804.257	0.726335	1.65443	0.152635	4.75866	1.94884e-06	3.25515e-05
											FBgn0053965	CG33965	3885668	77.7913	-1.10136	-2.14558	0.23159	-4.75566	1.97797e-06	3.2993e-05
											FBgn0036479	CG13458	39646	142.344	-0.722453	-1.64999	0.152352	-4.742	2.11619e-06	3.51076e-05
											FBgn0035359	CG1143	38329	691.921	-0.766539	-1.70118	0.161704	-4.74038	2.13322e-06	3.53423e-05
											FBgn0000449	dib	45282	58.6181	-0.658043	-1.57794	0.139061	-4.73205	2.22264e-06	3.6774e-05
											FBgn0031805	Nepl4	33889	408.157	-0.656987	-1.57679	0.138895	-4.73009	2.24421e-06	3.7031e-05
											FBgn0038134	wntD	41633	27.1486	-1.20236	-2.30115	0.255646	-4.70321	2.56098e-06	4.20317e-05
											FBgn0027106	Inx7	33027	932.736	-0.611439	-1.52778	0.130134	-4.69854	2.6203e-06	4.28332e-05
											FBgn0040531	CG11741	5740784	68.1876	-1.45214	-2.73613	0.309606	-4.69028	2.7283e-06	4.43033e-05
											FBgn0063667	CG32335	261663	62.9234	0.987094	1.98219	0.210931	4.6797	2.87291e-06	4.64056e-05
											FBgn0030014	CG15337	31748	89.8165	2.78485	6.89166	0.596482	4.66879	3.02972e-06	4.87459e-05
											FBgn0264695	Mhc	35007	29019.6	-0.68524	-1.60797	0.147038	-4.6603	3.15752e-06	5.06691e-05
											FBgn0038449	CG17562	42021	488.378	-0.648982	-1.56806	0.139324	-4.65807	3.1918e-06	5.11522e-05
											FBgn0266312			13.7037	1.46516	2.76094	0.314707	4.65563	3.2299e-06	5.16278e-05
											FBgn0262538			648.928	-0.692844	-1.61647	0.148877	-4.6538	3.25871e-06	5.18181e-05
											FBgn0267096			4.52331	4.22275	18.6714	0.907498	4.65318	3.26849e-06	5.19063e-05
											FBgn0003174	pwn	44011	79.7286	-0.766098	-1.70066	0.164711	-4.65118	3.30049e-06	5.23467e-05
											FBgn0034497	Mpcp1	37297	6851.83	-0.731253	-1.66008	0.157762	-4.63517	3.56652e-06	5.60046e-05
											FBgn0040733	CG15068	50206	2375.95	0.720695	1.64798	0.155576	4.63245	3.6137e-06	5.66546e-05
											FBgn0053098	CG33098	326253	109.448	-0.597654	-1.51325	0.129032	-4.63183	3.6245e-06	5.67514e-05
											FBgn0030576	CG15890	32401	159.342	-0.707806	-1.63332	0.153093	-4.62338	3.77533e-06	5.87381e-05
											FBgn0038142	CheA87a	41642	138.035	-0.708053	-1.6336	0.153352	-4.61716	3.89019e-06	6.02955e-05
											FBgn0260474	CG30002	246384	366.18	-0.6904	-1.61373	0.149906	-4.60556	4.11362e-06	6.35176e-05
											FBgn0004427	LysD	38127	2386.62	-1.37485	-2.59341	0.298552	-4.60507	4.12332e-06	6.35873e-05
											FBgn0041711	yellow-e	41653	115.42	-1.13506	-2.19628	0.246846	-4.59825	4.26047e-06	6.54553e-05
											FBgn0003162	Pu	37415	680.619	-0.613751	-1.53023	0.133982	-4.58083	4.63124e-06	7.04453e-05
											FBgn0029898	CG14439	31614	512.802	-0.895051	-1.85968	0.195781	-4.5717	4.83782e-06	7.33148e-05
											FBgn0261801	CG42747	38732	81.5188	-0.799986	-1.74108	0.175448	-4.55968	5.1231e-06	7.73513e-05
											FBgn0035176	CG13905	38107	2276.94	0.968676	1.95704	0.213251	4.54242	5.5612e-06	8.32482e-05
											FBgn0032836	CG10680	35282	4493.56	-0.607746	-1.52388	0.134098	-4.53209	5.84038e-06	8.70025e-05
											FBgn0051661	CG31661	33330	310.457	-1.76811	-3.40607	0.390472	-4.52814	5.95064e-06	8.84301e-05
											FBgn0262900	CG43255	12797953	493.469	-0.784813	-1.72287	0.174291	-4.50289	6.7037e-06	9.81928e-05
											FBgn0024740	Lip2	43980	39.2054	1.13497	2.19614	0.252867	4.48841	7.17562e-06	0.000104605
											FBgn0003149	Prm	39002	9942.86	-0.627996	-1.54542	0.140137	-4.4813	7.41911e-06	0.00010777
											FBgn0030859	CG12990	32747	27.2566	-4.02057	-16.2298	0.899096	-4.4718	7.75647e-06	0.000111876
											FBgn0034085	Ptp52F	36790	735.079	-0.669891	-1.59095	0.14983	-4.47102	7.78481e-06	0.000112152
											FBgn0015001	iotaTry	36223	478.661	-0.834321	-1.78302	0.186874	-4.46461	8.02136e-06	0.000114885
											FBgn0031289	CG13950	33267	70.4123	-0.79888	-1.73975	0.179209	-4.4578	8.28042e-06	0.000118319
											FBgn0260006	drd	318102	343.415	-0.760049	-1.69355	0.170571	-4.45592	8.35348e-06	0.000119086
											FBgn0030756	CG9903	32621	247.157	-0.835384	-1.78433	0.187585	-4.45336	8.45351e-06	0.000120093
											FBgn0052726	CG32726	318175	86.2678	-0.686749	-1.60965	0.154414	-4.44745	8.68972e-06	0.000123021
											FBgn0031694	Cyp4ac2	33755	208.497	-1.15142	-2.22132	0.258975	-4.44607	8.74558e-06	0.000123669
											FBgn0038761	CG17190	42386	215.584	-0.644931	-1.56366	0.145073	-4.44557	8.76586e-06	0.00012367
											FBgn0013772	Cyp6a8	36666	2458.44	0.929822	1.90504	0.209385	4.44074	8.9652e-06	0.000125615
											FBgn0053468	CG33468	2768833	86.8753	1.7018	3.25307	0.383279	4.44011	8.99115e-06	0.000125835
											FBgn0000442	Pkg21D	33253	346.041	-0.617158	-1.53385	0.139125	-4.43601	9.16413e-06	0.00012811
											FBgn0039483	CG14259	43261	323.032	-0.857327	-1.81168	0.193305	-4.43509	9.20324e-06	0.000128499
											FBgn0030438	CG15721	32247	1149.31	-1.04617	-2.06503	0.23597	-4.43347	9.27281e-06	0.000128894
											FBgn0032082	CG18088	34219	188.013	-0.802382	-1.74398	0.181111	-4.43034	9.40859e-06	0.000130486
											FBgn0264295	CG43773	33617	73.4617	1.18261	2.26988	0.267959	4.41342	1.01752e-05	0.000140166
											FBgn0039052	CG6733	42731	1154.4	-0.696167	-1.62019	0.158024	-4.40546	1.05562e-05	0.000144764
											FBgn0034470	Obp56d	37266	2976.77	-0.648792	-1.56785	0.147482	-4.39914	1.08681e-05	0.000148213
											FBgn0051926	CG31926	326174	324.176	-3.67079	-12.7355	0.83463	-4.3981	1.09202e-05	0.000148593
											FBgn0034861	CG9815	37710	80.183	-1.03901	-2.05481	0.236452	-4.39416	1.11204e-05	0.000150982
											FBgn0030271	CG15202	32052	299.628	-1.00587	-2.00815	0.229181	-4.38896	1.13896e-05	0.000154466
											FBgn0085356	CG34327	5740714	100.411	-1.58353	-2.99702	0.360856	-4.38825	1.14265e-05	0.000154794
											FBgn0052645	CG32645	32264	359.279	-1.07188	-2.10217	0.244564	-4.38282	1.17154e-05	0.000158009
											FBgn0011822	Pgcl	30984	538.711	-0.686268	-1.60912	0.156994	-4.3713	1.2351e-05	0.000165114
											FBgn0027790	GV1	38238	397.283	-0.606324	-1.52238	0.138748	-4.36997	1.24263e-05	0.000165234
											FBgn0031249	CG11911	33206	1291.42	-1.70333	-3.25652	0.390749	-4.35915	1.30567e-05	0.000172867
											FBgn0262531	CG43092	12798515	78.0349	1.63797	3.11228	0.375896	4.35751	1.31548e-05	0.000173964
											FBgn0039827	CG1544	43689	813.842	0.614687	1.53123	0.141431	4.34619	1.38521e-05	0.000181827
											FBgn0085359	CG34330	2768869	2983.87	-0.658103	-1.57801	0.151759	-4.33652	1.44758e-05	0.000189003
											FBgn0039682	Obp99c	43494	8781.04	-0.677055	-1.59887	0.156142	-4.33615	1.44999e-05	0.000189116
											FBgn0037167	CG11425	40472	154.007	1.16739	2.24606	0.270456	4.31639	1.58602e-05	0.00020468
											FBgn0036208	CG10361	39333	267.19	0.853895	1.80737	0.19811	4.3102	1.63104e-05	0.000209827
											FBgn0005660	Ets21C	33229	163.78	1.12113	2.17517	0.261467	4.28783	1.8043e-05	0.000230184
											FBgn0035282	CNMa	38242	69.0981	-0.843307	-1.79416	0.196702	-4.28723	1.80919e-05	0.000230568
											FBgn0266702			99.6732	-0.890666	-1.85403	0.207795	-4.28627	1.81696e-05	0.000231318
											FBgn0031693	Cyp4ac1	33754	551.263	-0.74621	-1.67738	0.174989	-4.26433	2.00499e-05	0.000253938
											FBgn0033702	CG8854	36324	129.151	-0.639253	-1.55752	0.150349	-4.2518	2.12056e-05	0.000267195
											FBgn0262007	CG42825	39179	610.41	0.671808	1.59307	0.158363	4.2422	2.21337e-05	0.000277464
											FBgn0265369			25.2646	-1.62584	-3.08622	0.383515	-4.23932	2.24201e-05	0.00028048
											FBgn0036226	CG7252	39353	17.6989	1.65139	3.14137	0.390392	4.23009	2.33593e-05	0.000291042
											FBgn0053346	CG33346	2768690	1433.94	0.814685	1.75891	0.192666	4.22847	2.35281e-05	0.000292713
											FBgn0027550	CG6495	34486	612.081	-0.713587	-1.63988	0.168763	-4.22835	2.35412e-05	0.000292713
											FBgn0085201	CG34172	5740746	1490.94	-0.751986	-1.68411	0.177896	-4.22711	2.36712e-05	0.000294031
											FBgn0035539	slow	38540	344.571	-0.594721	-1.51018	0.140734	-4.22585	2.38044e-05	0.000295386
											FBgn0010651	MFS14	46085	1468	-0.691416	-1.61487	0.163864	-4.21945	2.449e-05	0.000302363
											FBgn0035434	Drsl5	38409	823.25	-0.874746	-1.83369	0.207384	-4.21799	2.46486e-05	0.000304016
											FBgn0034151	CG15617	36871	275.603	-1.13213	-2.19183	0.269151	-4.20632	2.59563e-05	0.000318862
											FBgn0013984			2021.75	0.642326	1.56084	0.152763	4.20472	2.61401e-05	0.000320157
											FBgn0052865			50.0943	1.69686	3.24196	0.405097	4.18878	2.80453e-05	0.000339643
											FBgn0001230	Hsp68	42852	1120.43	0.799749	1.7408	0.191169	4.18347	2.87097e-05	0.000346098
											FBgn0033292	Cyp4ad1	35821	168.364	-1.07092	-2.10077	0.256094	-4.18174	2.8929e-05	0.000348057
											FBgn0039591	CG9988	43388	9.98428	-1.46034	-2.75173	0.349264	-4.18118	2.89994e-05	0.000348562
											FBgn0035241	CG12105	38190	460.186	-0.688676	-1.6118	0.164749	-4.18016	2.91304e-05	0.00034945
											FBgn0035328	yellow-g2	38295	1697.45	-3.92831	-15.2243	0.939872	-4.17962	2.91999e-05	0.000349942
											FBgn0031629	Clect27	33678	1162.97	-0.802241	-1.74381	0.192044	-4.17738	2.94892e-05	0.00035272
											FBgn0038611	CG14309	42212	1533.9	-4.01007	-16.112	0.960629	-4.17442	2.98746e-05	0.000356633
											FBgn0041156	exex	38884	167.117	-0.745082	-1.67607	0.178483	-4.17452	2.98617e-05	0.000356633
											FBgn0053503	Cyp12d1-d	2768720	1117.23	0.780473	1.71769	0.187221	4.16874	3.06294e-05	0.000364446
											FBgn0032265	CG18301	34451	20.0089	-2.57539	-5.96033	0.618264	-4.16552	3.1064e-05	0.000368678
											FBgn0030836	CG8664	32719	21.1132	-1.82924	-3.5535	0.43921	-4.16484	3.11565e-05	0.000369418
											FBgn0052283	Drsl3	317955	34.7057	2.52609	5.7601	0.607276	4.15971	3.18648e-05	0.000376361
											FBgn0000356	Cp16	39001	2575.76	-3.66776	-12.7088	0.884043	-4.14885	3.34153e-05	0.000390908
											FBgn0036232	CG14125	39359	3267.75	0.744667	1.67559	0.180207	4.1323	3.59156e-05	0.000418163
											FBgn0052072	Elo68alpha	317841	25.6009	-2.39704	-5.26722	0.580709	-4.12779	3.66269e-05	0.000425232
											FBgn0038414	CG6901	41977	155.636	-1.07997	-2.114	0.261766	-4.12573	3.69563e-05	0.000428651
											FBgn0266084	Fhos	39004	9341.79	-0.626609	-1.54393	0.151923	-4.12453	3.71501e-05	0.000430085
											FBgn0265918			13.1831	-1.87804	-3.67574	0.455967	-4.1188	3.80856e-05	0.000438843
											FBgn0265541			52.6859	-2.35585	-5.11895	0.574572	-4.10018	4.12828e-05	0.000470816
											FBgn0036978	Toll-9	40245	48.5932	-1.12142	-2.17562	0.273541	-4.09965	4.13769e-05	0.000471366
											FBgn0085240	CG34211	5740219	98.2115	0.919445	1.89139	0.224721	4.09149	4.28617e-05	0.00048611
											FBgn0036665	CG13024	39880	69.7072	-0.919613	-1.89161	0.224884	-4.08928	4.32705e-05	0.00048984
											FBgn0004426	Yp1	31939	212.177	-1.54424	-2.91651	0.377848	-4.08694	4.37093e-05	0.000493894
											FBgn0002773	Mlc2	43587	25343.4	-0.623504	-1.54061	0.152821	-4.07996	4.50435e-05	0.000507493
											FBgn0050334	CG30334	246545	187.812	1.02134	2.0298	0.250487	4.07743	4.55366e-05	0.000511713
											FBgn0030270	CG15199	32051	505.075	-1.31849	-2.49404	0.323842	-4.07138	4.67351e-05	0.00052374
											FBgn0037895	CG6723	41368	123.421	-0.755197	-1.68786	0.185945	-4.06141	4.87777e-05	0.000543052
											FBgn0011693	Pdh	39812	1478.72	-0.625404	-1.54264	0.153993	-4.06124	4.88126e-05	0.000543052
											FBgn0087002			42343.1	-0.642323	-1.56084	0.158147	-4.06156	4.87457e-05	0.000543052
											FBgn0052279	Drsl2	38408	38.2003	2.56289	5.90891	0.631208	4.0603	4.90102e-05	0.000543769
											FBgn0052282	Drsl4	317954	1093.52	-1.37794	-2.59897	0.339685	-4.05653	4.98073e-05	0.000551614
											FBgn0265831			29.4739	1.43444	2.70278	0.355184	4.0386	5.37711e-05	0.000587393
											FBgn0065109	ppk11	34299	8.45509	1.58536	3.00082	0.392984	4.03415	5.48004e-05	0.000595757
											FBgn0086027			63.574	0.622222	1.53924	0.154269	4.03337	5.49832e-05	0.000597072
											FBgn0034642	CG15674	37463	269.459	-0.598038	-1.51366	0.148395	-4.03004	5.57674e-05	0.000603983
											FBgn0033945	CG12868	36620	705.597	0.668385	1.58929	0.165892	4.02903	5.6007e-05	0.000606042
											FBgn0029994	Ldsdh1	31726	1950.43	-0.645751	-1.56455	0.160337	-4.02747	5.63813e-05	0.000609017
											FBgn0053469	CG33469	2768832	33.0341	0.900896	1.86723	0.223732	4.02667	5.65728e-05	0.000610549
											FBgn0039629	CG11842	43431	724.494	0.897328	1.86261	0.22301	4.02372	5.72866e-05	0.000617588
											FBgn0020506	Amyrel	36863	145.796	1.12561	2.18194	0.27983	4.02249	5.75872e-05	0.000618772
											FBgn0250862	CG42237	32261	38.4391	-1.10147	-2.14573	0.27382	-4.02261	5.75577e-05	0.000618772
											FBgn0034660	Loxl2	37485	88.091	-0.743376	-1.67409	0.185216	-4.01356	5.98088e-05	0.000639839
											FBgn0035544	CG15021	38546	236.052	-0.792426	-1.73198	0.197471	-4.01287	5.99854e-05	0.00064117
											FBgn0032789	CG13083	35230	1506.09	-3.71418	-13.1244	0.926434	-4.00912	6.0946e-05	0.00064861
											FBgn0031554	CG15418	33585	63.3753	-1.10048	-2.14426	0.27456	-4.00816	6.11932e-05	0.000650112
											FBgn0002922	nau	42799	57.856	-0.691128	-1.61455	0.172596	-4.00431	6.21998e-05	0.000657387
											FBgn0043792	CG30427	37986	307.78	-0.743392	-1.67411	0.185833	-4.00031	6.32585e-05	0.000665136
											FBgn0035661	CG10477	38679	2619.5	-0.751767	-1.68385	0.188057	-3.99755	6.40015e-05	0.00067051
											FBgn0266854			7.28775	2.81511	7.03775	0.704237	3.9974	6.4043e-05	0.00067051
											FBgn0085319	CG34290	5740609	75.3976	0.738475	1.66841	0.184796	3.99617	6.43759e-05	0.00067342
											FBgn0035308	CG15822	38273	734.658	-0.589189	-1.5044	0.147457	-3.99567	6.45125e-05	0.0006737
											FBgn0034474	Obp56g	37270	886.164	-1.07426	-2.10564	0.269329	-3.98866	6.64488e-05	0.000691564
											FBgn0265266	CG13639	12798257	11.8419	-2.01451	-4.04045	0.505714	-3.98351	6.79055e-05	0.000703737
											FBgn0034229	CG4847	36973	1850.45	-0.740374	-1.67061	0.186043	-3.97957	6.90388e-05	0.000714275
											FBgn0042201	lambdaTry	36214	615.673	-1.31232	-2.48341	0.330012	-3.97659	6.99096e-05	0.000722674
											FBgn0261631	CG42714	10178862	135.653	-0.703037	-1.62793	0.176891	-3.97441	7.0554e-05	0.000728108
											FBgn0034468	Obp56a	37264	414.249	-1.16245	-2.23837	0.292903	-3.96871	7.22628e-05	0.00074324
											FBgn0031001	CG7884	32914	23.8028	-1.08859	-2.12666	0.274631	-3.96383	7.37576e-05	0.000756077
											FBgn0052354	CG32354	50302	106.473	-0.639386	-1.55767	0.161409	-3.96128	7.45486e-05	0.000762274
											FBgn0266412			8.40142	-1.99497	-3.98609	0.503685	-3.96076	7.47119e-05	0.000763306
											FBgn0262609	CG43135	12798108	25.3616	-1.43476	-2.70337	0.362886	-3.95374	7.69399e-05	0.000782808
											FBgn0036264	CG11529	39395	56.9951	-1.07422	-2.10559	0.271819	-3.95198	7.75083e-05	0.000787937
											FBgn0038299	Spn88Eb	41829	802.738	1.15237	2.22279	0.29191	3.94771	7.89034e-05	0.000796177
											FBgn0015035	Cyp4e3	34291	758.002	1.0375	2.05266	0.263411	3.9387	8.19227e-05	0.000820565
											FBgn0015543			103.681	-0.685007	-1.60771	0.174084	-3.93492	8.32236e-05	0.000828632
											FBgn0264998			9.12597	1.59173	3.01411	0.404592	3.93416	8.34889e-05	0.000830149
											FBgn0040958	Peritrophin-15b	50432	60.5322	-0.855315	-1.80915	0.217515	-3.93221	8.4168e-05	0.000835981
											FBgn0032753	CG17572	35182	53.752	-0.696397	-1.62045	0.17777	-3.9174	8.95084e-05	0.000882842
											FBgn0039612	Nepl19	43411	204.007	-0.615668	-1.53227	0.15782	-3.90109	9.57617e-05	0.000935489
											FBgn0028396	TotA	44121	5388.42	1.10831	2.15593	0.284719	3.89263	9.91622e-05	0.000961811
											FBgn0051779	Acp24A4	318936	60.717	-4.50141	-22.6495	1.15672	-3.89154	9.96113e-05	0.000965403
											FBgn0040358	CG14625	31066	12.9658	-1.40927	-2.65603	0.362244	-3.89039	0.000100082	0.000969203
											FBgn0261963	mid	33770	161.204	-0.735731	-1.66524	0.189233	-3.88797	0.000101085	0.000976599
											FBgn0250836	Acbp3	38783	1416.34	-0.806633	-1.74912	0.207842	-3.88098	0.000104036	0.00100432
											FBgn0030798	CG13003	32675	310.641	-0.700982	-1.62561	0.180685	-3.87958	0.000104638	0.00100933
											FBgn0035189	CG9119	38124	3059.87	0.58517	1.50022	0.150872	3.87859	0.000105062	0.00101262
											FBgn0085483	CG34454	5740130	194.054	-0.834205	-1.78287	0.21522	-3.87607	0.000106159	0.00102159
											FBgn0031110	Obp19b	33038	292.343	-0.58752	-1.50266	0.151697	-3.87299	0.000107507	0.00103213
											FBgn0264991	CG44142	14462464	299.128	-0.677208	-1.59904	0.174962	-3.87059	0.00010857	0.00104071
											FBgn0035582	CG13705	38587	78.8829	2.21262	4.63515	0.572067	3.86776	0.000109841	0.00105207
											FBgn0038482	CG4053	42070	152.38	-0.792495	-1.73207	0.204979	-3.86623	0.000110529	0.00105701
											FBgn0086348	se	38973	55.1001	-0.885625	-1.84757	0.229526	-3.85849	0.000114089	0.00108682
											FBgn0015570	alpha-Est2	40908	859.739	-0.615615	-1.53221	0.159642	-3.85622	0.000115155	0.00109612
											FBgn0262599	SmydA-3	34502	90.3578	-1.04258	-2.05991	0.270409	-3.85556	0.000115467	0.00109738
											FBgn0012344	Dh44	41170	363.363	0.599635	1.51533	0.155597	3.85376	0.000116318	0.0011029
											FBgn0038257	smp-30	41786	4058.37	0.593098	1.50848	0.153999	3.85131	0.000117487	0.00111197
											FBgn0039152	Root	42860	201.832	-1.35481	-2.55764	0.351956	-3.84937	0.00011842	0.00111679
											FBgn0263038	CG43333	34830	247.999	-3.38906	-10.4763	0.881235	-3.8458	0.000120158	0.00113057
											FBgn0267145			25.9249	1.19001	2.28154	0.309959	3.83923	0.000123419	0.00115482
											FBgn0032260	CG13144	34444	66.7023	-1.0243	-2.03397	0.267556	-3.82836	0.000129	0.00120361
											FBgn0001089	Gal	33839	987.86	-0.659401	-1.57943	0.172414	-3.82451	0.000131031	0.00121977
											FBgn0036948	CG7298	40210	207.609	1.11923	2.17232	0.292973	3.82026	0.000133309	0.00123722
											FBgn0024319	Nach	36864	9.19041	-1.59256	-3.01583	0.418519	-3.80522	0.000141677	0.00130207
											FBgn0000045	Act79B	40444	6696.45	-0.705266	-1.63045	0.185486	-3.80227	0.000143378	0.00131671
											FBgn0003358	Jon99Cii	43544	1761.69	-0.846394	-1.798	0.223127	-3.79332	0.000148644	0.00136093
											FBgn0022355	Tsf1	32821	19065.2	-0.638271	-1.55646	0.168431	-3.78951	0.000150944	0.00137897
											FBgn0025878	wrapper	37555	164.799	-0.769437	-1.7046	0.20314	-3.78772	0.000152037	0.00138689
											FBgn0031726	Cyp6a16	19836250	92.1702	-0.616886	-1.53356	0.163078	-3.78277	0.000155092	0.0014137
											FBgn0036951	CG7017	40213	54.1667	1.02112	2.0295	0.269979	3.78223	0.000155427	0.0014157
											FBgn0053302	Cpr31A	2768918	20.5208	1.89134	3.70978	0.500845	3.77629	0.00015918	0.00143723
											FBgn0046689	Takl1	318725	325.794	-0.814497	-1.75869	0.215703	-3.77602	0.000159355	0.0014376
											FBgn0000210			506.638	-0.652052	-1.5714	0.172777	-3.77395	0.000160681	0.00144531
											FBgn0083047			14.6246	-1.17902	-2.26422	0.312516	-3.77265	0.000161522	0.00144861
											FBgn0027074	Ugt36F1	35137	36.396	-1.06624	-2.09398	0.282935	-3.76852	0.000164218	0.00146958
											FBgn0035006	CG4563	37901	56.7344	-1.16163	-2.2371	0.308848	-3.76116	0.000169125	0.00149956
											FBgn0000357	Cp18	38998	5108.13	-2.99135	-7.95215	0.795961	-3.75816	0.000171169	0.00151519
											FBgn0033792	CG13325	36437	222.436	1.06748	2.09578	0.28568	3.73664	0.000186494	0.00162228
											FBgn0264382			8.31546	-2.20641	-4.61526	0.591417	-3.73072	0.000190933	0.00164964
											FBgn0030829	CG12998	32710	190.516	-1.52003	-2.86797	0.408074	-3.72489	0.000195399	0.00168348
											FBgn0263762	CG43679	14462861	1121.93	0.735106	1.66452	0.197397	3.724	0.000196095	0.00168592
											FBgn0022770	Peritrophin-A	33023	63.4336	-0.692736	-1.61635	0.1863	-3.71839	0.000200498	0.00171177
											FBgn0267758			14.5553	1.81904	3.52846	0.490296	3.71008	0.000207192	0.00175548
											FBgn0033289	CG2121	35814	89.2233	-0.653842	-1.57335	0.176386	-3.70689	0.000209822	0.00177042
											FBgn0035265	PIG-Wb	38220	338.851	-0.602005	-1.51782	0.162446	-3.70587	0.000210667	0.0017751
											FBgn0042103	CG18754	59145	82.0841	-0.610684	-1.52698	0.164866	-3.70412	0.000212125	0.00178434
											FBgn0034454	CG15120	37248	81.9943	-0.798688	-1.73952	0.215735	-3.70217	0.000213766	0.00179137
											FBgn0033597	Cpr47Ea	36188	37.0868	-1.28081	-2.42975	0.346157	-3.70008	0.000215532	0.0018037
											FBgn0042119	CG18789	317813	1194.29	-0.82958	-1.77717	0.224335	-3.69796	0.000217343	0.00181267
											FBgn0036289	CG10657	39423	190.315	-0.807323	-1.74996	0.219001	-3.68638	0.000227462	0.00188425
											FBgn0001148	gsb	38005	10.9641	-1.44688	-2.72619	0.39309	-3.6808	0.000232504	0.00191953
											FBgn0002772	Mlc1	43323	9563.98	-0.58761	-1.50276	0.15987	-3.67554	0.000237344	0.0019516
											FBgn0013279	Hsp70Bc	48583	69.4184	1.11028	2.15888	0.30238	3.67181	0.000240839	0.00197504
											FBgn0031141	CG1304	33074	74.3064	-0.868857	-1.82622	0.236677	-3.67106	0.000241543	0.00197817
											FBgn0029167	Hml	39529	1046.32	-0.773036	-1.70886	0.212022	-3.64603	0.000266327	0.00213829
											FBgn0065108	ppk16	3885612	15.9188	1.11443	2.16509	0.306192	3.63964	0.000273024	0.00217638
											FBgn0040503	CG7763	36235	45.9398	1.31248	2.48369	0.360786	3.63785	0.000274922	0.00218867
											FBgn0033602	Cpr47Ee	36193	99.4821	-0.720665	-1.64794	0.198261	-3.63493	0.00027806	0.00221077
											FBgn0062961			137.323	0.689063	1.61224	0.189636	3.63361	0.000279482	0.0022192
											FBgn0041713	yellow-c	34879	589.402	-0.617722	-1.53445	0.170106	-3.6314	0.00028189	0.00223398
											FBgn0000594	Est-P	39393	39.249	-0.813905	-1.75796	0.224616	-3.62354	0.000290603	0.00228872
											FBgn0034511	GNBP-like3	37313	898.509	-0.676412	-1.59816	0.187508	-3.60738	0.0003093	0.00240386
											FBgn0033268	Obp44a	35789	1076.56	-0.829974	-1.77765	0.230051	-3.60779	0.00030882	0.00240386
											FBgn0031879	uif	33983	385.302	-0.606188	-1.52223	0.168234	-3.60325	0.000314263	0.0024339
											FBgn0035112	CG13877	38036	187.136	-0.703207	-1.62812	0.19517	-3.60306	0.000314493	0.00243415
											FBgn0002522	lab	40817	47.3143	-1.01291	-2.01797	0.282622	-3.58395	0.000338432	0.00259174
											FBgn0039478	Nep5	43255	26.7859	-1.0764	-2.10876	0.30044	-3.58273	0.000340024	0.00260056
											FBgn0040730	CG15127	50203	48.8207	-0.886116	-1.84819	0.247423	-3.58138	0.000341778	0.00260585
											FBgn0037721	CG9427	41164	175.634	-0.591854	-1.50718	0.165555	-3.57497	0.000350273	0.00265686
											FBgn0259951	Sfp24Ba	8673984	20.7403	-4.99609	-31.9134	1.39765	-3.57465	0.0003507	0.00265734
											FBgn0038973	Pebp1	42644	1414.14	-0.752391	-1.68458	0.21056	-3.57329	0.000352523	0.00266622
											FBgn0051321	CG31321	318681	135.119	-0.63729	-1.5554	0.17838	-3.57265	0.000353383	0.00266993
											FBgn0261560	Thor	33569	11536.4	0.6684	1.58931	0.187091	3.5726	0.00035345	0.00266993
											FBgn0020912	Ptx1	43664	410.682	-0.58983	-1.50507	0.165116	-3.57221	0.000353985	0.00267232
											FBgn0039091	CG10182	42780	183.728	1.58572	3.00159	0.444212	3.56975	0.000357327	0.00269424
											FBgn0051259	CG31259	41010	89.9777	-1.15074	-2.22028	0.322975	-3.56294	0.000366727	0.00274821
											FBgn0000355	Cp15	38999	10403.5	-2.77795	-6.85878	0.77963	-3.56317	0.000366408	0.00274821
											FBgn0039092	CG16723	42781	25.54	-1.57276	-2.97474	0.442149	-3.55709	0.000374982	0.0027981
											FBgn0038957	CG7059	42626	276.584	1.04441	2.06252	0.294194	3.55008	0.000385114	0.00285459
											FBgn0031887	Ugt307A1	33993	51.3345	-0.647796	-1.56677	0.182789	-3.54396	0.000394169	0.0029094
											FBgn0260000	CG17570	35410	91.8542	-0.818363	-1.7634	0.231235	-3.53909	0.000401505	0.00295573
											FBgn0085476	CG34447	5740813	9.13388	-2.96672	-7.81755	0.839296	-3.53477	0.000408135	0.00298715
											FBgn0043470	PGRP-SC1b	35861	1049.26	-0.745118	-1.67611	0.210881	-3.53336	0.000410309	0.00299961
											FBgn0053339	CG33339	2768681	13.7182	-1.1577	-2.23101	0.32777	-3.53204	0.000412361	0.00300747
											FBgn0052074	CG32074	317842	8.77212	2.86355	7.27806	0.810912	3.53128	0.000413561	0.00301442
											FBgn0065053			30.4926	-0.775995	-1.71237	0.219924	-3.52847	0.000417968	0.0030356
											FBgn0031801	CG9498	33885	1360.4	-0.590892	-1.50618	0.167551	-3.52664	0.000420864	0.00304952
											FBgn0022700	Cht4	49815	468.661	0.754472	1.68701	0.214183	3.52255	0.000427413	0.0030915
											FBgn0037697	GstZ2	41133	355.031	0.604321	1.52026	0.171863	3.5163	0.000437601	0.00315614
											FBgn0013685			187.271	-1.31369	-2.48576	0.374099	-3.51161	0.000445409	0.00320276
											FBgn0052636			40.4584	0.709732	1.6355	0.202154	3.51084	0.000446694	0.00321012
											FBgn0032615	CG6012	35022	79.4789	-1.07892	-2.11246	0.309147	-3.49001	0.00048301	0.00342889
											FBgn0028532	CG7968	34802	476.149	-0.886305	-1.84844	0.254603	-3.48113	0.000499302	0.00353024
											FBgn0036321	CG14120	39463	1596.48	-0.644001	-1.56266	0.1858	-3.4661	0.00052807	0.00368897
											FBgn0037635	CG9837	41057	310.818	-0.789692	-1.7287	0.228576	-3.45483	0.000550636	0.00381186
											FBgn0034204	CG10953	36941	110.67	1.82506	3.54321	0.530384	3.44101	0.000579554	0.00397711
											FBgn0036587	CG4950	39783	218.129	-1.00335	-2.00465	0.291799	-3.43851	0.000584929	0.00400851
											FBgn0033728	Cpr49Ae	36351	655.286	-0.873212	-1.83174	0.254796	-3.4271	0.000610059	0.00416211
											FBgn0040705	ND-B8	50178	324.433	-0.95082	-1.93297	0.277569	-3.42552	0.000613614	0.00418404
											FBgn0026754	Ugt37C1	53583	26.7278	1.19807	2.29433	0.352011	3.4035	0.000665282	0.00447168
											FBgn0040837	CG8620	50310	185.912	0.904124	1.87141	0.265821	3.40125	0.000670783	0.00450373
											FBgn0085294	CG34265	5740186	10.7684	1.20852	2.31101	0.355422	3.40024	0.000673256	0.00451539
											FBgn0050163	Cpr60D	246492	26.2388	-1.06928	-2.09839	0.31454	-3.39951	0.000675065	0.00452504
											FBgn0032303	CG6508	34493	82.59	-2.90589	-7.4948	0.855686	-3.39598	0.000683837	0.00457633
											FBgn0065064			49.7518	-0.656081	-1.5758	0.1933	-3.3941	0.000688553	0.00460286
											FBgn0029848	Btnd	31552	112.199	-0.626492	-1.54381	0.184881	-3.38861	0.000702469	0.00467305
											FBgn0266813			55.8706	0.601528	1.51732	0.177515	3.38861	0.000702483	0.00467305
											FBgn0037974	CG12224	41453	194.488	0.593798	1.50921	0.175498	3.38351	0.000715664	0.00474456
											FBgn0029147	NtR	43935	248.05	-0.902204	-1.86892	0.267091	-3.37789	0.000730447	0.00482504
											FBgn0266088			8.34927	-1.2425	-2.36608	0.368092	-3.37551	0.000736788	0.00485925
											FBgn0038260	CG14855	41789	52.2633	-0.6822	-1.60458	0.202415	-3.3703	0.00075086	0.00493228
											FBgn0013688			1102.97	-0.92621	-1.90028	0.275826	-3.35795	0.000785241	0.00511822
											FBgn0038028	CG10035	41511	153.156	-2.25924	-4.78741	0.67302	-3.35688	0.000788279	0.00512899
											FBgn0035409	CG14963	38383	726.368	-0.692149	-1.61569	0.20684	-3.34631	0.000818962	0.00527383
											FBgn0031000	Muc18B	32913	23.8439	0.911887	1.8815	0.273925	3.32897	0.000871679	0.00556024
											FBgn0003137	Ppn	43872	3246.61	-0.628616	-1.54608	0.188879	-3.32813	0.000874305	0.0055712
											FBgn0262794	CG43175	12798449	21.2456	-1.21644	-2.32373	0.36575	-3.32589	0.000881375	0.0056075
											FBgn0038849	CG7079	42488	171.321	-0.666646	-1.58738	0.201346	-3.31095	0.000929806	0.00584586
											FBgn0052642	CG32642	318137	514.572	-3.06138	-8.34771	0.927333	-3.30127	0.00096247	0.00598068
											FBgn0039759	CG9733	43601	17.3772	-0.840975	-1.79126	0.254919	-3.29898	0.000970353	0.00601139
											FBgn0039316	CG11893	43056	1470.38	1.11139	2.16053	0.336915	3.29871	0.000971285	0.00601412
											FBgn0040102	lectin-24Db	53550	134.322	-0.812577	-1.75635	0.247451	-3.28379	0.00102423	0.00625974
											FBgn0035623	mthl2	38636	73.1475	-0.74188	-1.67235	0.226035	-3.28215	0.00103019	0.00628678
											FBgn0005670	Cyp4d1	31188	242.049	-0.653543	-1.57303	0.19932	-3.27887	0.00104224	0.0063445
											FBgn0038398	sxe2	41954	88.6664	-0.789939	-1.729	0.241277	-3.27399	0.00106039	0.00643603
											FBgn0020377	Sr-CII	44219	29.4869	-1.84714	-3.59785	0.564234	-3.27371	0.00106146	0.00643914
											FBgn0044048	Ilp5	2768992	34.8742	-0.678784	-1.60079	0.207869	-3.26544	0.00109292	0.0065844
											FBgn0038214	CG9616	41731	47.0644	-0.711721	-1.63776	0.218503	-3.25726	0.00112493	0.00675402
											FBgn0034460	CG18367	37255	29.0296	-0.935757	-1.91289	0.287687	-3.25269	0.00114318	0.00683676
											FBgn0038479	CG17477	42067	27.628	-0.652223	-1.57159	0.200527	-3.25255	0.00114375	0.00683682
											FBgn0051636	CG31636	318865	84.5831	-0.881829	-1.84271	0.271159	-3.25207	0.00114567	0.00684257
											FBgn0040393	CG14265	31297	16.8477	2.25441	4.7714	0.693417	3.25116	0.00114934	0.00685799
											FBgn0038832	CG15695	42468	174.791	-0.615065	-1.53163	0.189577	-3.24441	0.00117693	0.00697736
											FBgn0039332	alrm	43074	180.323	-0.808044	-1.75084	0.249341	-3.24071	0.00119232	0.00704813
											FBgn0029639	CG14419	31276	132.144	-0.70261	-1.62745	0.217525	-3.23002	0.0012378	0.00724707
											FBgn0005633	fln	40185	1257.93	-1.81694	-3.52334	0.562971	-3.22742	0.00124913	0.00729951
											FBgn0031097	obst-A	33022	117.517	-1.31907	-2.49506	0.408969	-3.22536	0.00125813	0.0073451
											FBgn0053474	CG33474	2768725	74.659	0.703172	1.62808	0.218572	3.21712	0.00129484	0.00754502
											FBgn0050121			10.1826	1.3549	2.55779	0.421923	3.21125	0.00132161	0.00766819
											FBgn0038348	AOX2	41895	35.3534	-0.669086	-1.59006	0.20865	-3.20674	0.00134249	0.00776732
											FBgn0031432	Cyp309a1	33438	561.288	0.628017	1.54544	0.195922	3.20545	0.00134854	0.00779284
											FBgn0054034	CG34034	3885584	168.649	-2.06332	-4.17947	0.644102	-3.20341	0.00135812	0.00782821
											FBgn0016919	nompB	35414	48.4223	-0.708855	-1.63451	0.221469	-3.2007	0.00137093	0.0078835
											FBgn0050457	CG30457	36940	49.9861	1.844	3.59003	0.578549	3.18728	0.00143618	0.00819787
											FBgn0036949	CG7290	40211	6.94404	3.38936	10.4785	1.06438	3.18437	0.00145072	0.00824561
											FBgn0260764	CG42562	37008	32.0797	-0.712569	-1.63872	0.223904	-3.18248	0.0014602	0.0082548
											FBgn0086519	Cpr47Eg	36196	75.8435	1.32485	2.50507	0.416318	3.1823	0.00146109	0.0082548
											FBgn0024989	CG3777	30979	150.194	-0.898907	-1.86465	0.283084	-3.17541	0.00149626	0.00839167
											FBgn0083044			8.88577	-1.17627	-2.25992	0.370433	-3.17541	0.00149626	0.00839167
											FBgn0082980			29.5818	-0.63806	-1.55623	0.201184	-3.17152	0.00151643	0.00848537
											FBgn0036656	CG13026	39868	110.461	-1.02021	-2.02822	0.322509	-3.16337	0.00155956	0.00868165
											FBgn0040717	Nplp4	50190	37.1931	-0.888774	-1.8516	0.280989	-3.16302	0.00156142	0.00868165
											FBgn0040487	BobA	50281	16.978	-1.92137	-3.78784	0.607689	-3.16177	0.00156811	0.00870305
											FBgn0037488	CG14607	40869	115.383	-0.945966	-1.92648	0.300138	-3.15177	0.00162282	0.00892588
											FBgn0265002	CG44153	34341	117.159	-0.588642	-1.50383	0.186904	-3.14944	0.00163583	0.00896924
											FBgn0030326	CG2444	32121	28.1852	-1.0379	-2.05323	0.329618	-3.14878	0.00163952	0.0089855
											FBgn0039040	CG13833	42718	453.601	-0.645701	-1.5645	0.205322	-3.14483	0.00166186	0.00909165
											FBgn0003060	CG9757	41662	14.0645	1.53016	2.88819	0.488192	3.13435	0.00172237	0.0093476
											FBgn0032809	CG13078	35251	78.7708	-1.46898	-2.76826	0.470625	-3.12134	0.0018003	0.00970186
											FBgn0082997			23.5902	-0.695296	-1.61922	0.222944	-3.11871	0.00181644	0.00976734
											FBgn0039319	CG13659	43059	346.265	0.625035	1.54225	0.200656	3.11496	0.00183971	0.00986218
											FBgn0051514			20.9392	1.51439	2.85678	0.48705	3.10932	0.0018752	0.0100013
											FBgn0039286	dan	43023	48.4702	-1.03657	-2.05134	0.334192	-3.10171	0.00192408	0.0102118
											FBgn0052237	CG32237	38584	16.6715	2.30708	4.9488	0.746325	3.09125	0.00199317	0.0105007
											FBgn0037396	CG11459	40741	155.887	-0.651105	-1.57037	0.210795	-3.0888	0.00200967	0.010579
											FBgn0086601			19.7069	-0.856654	-1.81083	0.27774	-3.08437	0.00203983	0.0106736
											FBgn0031808	Nepl5	33892	67.6532	-0.602452	-1.5183	0.1956	-3.08002	0.00206985	0.0107695
											FBgn0041225	Gr94a	117339	8.19065	1.93453	3.82253	0.632158	3.0602	0.00221192	0.0113703
											FBgn0029837	Tsp5D	31540	116.893	-0.618269	-1.53503	0.203139	-3.04357	0.00233791	0.0118834
											FBgn0265087			13.5189	-1.62948	-3.09401	0.536872	-3.03514	0.00240427	0.0121155
											FBgn0032549	CG4650	34859	13.6658	0.964085	1.95083	0.317905	3.03262	0.0024244	0.0121899
											FBgn0036146	CG14141	39264	49.2363	-0.681513	-1.60382	0.22497	-3.02934	0.00245086	0.0122994
											FBgn0037415	Osi8	40762	10.8147	-1.06252	-2.08858	0.350815	-3.02873	0.00245584	0.0123143
											FBgn0085209	CG34180	5740541	29.3717	-0.995806	-1.99419	0.33084	-3.00993	0.0026131	0.0129388
											FBgn0028987	Spn28F	49807	161.825	-3.63406	-12.4154	1.20992	-3.00355	0.00266847	0.013144
											FBgn0266217			11.1057	1.15889	2.23285	0.386348	2.99959	0.00270341	0.0132841
											FBgn0047095	CG33939	26067037	50.2316	-0.656923	-1.57672	0.219349	-2.99487	0.00274559	0.0134536
											FBgn0265001	ppk18	34295	10.9566	1.31411	2.4865	0.440837	2.98095	0.00287357	0.0140009
											FBgn0035742	Acbp4	38781	14.4924	1.72288	3.30095	0.578522	2.97807	0.00290066	0.0140846
											FBgn0037323	CG2663	40649	35.9188	-2.05937	-4.16804	0.6918	-2.97683	0.00291246	0.0141245
											FBgn0042106	Cpr65Au	59158	19.9736	-0.639164	-1.55743	0.216116	-2.9575	0.00310149	0.0148929
											FBgn0264916			24.0326	-1.0005	-2.0007	0.338478	-2.95589	0.00311771	0.0149426
											FBgn0086602	apolpp	43827	18.1535	-0.871653	-1.82976	0.295301	-2.95174	0.00315988	0.0150866
											FBgn0040950	Muc26B	50424	16.5845	1.52552	2.87891	0.517544	2.94762	0.00320231	0.0151818
											FBgn0030369	Cyp318a1	32172	93.2636	-0.646837	-1.56573	0.219743	-2.94361	0.0032441	0.0152939
											FBgn0039239	CG13641	42969	61.9551	-0.63371	-1.55155	0.215326	-2.94302	0.00325025	0.0153144
											FBgn0054040	CG34040	3885655	1839.33	1.40117	2.64115	0.476594	2.93995	0.00328263	0.0154136
											FBgn0264488	CG43896	39360	42.065	1.33371	2.52051	0.453902	2.93833	0.00329984	0.0154708
											FBgn0030981	CG14191	32893	42.5056	-1.34327	-2.53726	0.458409	-2.93029	0.00338649	0.0157925
											FBgn0031261	nAChRbeta3	33228	210.641	-0.630961	-1.5486	0.215925	-2.92213	0.00347651	0.0161325
											FBgn0065100			6.9188	-1.11342	-2.16358	0.381421	-2.91915	0.00350989	0.0162199
											FBgn0085273	CG34244	5740216	9.96632	-1.07977	-2.1137	0.370129	-2.91728	0.00353101	0.0162867
											FBgn0259973	Sfp79B	8674014	7.30599	-3.9779	-15.7568	1.36429	-2.91573	0.00354859	0.0163494
											FBgn0033855	link	36509	110.303	-1.38428	-2.61042	0.475172	-2.91322	0.00357726	0.0164382
											FBgn0266766			4.54026	-4.20247	-18.4107	1.44759	-2.90309	0.00369506	0.0168783
											FBgn0040984	CG4440	50458	72.7779	-1.70459	-3.25937	0.58779	-2.9	0.00373162	0.0169843
											FBgn0054046			4.50257	-1.71365	-3.27989	0.59154	-2.89693	0.00376838	0.0171112
											FBgn0020638	Lcp65Ag1	38703	53.2249	1.91373	3.76781	0.660828	2.89596	0.00378006	0.017147
											FBgn0021776	mira	42379	141.506	-0.723735	-1.65145	0.250115	-2.89361	0.00380841	0.0172356
											FBgn0003300	run	33059	23.9397	-0.605076	-1.52106	0.209184	-2.89256	0.00382121	0.0172807
											FBgn0003057	CG10598	32713	21.6535	1.52301	2.87391	0.526833	2.89088	0.00384159	0.0173601
											FBgn0033027	TpnC4	35498	1997.59	-0.958173	-1.94285	0.331434	-2.89099	0.00384032	0.0173601
											FBgn0036970	Spn77Bc	40236	299.22	-2.69489	-6.47504	0.932333	-2.89048	0.00384656	0.0173633
											FBgn0033949	Had2	36624	81.8143	-0.656871	-1.57666	0.227313	-2.88971	0.00385592	0.0173928
											FBgn0013683	ND4L	19893552	164.355	-1.28595	-2.43843	0.448569	-2.86679	0.00414656	0.0183593
											FBgn0039087	Ugt303B2	42776	28.3967	-0.900231	-1.86636	0.314049	-2.86653	0.00414997	0.0183677
											FBgn0003046	Pcp	33985	125.473	-0.59502	-1.51049	0.207993	-2.86076	0.0042262	0.0186245
											FBgn0013680			794.516	-0.857599	-1.81202	0.300245	-2.85633	0.00428563	0.0187918
											FBgn0260437			41.7452	0.718352	1.6453	0.252523	2.8447	0.00444528	0.0192917
											FBgn0264549			27.2076	1.34023	2.53191	0.471269	2.84387	0.00445689	0.0193147
											FBgn0036024	CG18180	39125	1987.06	-1.08777	-2.12546	0.383061	-2.83968	0.00451584	0.0195387
											FBgn0060292			8.98729	-1.22224	-2.33309	0.431329	-2.83367	0.00460168	0.019872
											FBgn0015316	Try29F	34226	126.143	-0.937549	-1.91527	0.331208	-2.8307	0.00464467	0.0200083
											FBgn0037291	CG14662	40614	24.2254	-0.705463	-1.63067	0.249287	-2.82992	0.00465599	0.020043
											FBgn0085475	CG34446	5740549	70.0331	-0.661124	-1.58131	0.234043	-2.82479	0.00473111	0.0202951
											FBgn0011832	Ser12	33406	257.196	-0.832663	-1.78097	0.294873	-2.8238	0.00474575	0.0203365
											FBgn0036390	CG13738	39541	23.2576	0.841478	1.79188	0.298041	2.82337	0.00475222	0.0203495
											FBgn0266117			36.3567	-0.591375	-1.50668	0.209832	-2.81832	0.00482755	0.0205935
											FBgn0265187	Fatp2	37657	76.2002	-0.61014	-1.52641	0.21751	-2.80511	0.00502996	0.0212426
											FBgn0264984			17.1963	0.988936	1.98472	0.3528	2.8031	0.00506135	0.0213604
											FBgn0031559	CG3513	33590	20.0886	-0.892588	-1.8565	0.318516	-2.80233	0.00507347	0.0214042
											FBgn0261054	Sfp24Bc	8673990	6.0536	-3.88716	-14.7963	1.3891	-2.79832	0.00513685	0.0216196
											FBgn0037069	Cpr78Cc	40355	32.359	1.39343	2.62703	0.498523	2.79512	0.00518805	0.021771
											FBgn0261681	CG42728	10178859	9.16134	1.36789	2.58092	0.489611	2.79382	0.00520893	0.0218106
											FBgn0086057			20.8954	-0.843388	-1.79426	0.302012	-2.79257	0.00522919	0.0218581
											FBgn0038798	Or92a	42425	8.60939	1.40338	2.6452	0.503629	2.78654	0.00532747	0.0221933
											FBgn0031929	CG18585	34041	671.991	-0.872764	-1.83117	0.313652	-2.78258	0.00539278	0.0223969
											FBgn0265852			19.5876	0.703714	1.62869	0.253073	2.78068	0.00542457	0.0224908
											FBgn0051205	CG31205	318626	494.139	-0.723746	-1.65146	0.260462	-2.7787	0.00545764	0.022605
											FBgn0052189	CG32189	317902	9.28408	1.56328	2.95524	0.562755	2.7779	0.00547116	0.0226336
											FBgn0037761	CG8534	41210	11.3558	-0.863702	-1.8197	0.310924	-2.77785	0.00547193	0.0226336
											FBgn0083050			14.0437	-1.00525	-2.0073	0.363636	-2.76445	0.00570189	0.0233173
											FBgn0262621	CG43145	12798551	7.56221	-3.57313	-11.9019	1.29931	-2.75001	0.00595927	0.0240886
											FBgn0040096	lectin-33A	53516	50.7231	-0.909453	-1.87833	0.330752	-2.74966	0.00596577	0.0241069
											FBgn0082953			40.3574	-0.620324	-1.53722	0.225787	-2.74739	0.00600719	0.0242311
											FBgn0083966	CG34130	4379866	16.1368	-3.61437	-12.2471	1.31706	-2.74427	0.00606457	0.0244096
											FBgn0264713			6.34436	1.30644	2.47331	0.476201	2.74347	0.00607928	0.0244527
											FBgn0004428	LysE	38128	88.2967	-1.5276	-2.88305	0.556905	-2.74301	0.00608789	0.0244663
											FBgn0037870	CG18577	41337	69.4363	-0.637242	-1.55535	0.232657	-2.73897	0.00616313	0.0246686
											FBgn0037124	CG14568	40418	13.8234	2.60677	6.09136	0.95712	2.72355	0.00645842	0.0255532
											FBgn0086048			9.2917	-0.91978	-1.89183	0.338389	-2.71812	0.00656543	0.0258568
											FBgn0039648	CG14515	43454	9.34285	1.25743	2.3907	0.462772	2.71717	0.00658427	0.0258834
											FBgn0042127	CG18858	326109	49.6604	0.61367	1.53015	0.225851	2.71714	0.00658486	0.0258834
											FBgn0267568			4.35577	1.75938	3.38552	0.647615	2.7167	0.00659364	0.0259096
											FBgn0259697	nvd	5740633	62.6014	-0.679922	-1.60205	0.250322	-2.71619	0.00660387	0.0259332
											FBgn0000071	Ama	40831	108.138	-0.945399	-1.92572	0.348653	-2.71157	0.00669649	0.0262381
											FBgn0265380			61.0365	0.652824	1.57224	0.241351	2.70487	0.00683303	0.0266369
											FBgn0051515	CG31515	326147	8.14746	-3.69743	-12.9729	1.36904	-2.70075	0.00691833	0.0268924
											FBgn0260653	serp	40150	238.441	-0.660064	-1.58015	0.244419	-2.70055	0.00692259	0.0269005
											FBgn0051091	CG31091	318591	410.241	-1.35935	-2.5657	0.504719	-2.69329	0.00707507	0.0273092
											FBgn0051427			21.0245	0.677536	1.59941	0.251817	2.69059	0.00713259	0.0274641
											FBgn0036363	CG10140	39511	43.1712	1.04599	2.06478	0.389175	2.68771	0.00719446	0.0276328
											FBgn0031558	CG16704	33589	648.8	0.607629	1.52375	0.226518	2.68247	0.00730807	0.0279816
											FBgn0031940	CG7214	34053	78.7227	-0.888781	-1.85161	0.332112	-2.67614	0.00744745	0.0283646
											FBgn0026320	Tom	39619	114.933	-1.28188	-2.43156	0.479606	-2.67278	0.00752263	0.0285476
											FBgn0033733	CG8834	36356	1646.52	-0.623933	-1.54107	0.233583	-2.67114	0.00755932	0.0286572
											FBgn0013681			794.812	-0.676735	-1.59852	0.253971	-2.66462	0.00770759	0.0291022
											FBgn0039473	CG17191	43249	19.1715	1.0363	2.05097	0.389511	2.66052	0.0078019	0.0293679
											FBgn0039086	Ugt303B1	42775	126.766	-0.586964	-1.50208	0.220614	-2.66059	0.0078004	0.0293679
											FBgn0033590	CG13217	36180	38.3151	1.37477	2.59327	0.516873	2.65979	0.00781902	0.0294233
											FBgn0036881	Cpr76Bd	40123	112.942	-0.775956	-1.71232	0.291989	-2.65748	0.00787274	0.0295982
											FBgn0031926	CG6739	34037	44.2001	-0.671423	-1.59264	0.252675	-2.65726	0.00787798	0.0296088
											FBgn0053337	CG33337	2768678	21.6483	-1.03651	-2.05126	0.39153	-2.64734	0.0081127	0.0303148
											FBgn0065073			17.1228	-0.819207	-1.76444	0.309482	-2.64703	0.00812027	0.0303243
											FBgn0083141	Spn28B	34035	16.604	-1.77465	-3.42155	0.670961	-2.64493	0.00817066	0.0304439
											FBgn0031976	CG7367	34094	43.6235	0.779188	1.71616	0.29591	2.63319	0.00845861	0.0311981
											FBgn0044812	TotC	117462	1899.84	0.679662	1.60176	0.259984	2.61424	0.00894255	0.0324943
											FBgn0038238	CG14854	41761	34.1458	-0.604559	-1.52051	0.231307	-2.61366	0.00895782	0.0325208
											FBgn0261833			12.3149	-0.806938	-1.74949	0.309072	-2.61084	0.0090319	0.0327316
											FBgn0263619			11.0238	-0.968453	-1.95674	0.372027	-2.60318	0.0092363	0.0333246
											FBgn0035743	Acbp6	38782	116.905	0.958167	1.94284	0.368137	2.60274	0.00924818	0.0333577
											FBgn0035790	Cyp316a1	38840	16.4777	0.943931	1.92376	0.362827	2.6016	0.0092789	0.0334193
											FBgn0035548	CG15023	38550	22.1963	2.26406	4.80342	0.871785	2.59704	0.009403	0.033777
											FBgn0085345	CG34316	5740757	54.5033	0.784681	1.72271	0.302821	2.59124	0.00956307	0.0341921
											FBgn0037083			6.27112	1.50197	2.8323	0.579658	2.59114	0.00956598	0.0341921
											FBgn0265343			6.99193	1.66326	3.16731	0.64231	2.5895	0.00961166	0.0343015
											FBgn0261927			9.94693	-1.11267	-2.16246	0.431504	-2.57859	0.00992057	0.0351795
											FBgn0031942	CG7203	34055	310.943	-1.36305	-2.57229	0.52907	-2.57632	0.00998585	0.0353527
											FBgn0036879	Cpr76Bb	40121	4.3363	1.75551	3.37647	0.681698	2.57521	0.010018	0.0354358
											FBgn0036716	CG13728	39937	15.5961	-0.81314	-1.75703	0.316556	-2.56871	0.0102079	0.0359107
											FBgn0027584	CG4757	41330	380.063	-0.732496	-1.66151	0.285635	-2.56445	0.010334	0.0362605
											FBgn0025776	ind	2768974	4.02478	-1.85665	-3.62166	0.7252	-2.56019	0.0104614	0.0366554
											FBgn0265530			34.4114	0.60238	1.51822	0.235318	2.55986	0.0104715	0.0366697
											FBgn0041720	CG18746	59142	21.4366	0.72672	1.65487	0.284341	2.5558	0.0105944	0.036921
											FBgn0039441	TwdlN	43207	134.602	1.24953	2.37763	0.490054	2.54977	0.0107794	0.0374067
											FBgn0034710	Alp7	37538	5.21275	-2.03667	-4.10298	0.800354	-2.54471	0.0109367	0.0377783
											FBgn0037123	CG14569	40417	21.9138	2.32264	5.00245	0.913514	2.54253	0.0110053	0.0379516
											FBgn0038838	TotB	42474	5.47597	2.18653	4.55209	0.862806	2.53421	0.0112702	0.0386829
											FBgn0035199	tfc	38141	65.9438	-0.649758	-1.5689	0.256872	-2.5295	0.0114226	0.0390741
											FBgn0039033	Or94a	42711	5.11871	-1.18451	-2.27287	0.468428	-2.5287	0.0114485	0.0391408
											FBgn0065055			13.6149	-0.737759	-1.66758	0.291885	-2.52757	0.0114856	0.0392458
											FBgn0039769	CG15534	43613	994.622	-0.855032	-1.8088	0.338553	-2.52555	0.0115519	0.0394391
											FBgn0266656			5.52002	-1.09398	-2.13463	0.433331	-2.52459	0.0115833	0.0395246
											FBgn0266812			7.7226	1.27443	2.41903	0.505675	2.52025	0.0117273	0.0398912
											FBgn0026756	Ugt37A1	35307	69.5371	0.639145	1.55741	0.254632	2.51008	0.0120705	0.0407558
											FBgn0086663			17.0756	-0.66563	-1.58626	0.265245	-2.50949	0.0120907	0.0408015
											FBgn0013278	Hsp70Bb	48582	153.604	0.735423	1.66489	0.29309	2.5092	0.0121005	0.0408233
											FBgn0033708	CG8850	36331	4.92416	1.3863	2.61407	0.552975	2.50698	0.0121769	0.0410247
											FBgn0259952	Sfp24Bb	8674094	119.352	-4.93998	-30.6959	1.97472	-2.5016	0.0123632	0.0414928
											FBgn0034011	CG8160	36701	6.49159	1.98422	3.95648	0.793349	2.50107	0.012382	0.0415104
											FBgn0038266	CG3610	41795	19.5588	-5.29226	-39.1859	2.11723	-2.49962	0.0124327	0.041669
											FBgn0039520	Gr98a	43305	120.668	-0.594338	-1.50978	0.238144	-2.49571	0.0125704	0.0420236
											FBgn0044049	Ilp4	39152	19.4143	-1.01915	-2.02672	0.408667	-2.49384	0.0126371	0.0421924
											FBgn0032638	SPH93	35049	168.757	-1.78933	-3.45653	0.719199	-2.48794	0.0128485	0.0427122
											FBgn0003248	Rh2	42261	359.148	-0.613557	-1.53003	0.246702	-2.48703	0.0128813	0.042775
											FBgn0034437	CG10051	37222	76.4575	-0.718915	-1.64594	0.289862	-2.4802	0.013131	0.0433925
											FBgn0036044	Zasp67	39148	86.434	-1.09259	-2.13256	0.4414	-2.47527	0.0133134	0.0438534
											FBgn0030509	CG11162	32325	84.4009	-0.742048	-1.67255	0.302171	-2.45572	0.0140601	0.0458269
											FBgn0020639	Lcp65Af	45017	8.85428	1.7762	3.42524	0.725066	2.44971	0.0142971	0.0464817
											FBgn0267679			9.07329	0.863809	1.81984	0.35297	2.44726	0.0143946	0.0466626
											FBgn0267206			5.12922	-1.09818	-2.14084	0.448806	-2.44688	0.0144097	0.0466991
											FBgn0000527	e	42521	89.8591	-0.686753	-1.60966	0.280848	-2.44528	0.0144739	0.0468702
											FBgn0263597	Acp98AB	12798279	44.2844	-4.10359	-17.1911	1.68462	-2.43592	0.0148539	0.0478731
											FBgn0082983			7.81623	-1.00633	-2.00879	0.413714	-2.43242	0.0149981	0.0482516
											FBgn0263090			8.83498	-3.84618	-14.3819	1.5823	-2.43075	0.0150675	0.048429
											FBgn0035077	CG9083	37982	91.0743	1.22646	2.33993	0.505398	2.42673	0.0152356	0.0487132
											FBgn0030187	Ipod	31954	107.972	0.731577	1.66045	0.302133	2.42137	0.015462	0.0492331
											FBgn0039685	Obp99b	43497	326.965	-1.27373	-2.41786	0.527189	-2.41608	0.0156886	0.0498426
B) DGE analysis between tolerant and sensitive strains in basal conditions.
gene	Symbol	Entrez ID	baseMean	log2FoldChange	lfcSE	stat	pvalue	padj
FBgn0262108	lncRNA:CR42861	10178871	376.98	0.822821	0.0987714	8.33055	8.05e-17	1.1e-12
FBgn0035915	S-Lap1	38986	641.205	-7.95686	0.980627	-8.11406	4.9e-16	3.34e-12
FBgn0039398	CG14540	43145	69.337	-8.46702	1.12516	-7.52518	5.26e-14	1.9e-10
FBgn0038762			761.595	-8.59033	1.14265	-7.51791	5.57e-14	1.9e-10
FBgn0054002	CG34002	3885644	28.7361	-4.20463	0.596469	-7.0492	1.8e-12	4e-09
FBgn0050054	CG30054	246420	65.4422	3.58206	0.509136	7.03556	1.98e-12	4e-09
FBgn0038373	CG4546	41922	132.707	-4.51696	0.642427	-7.03108	2.05e-12	4e-09
FBgn0031240	CG3345	33192	73.4021	-4.42824	0.633102	-6.99451	2.66e-12	4.55e-09
FBgn0264385	lncRNA:CR43837	14462385	328.255	-2.83194	0.406927	-6.95932	3.42e-12	5.19e-09
FBgn0030697	CG8565	32538	67.4704	-7.53316	1.09681	-6.86827	6.5e-12	8.88e-09
FBgn0029752	TrxT	31443	68.4724	-4.33505	0.636928	-6.80619	1e-11	1.24e-08
FBgn0028987	Spn28F	49807	144.47	-7.37564	1.0914	-6.75794	1.4e-11	1.59e-08
FBgn0037064	CG9389	40347	107.953	-5.32127	0.790517	-6.73137	1.68e-11	1.77e-08
FBgn0035988	CG3982	39084	128.212	-4.25106	0.637515	-6.66818	2.59e-11	2.53e-08
FBgn0052436	CG32436	40362	192.814	-4.25586	0.656272	-6.4849	8.88e-11	7.61e-08
FBgn0061197	CG13164	36332	231.013	-7.33277	1.13084	-6.48437	8.91e-11	7.61e-08
FBgn0039792	CG2267	43639	96.157	-6.60451	1.02	-6.47499	9.48e-11	7.62e-08
FBgn0038163	CG10841	41665	58.5859	-6.20034	0.972145	-6.378	1.79e-10	1.36e-07
FBgn0051779	Acp24A4	318936	60.1741	-6.77759	1.07005	-6.33389	2.39e-10	1.6e-07
FBgn0036723	CG12229	39945	48.1562	-6.6161	1.04483	-6.33221	2.42e-10	1.6e-07
FBgn0037862	mAcon2	41326	42.0576	-8.46695	1.33772	-6.32938	2.46e-10	1.6e-07
FBgn0034467	CG15128	37263	55.2792	-6.04261	0.960082	-6.29385	3.1e-10	1.92e-07
FBgn0052026	CG32026	317829	54.6826	-4.77023	0.759797	-6.27829	3.42e-10	2.03e-07
FBgn0029877	CG17717	31592	24.0715	-3.47417	0.556495	-6.24295	4.29e-10	2.44e-07
FBgn0030048	CG12112	31794	1003.3	1.04999	0.168807	6.22008	4.97e-10	2.72e-07
FBgn0052181	CG32181	317897	34.7385	-5.97439	0.965811	-6.18588	6.18e-10	3.25e-07
FBgn0033863	CG13337	36518	45.7062	-7.86348	1.28314	-6.12831	8.88e-10	4.49e-07
FBgn0031347	CG10869	33337	125.599	-4.48126	0.734033	-6.10499	1.03e-09	4.98e-07
FBgn0259975	Sfp87B	8674076	458.624	-11.9162	1.95327	-6.10065	1.06e-09	4.98e-07
FBgn0037579	COX7AL	40995	26.7312	-5.45453	0.895675	-6.08986	1.13e-09	5.15e-07
FBgn0051029	CG31029	318562	152.797	-3.47293	0.572421	-6.0671	1.3e-09	5.74e-07
FBgn0032471	CG5122	34703	41.8879	-6.45452	1.06812	-6.04288	1.51e-09	6.46e-07
FBgn0064912	CG31178	42575	61.8449	-5.04951	0.837499	-6.02928	1.65e-09	6.82e-07
FBgn0038934	Gld2	42602	43.8981	-4.75805	0.796511	-5.97362	2.32e-09	9.33e-07
FBgn0033862	CG6209	36517	43.419	-5.52727	0.926828	-5.96365	2.47e-09	9.63e-07
FBgn0264077	Cnx14D	32620	31.2909	-6.10458	1.02468	-5.95756	2.56e-09	9.72e-07
FBgn0039752	CG15530	43589	102.542	-2.05711	0.346081	-5.94402	2.78e-09	1.03e-06
FBgn0260874	Ir76a	40157	86.7338	2.89685	0.49166	5.89197	3.82e-09	1.34e-06
FBgn0031626	CG15631	33675	28.2389	-7.89119	1.3492	-5.8488	4.95e-09	1.69e-06
FBgn0036925	schuy	40184	47.1196	-5.54677	0.951265	-5.83094	5.51e-09	1.84e-06
FBgn0038200	CG9920	41712	112.064	-4.97187	0.855943	-5.80865	6.3e-09	2.04e-06
FBgn0033860	S-Lap5	36515	36.9686	-5.59466	0.963752	-5.80508	6.43e-09	2.04e-06
FBgn0033834	CG4744	36485	32.6116	-4.43167	0.764897	-5.79381	6.88e-09	2.14e-06
FBgn0053092	P5CDh2	32625	49.4887	-4.56983	0.790176	-5.78331	7.32e-09	2.22e-06
FBgn0260461	Rcd7	40126	71.5922	-3.81342	0.65982	-5.77949	7.49e-09	2.23e-06
FBgn0038655	CG14297	42260	38.3247	-5.2664	0.916975	-5.74324	9.29e-09	2.7e-06
FBgn0013278	Hsp70Bb	48582	71.5538	-3.01159	0.525292	-5.73318	9.86e-09	2.81e-06
FBgn0038052			133.508	-4.1781	0.72935	-5.72852	1.01e-08	2.83e-06
FBgn0038127	CG8476	41624	27.181	-7.10392	1.24334	-5.71358	1.11e-08	3.02e-06
FBgn0030780	CG13008	32654	34.2081	-4.63123	0.81261	-5.6992	1.2e-08	3.22e-06
FBgn0034840	CG3124	37688	204.507	-10.7507	1.8881	-5.69394	1.24e-08	3.26e-06
FBgn0034713	CG11291	37541	18.6441	-6.56123	1.15374	-5.68692	1.29e-08	3.31e-06
FBgn0038377	CG9632	41926	31.9475	-6.38708	1.12371	-5.6839	1.32e-08	3.31e-06
FBgn0035776	CG8564	38825	112.152	-6.50217	1.14433	-5.6821	1.33e-08	3.31e-06
FBgn0061196	CG15468	31426	28.2915	-2.69168	0.474081	-5.67767	1.37e-08	3.33e-06
FBgn0051682	Tengl1	318883	20.3336	-4.13144	0.728483	-5.6713	1.42e-08	3.4e-06
FBgn0086907	Cyt-c-d	34995	67.0412	-4.54372	0.801838	-5.66663	1.46e-08	3.43e-06
FBgn0051538	CG31538	318790	277.355	-2.84006	0.50299	-5.64636	1.64e-08	3.74e-06
FBgn0038708	Scsalpha2	42326	47.185	-4.20518	0.745027	-5.64433	1.66e-08	3.74e-06
FBgn0039083	CG10177	42772	26.3688	-5.60248	0.992774	-5.64326	1.67e-08	3.74e-06
FBgn0051244	CG31244	326129	27.6988	-4.97574	0.882346	-5.63921	1.71e-08	3.76e-06
FBgn0002863	Acp95EF	47852	251.986	-11.4132	2.0269	-5.63086	1.79e-08	3.89e-06
FBgn0260484	HIP	318211	1837.87	-0.918766	0.163289	-5.62662	1.84e-08	3.92e-06
FBgn0264381	asRNA:CR43833	14462399	36.6982	-5.31952	0.946744	-5.61875	1.92e-08	4.04e-06
FBgn0037126	CG14567	40420	217.529	1.38275	0.246212	5.6161	1.95e-08	4.04e-06
FBgn0013276	Hsp70Ab	44920	67.5322	-3.23156	0.577283	-5.59787	2.17e-08	4.43e-06
FBgn0052459	CG32459	40502	34.7442	-5.15339	0.921693	-5.59122	2.25e-08	4.53e-06
FBgn0040031	CG12061	3354990	33.1873	-3.17819	0.570668	-5.56924	2.56e-08	5.07e-06
FBgn0031128	hydra	33058	51.5335	-8.7611	1.57509	-5.56229	2.66e-08	5.2e-06
FBgn0034121	CG6262	36833	90.9308	-8.07773	1.45332	-5.55811	2.73e-08	5.25e-06
FBgn0039425	Ald2	43189	39.6073	-6.14668	1.10849	-5.54511	2.94e-08	5.58e-06
FBgn0259794	sinah	39885	71.0378	-8.49846	1.5364	-5.5314	3.18e-08	5.95e-06
FBgn0046332	gskt	318552	44.882	-6.05841	1.09656	-5.52491	3.3e-08	6.09e-06
FBgn0051287	CG31287	318663	34.5823	-3.03306	0.550066	-5.514	3.51e-08	6.39e-06
FBgn0036218	Sprn	39344	29.0448	-7.93227	1.44108	-5.50438	3.7e-08	6.66e-06
FBgn0038423	CG10317	41987	27.5229	-7.48916	1.36306	-5.49437	3.92e-08	6.96e-06
FBgn0011244	Hsp60B	48572	125.257	-10.0433	1.82901	-5.49113	3.99e-08	7e-06
FBgn0047334	BG642312	4379909	211.231	-3.08083	0.563403	-5.46826	4.54e-08	7.86e-06
FBgn0261835	lncRNA:CR42767	10178874	33.9288	-3.91883	0.717586	-5.46112	4.73e-08	8.08e-06
FBgn0034132	S-Lap8	36844	223.827	-11.2422	2.06433	-5.44594	5.15e-08	8.69e-06
FBgn0037828	tomboy20	41285	27.2566	-8.20375	1.51534	-5.4138	6.17e-08	1.03e-05
FBgn0036895	ms(3)76Cc	40142	55.5237	-3.26698	0.603701	-5.41159	6.25e-08	1.03e-05
FBgn0036778	Cyp312a1	40005	148.141	-2.0047	0.370735	-5.40737	6.4e-08	1.03e-05
FBgn0038565	CG7794	42159	43.5752	-3.13669	0.580101	-5.40714	6.4e-08	1.03e-05
FBgn0266619	asRNA:CR45126	19835758	276.207	1.07369	0.198921	5.39756	6.76e-08	1.07e-05
FBgn0030583	CG14410	32409	146.523	0.810642	0.150833	5.37441	7.68e-08	1.21e-05
FBgn0036703	CG7707	39923	14.8442	-7.32666	1.36659	-5.36125	8.26e-08	1.28e-05
FBgn0033542	CAH13	36126	43.9193	-8.89249	1.66161	-5.35173	8.71e-08	1.33e-05
FBgn0051679	Tengl3	33404	15.7003	-6.31135	1.17955	-5.35064	8.76e-08	1.33e-05
FBgn0039104	CG10252	42794	193.712	-10.3116	1.93383	-5.33221	9.7e-08	1.46e-05
FBgn0037388	CG14676	40729	20.6238	-5.19492	0.978826	-5.30729	1.11e-07	1.63e-05
FBgn0262620	lncRNA:CR43144	19834780	144.121	-1.05448	0.199212	-5.29328	1.2e-07	1.75e-05
FBgn0051055	CG31055	318574	30.6046	-5.14253	0.974614	-5.27648	1.32e-07	1.89e-05
FBgn0036403	CG6661	39556	36.8413	-7.55168	1.43177	-5.27438	1.33e-07	1.9e-05
FBgn0040371	CG12470	30977	48.4025	-4.77212	0.906424	-5.26477	1.4e-07	1.96e-05
FBgn0054034	CG34034	3885584	156.454	-2.88404	0.547861	-5.26418	1.41e-07	1.96e-05
FBgn0031296	CG4415	33279	24.2488	-3.54918	0.674807	-5.25956	1.44e-07	1.99e-05
FBgn0020399	Mst89B	41972	21.9735	-4.83879	0.920391	-5.25732	1.46e-07	2e-05
FBgn0001992	Cyp303a1	49165	160.387	-6.55162	1.24794	-5.24993	1.52e-07	2.06e-05
FBgn0052141	saturn	317880	28.0196	-5.60367	1.06928	-5.24058	1.6e-07	2.14e-05
FBgn0001281	janB	43568	32.1744	-6.29164	1.20306	-5.22971	1.7e-07	2.25e-05
FBgn0039491	CG6059	43270	34.5651	-3.15068	0.603125	-5.22393	1.75e-07	2.3e-05
FBgn0047351	CG31468	251937	69.9044	-8.48244	1.62705	-5.21339	1.85e-07	2.41e-05
FBgn0035042	CG3640	37942	41.8297	-5.74874	1.10406	-5.20692	1.92e-07	2.48e-05
FBgn0051703	CG31703	318905	5.19905	-5.81972	1.12108	-5.19115	2.09e-07	2.67e-05
FBgn0038892	CG15498	42548	15.5783	-6.29578	1.21361	-5.18765	2.13e-07	2.69e-05
FBgn0053914	CG33914	3772464	40.3717	-3.26483	0.630373	-5.1792	2.23e-07	2.79e-05
FBgn0025632	CG4313	31169	254.976	0.713227	0.13784	5.17432	2.29e-07	2.84e-05
FBgn0038993	CG13843	42668	11.6896	-3.34394	0.647813	-5.1619	2.44e-07	3.01e-05
FBgn0036491	Best4	39660	6.65991	-5.80017	1.12415	-5.15962	2.47e-07	3.02e-05
FBgn0037486	CG14605	40867	20.6271	-7.43446	1.44147	-5.15754	2.5e-07	3.03e-05
FBgn0031545	CG3213	33574	223.733	-8.65801	1.68075	-5.15128	2.59e-07	3.1e-05
FBgn0260776	CG42570	8674011	21.5612	-6.19613	1.20321	-5.14968	2.61e-07	3.1e-05
FBgn0013277	Hsp70Ba	44921	29.8862	-3.98823	0.775099	-5.14545	2.67e-07	3.13e-05
FBgn0030814	CG4955	32692	20.503	-4.7635	0.925862	-5.14494	2.68e-07	3.13e-05
FBgn0034331	CG15067	37102	4798.83	0.837679	0.163192	5.13308	2.85e-07	3.3e-05
FBgn0052445	CG32445	261603	46.965	-8.62698	1.68121	-5.13141	2.88e-07	3.3e-05
FBgn0051007	CG31007	318553	26.746	-6.12481	1.20139	-5.09812	3.43e-07	3.91e-05
FBgn0037506	Mics1	40898	37.6437	-3.9435	0.776204	-5.08049	3.76e-07	4.25e-05
FBgn0037191	CG14448	40497	15.8628	-7.42215	1.46152	-5.07837	3.81e-07	4.26e-05
FBgn0033794	CG13326	36439	25.5077	-3.96789	0.78291	-5.06813	4.02e-07	4.46e-05
FBgn0051988	CG31988	326182	131.538	-8.10214	1.60362	-5.05242	4.36e-07	4.76e-05
FBgn0029705	CG12693	31375	16.3705	-6.36668	1.26025	-5.05191	4.37e-07	4.76e-05
FBgn0032637	CG5050	35048	57.3668	-2.84143	0.562535	-5.05111	4.39e-07	4.76e-05
FBgn0031894	CG4496	34000	157.632	-0.812253	0.160941	-5.04689	4.49e-07	4.83e-05
FBgn0037483	CG14609	40864	40.653	-3.83773	0.761166	-5.04191	4.61e-07	4.89e-05
FBgn0033864	CG18368	36519	19.3315	-6.22852	1.23542	-5.04163	4.62e-07	4.89e-05
FBgn0051407	CG31407	318716	26.2012	-6.71718	1.33329	-5.03804	4.7e-07	4.94e-05
FBgn0031292	CG15824	33272	26.3801	-3.59738	0.714396	-5.03555	4.76e-07	4.97e-05
FBgn0039498	CG17991	43279	22.3549	-7.18918	1.42882	-5.03154	4.87e-07	5.04e-05
FBgn0033190	Gpo2	35689	37.88	-2.84388	0.565443	-5.02947	4.92e-07	5.05e-05
FBgn0265625	CG44433	37150	24.5907	-6.96807	1.38709	-5.02353	5.07e-07	5.17e-05
FBgn0038706	CG3517	42324	85.7162	-9.85734	1.96306	-5.02141	5.13e-07	5.17e-05
FBgn0036751	Adgf-B	39975	17.1968	-7.53901	1.50153	-5.02088	5.14e-07	5.17e-05
FBgn0039088	CG10164	42777	43.1739	-8.50504	1.69934	-5.0049	5.59e-07	5.57e-05
FBgn0262099	CG42852	10178787	75.5182	-9.67461	1.93436	-5.00146	5.69e-07	5.59e-05
FBgn0033371	CNT1	35915	32.2732	-4.27996	0.85618	-4.99889	5.77e-07	5.63e-05
FBgn0036970	Spn77Bc	40236	275.889	-4.22179	0.84579	-4.99153	5.99e-07	5.8e-05
FBgn0052161	CG32161	317890	16.2463	-5.38248	1.08183	-4.97536	6.51e-07	6.27e-05
FBgn0264329	CG43788	14462596	25.408	-3.13193	0.631757	-4.95748	7.14e-07	6.82e-05
FBgn0041102	ocn	43567	137.626	-9.45447	1.91092	-4.94761	7.51e-07	7.13e-05
FBgn0031372	CG7295	33365	16.0518	-7.43925	1.50463	-4.94423	7.64e-07	7.2e-05
FBgn0033364	CG13747	35907	25.1154	-7.72189	1.56288	-4.94079	7.78e-07	7.25e-05
FBgn0083966	CG34130	4379866	14.772	-6.95311	1.4074	-4.9404	7.8e-07	7.25e-05
FBgn0031462	CG2964	33475	33.1725	-6.72134	1.36162	-4.9363	7.96e-07	7.34e-05
FBgn0036490	CG6888	39658	13.5175	-5.75225	1.16556	-4.93519	8.01e-07	7.34e-05
FBgn0053017	CG33017	36811	34.6909	-3.56295	0.722661	-4.93032	8.21e-07	7.48e-05
FBgn0031749	CG14000	33820	6.7016	-6.17545	1.25434	-4.92325	8.51e-07	7.7e-05
FBgn0264086	CG43755	319026	121.59	-6.94512	1.41138	-4.92081	8.62e-07	7.75e-05
FBgn0011596	fzo	42745	29.7033	-3.52845	0.718439	-4.91127	9.05e-07	8.08e-05
FBgn0031826	CG9550	33913	29.9722	-4.28054	0.873722	-4.89921	9.62e-07	8.54e-05
FBgn0052192	CG32192	317904	32.9961	-6.98041	1.42923	-4.88405	1.04e-06	9.14e-05
FBgn0261059	Sfp78E	8674005	22.1775	-7.54238	1.54456	-4.88318	1.04e-06	9.14e-05
FBgn0029722	CG7024	31407	32.4122	-3.30049	0.676755	-4.87693	1.08e-06	9.38e-05
FBgn0051068	CG31068	318578	11.7863	-6.2546	1.28289	-4.87538	1.09e-06	9.39e-05
FBgn0032282	CG7299	34468	174.705	1.54535	0.317128	4.87296	1.1e-06	9.39e-05
FBgn0030277	CG1394	32059	58.5849	-9.30824	1.91052	-4.8721	1.1e-06	9.39e-05
FBgn0051546	CG31546	40691	22.3772	-4.45141	0.913727	-4.8717	1.11e-06	9.39e-05
FBgn0259952	Sfp24Bb	8674094	116.106	-9.93386	2.0403	-4.86881	1.12e-06	9.47e-05
FBgn0026563	CG1979	40837	441.154	-1.6748	0.344552	-4.8608	1.17e-06	9.79e-05
FBgn0264563	CG43935	14462523	14.1337	-7.25561	1.49296	-4.85988	1.17e-06	9.79e-05
FBgn0038690	CG11703	42307	12.3866	-5.9602	1.22824	-4.85264	1.22e-06	0.000100698
FBgn0030313	Reepl1	32103	11.5628	-6.5975	1.3598	-4.85182	1.22e-06	0.000100698
FBgn0029949	CG15035	31673	13.7149	-6.84507	1.41768	-4.82835	1.38e-06	0.000111968
FBgn0034363	CG5327	37138	13.9806	-5.49464	1.13993	-4.82016	1.43e-06	0.000115293
FBgn0036906	CG14102	40156	283.254	0.864895	0.179418	4.82056	1.43e-06	0.000115293
FBgn0031526	CG8838	33551	44.1208	-3.09165	0.642096	-4.81493	1.47e-06	0.00011742
FBgn0036204	Tim13	39327	9.05418	-5.87283	1.2199	-4.81418	1.48e-06	0.00011742
FBgn0051921	CG31921	319027	46.1625	-8.96443	1.86628	-4.80336	1.56e-06	0.000122522
FBgn0265342	CG44296	19835750	17.2623	-2.73922	0.570222	-4.80377	1.56e-06	0.000122522
FBgn0025378	CG3795	31128	6.22334	-5.69704	1.19092	-4.78372	1.72e-06	0.000134361
FBgn0039799	CG15543	43647	14.06	-6.88161	1.43895	-4.78237	1.73e-06	0.000134496
FBgn0033963	CG12857	36642	13.7319	-3.75943	0.786318	-4.78105	1.74e-06	0.000134617
FBgn0265295	asRNA:CR42871	10178937	108.538	0.944114	0.197537	4.77943	1.76e-06	0.000134949
FBgn0030283	CG15198	32065	21.8318	-6.78376	1.42047	-4.77573	1.79e-06	0.000135518
FBgn0265686	lncRNA:CR44493	19835640	2.37979	-4.66761	0.977465	-4.77522	1.8e-06	0.000135518
FBgn0085197	CG34168	50457	101.15	-9.73447	2.03917	-4.77375	1.81e-06	0.00013576
FBgn0051525	CG31525	318782	9.94994	-6.38103	1.3407	-4.75948	1.94e-06	0.000144924
FBgn0032003	CG8349	34124	19.1626	-6.31342	1.32741	-4.75618	1.97e-06	0.000146509
FBgn0033610	CG18335	36202	48.4571	-3.08706	0.649281	-4.75458	1.99e-06	0.000146878
FBgn0030840	p-cup	32727	8.36732	-5.74909	1.20952	-4.75318	2e-06	0.000147099
FBgn0038921	CG6332	42585	75.7078	-3.27972	0.690676	-4.74857	2.05e-06	0.000148944
FBgn0260766	CG42564	40788	44.0454	-3.38547	0.71343	-4.74535	2.08e-06	0.000150483
FBgn0037915	CG6790	41388	49.2491	-3.19941	0.675661	-4.73523	2.19e-06	0.000157354
FBgn0032131	CG3841	34278	499.919	1.43417	0.303073	4.73209	2.22e-06	0.000158971
FBgn0051115	CG31115	318597	13.7637	-5.15145	1.08923	-4.72944	2.25e-06	0.000160227
FBgn0036729	CG13733	39951	31.8554	-3.41994	0.724251	-4.72204	2.33e-06	0.000165307
FBgn0036217	CG5906	39343	11.7013	-6.98279	1.47929	-4.72036	2.35e-06	0.000165821
FBgn0038887	CG7907	42539	7.06793	-6.25452	1.32653	-4.71495	2.42e-06	0.000169413
FBgn0034129	Parp16	36841	12.7139	-6.73633	1.43216	-4.7036	2.56e-06	0.000178038
FBgn0052119	CG32119	317866	50.3871	-8.36619	1.77939	-4.70171	2.58e-06	0.000178038
FBgn0037970	GC2	41449	20.1474	-5.71691	1.21583	-4.70208	2.58e-06	0.000178038
FBgn0029661	CG16781	31315	11.9881	-6.28327	1.33942	-4.69103	2.72e-06	0.000186645
FBgn0034099	CG15708	36805	11.2897	-6.56381	1.39959	-4.68982	2.73e-06	0.000186818
FBgn0038796	eIF3g2	42422	9.09194	-5.11611	1.09409	-4.67615	2.92e-06	0.000197726
FBgn0039331	ND-49L	43073	17.6531	-4.86502	1.04088	-4.67394	2.95e-06	0.000198883
FBgn0051088	CG31088	318590	24.327	-4.59965	0.984744	-4.67091	3e-06	0.000200854
FBgn0037101	CG7634	40394	37.5331	-3.90733	0.837376	-4.66616	3.07e-06	0.000204551
FBgn0016974	swaPsi	3771807	298.739	-1.25583	0.269367	-4.66216	3.13e-06	0.000207549
FBgn0031343	CG18131	33331	19.8536	-3.94633	0.846871	-4.65989	3.16e-06	0.000208401
FBgn0037402	Vha14-2	40748	7.64922	-4.922	1.05637	-4.65933	3.17e-06	0.000208401
FBgn0038018	Tim17a1	41500	10.9076	-6.51395	1.39854	-4.65769	3.2e-06	0.000209063
FBgn0035782	CG14835	38832	18.2528	-6.89341	1.48152	-4.65294	3.27e-06	0.000212538
FBgn0038334	h-cup	41879	19.9169	-7.75101	1.66605	-4.65233	3.28e-06	0.000212538
FBgn0263002	CR43310	12798258	183.529	-2.0617	0.44351	-4.64859	3.34e-06	0.000215412
FBgn0083965	CG34129	43181	12.2511	-5.94622	1.27996	-4.64562	3.39e-06	0.000216486
FBgn0030525	CG10996	32345	10.1557	-6.0346	1.29892	-4.64587	3.39e-06	0.000216486
FBgn0259188	Ir7f	7354418	31.7406	4.30913	0.927964	4.64364	3.42e-06	0.000217555
FBgn0250827	whip	5740782	19.5962	-7.72758	1.66593	-4.63859	3.51e-06	0.000221911
FBgn0264950	asRNA:CR44119	14462722	47.7895	1.15813	0.249787	4.63648	3.54e-06	0.000223157
FBgn0250821	CG14644	40536	13.6057	-4.15118	0.896845	-4.62865	3.68e-06	0.000230699
FBgn0034097	CG3687	36803	10.8892	-6.87948	1.49055	-4.61538	3.92e-06	0.000244299
FBgn0030933	CG6470	32840	24.5735	-2.69904	0.584856	-4.61487	3.93e-06	0.000244299
FBgn0032626	CG12620	35034	16.8539	-7.14505	1.54931	-4.61176	3.99e-06	0.000246229
FBgn0267026	CR45470	19836122	3.30683	4.80873	1.0428	4.61136	4e-06	0.000246229
FBgn0038685	CG14282	42301	13.1174	-5.63824	1.22479	-4.60344	4.16e-06	0.000253878
FBgn0050487	CG30487	246646	17.8166	-7.22564	1.5699	-4.6026	4.17e-06	0.000253878
FBgn0037616	CG8136	41037	105.66	-2.65242	0.576337	-4.6022	4.18e-06	0.000253878
FBgn0051528	CG31528	318785	13.8249	-5.19433	1.12987	-4.5973	4.28e-06	0.000258739
FBgn0017456	Ubc84D	40900	31.7137	-2.0326	0.442215	-4.59641	4.3e-06	0.000258739
FBgn0033056	CG7856	35533	23.362	-6.88402	1.49988	-4.58971	4.44e-06	0.000266003
FBgn0015008	Actn3	44964	18.5227	-7.64659	1.66902	-4.58148	4.62e-06	0.000275491
FBgn0034127	CG7848	36839	17.9771	-7.60348	1.66173	-4.57563	4.75e-06	0.000281275
FBgn0260758	CG42556	8674031	34.8746	-3.18622	0.696394	-4.57531	4.76e-06	0.000281275
FBgn0036832	CG18223	40068	4.30729	-5.53392	1.21037	-4.5721	4.83e-06	0.000284386
FBgn0029859	CG15892	3772603	47.9191	-3.0652	0.670833	-4.56925	4.89e-06	0.000287047
FBgn0031277	CG13947	33250	396.908	-2.70201	0.59153	-4.56783	4.93e-06	0.000287761
FBgn0032615	CG6012	35022	283.098	2.5067	0.549785	4.55941	5.13e-06	0.000296997
FBgn0262571	CG43111	12798347	15.1313	-6.98627	1.53296	-4.55738	5.18e-06	0.000298626
FBgn0052690	lncRNA:CR32690	10178944	37.8747	-7.95226	1.74537	-4.5562	5.21e-06	0.000299036
FBgn0040362	CG11379	31062	8.91172	-6.58886	1.44753	-4.55178	5.32e-06	0.000304114
FBgn0035730	CG17744	38768	17.2704	-7.54554	1.66019	-4.54499	5.49e-06	0.000312778
FBgn0039190	CG5762	42907	64.7858	-3.22934	0.710887	-4.5427	5.55e-06	0.000314887
FBgn0053189	CG33189	326328	39.4777	-1.85508	0.408689	-4.53911	5.65e-06	0.000318973
FBgn0023415	Acp32CD	34531	64.3323	-8.35428	1.84128	-4.53722	5.7e-06	0.000320517
FBgn0053704	CG33704	3772359	21.9819	-6.41994	1.41584	-4.53437	5.78e-06	0.000323548
FBgn0264427	CG43845	14462437	16.2111	-2.91608	0.643678	-4.53034	5.89e-06	0.000328426
FBgn0037514	CG10919	40917	14.033	-4.94631	1.0935	-4.52339	6.09e-06	0.000338032
FBgn0038258	CG7362	41787	32.4837	-2.47053	0.54755	-4.51197	6.42e-06	0.000354274
FBgn0036214	CG7264	39339	18.7525	-3.659	0.810997	-4.51173	6.43e-06	0.000354274
FBgn0262102	CG42855	10178866	19.3447	-6.30017	1.40135	-4.49578	6.93e-06	0.000380364
FBgn0037086	CG7202	40376	34.8609	-4.96812	1.10865	-4.48125	7.42e-06	0.000405585
FBgn0040763	CG18336	50236	53.3867	-1.23735	0.276365	-4.47722	7.56e-06	0.000411669
FBgn0259184	CG42288	36559	9.6069	-5.26408	1.17697	-4.47258	7.73e-06	0.000419009
FBgn0034105	CG7755	36816	26.2903	-5.63179	1.25942	-4.47175	7.76e-06	0.000419009
FBgn0034173	CG9010	36904	33.118	-7.75832	1.73735	-4.46561	7.98e-06	0.000429512
FBgn0052686	CG32686	318153	29.1186	-4.80567	1.07687	-4.46263	8.1e-06	0.000433813
FBgn0015316	Try29F	34226	409.093	2.22869	0.499532	4.46156	8.14e-06	0.000434287
FBgn0085479	CG34450	5740775	29.0007	-2.23513	0.501656	-4.45551	8.37e-06	0.00044498
FBgn0036072	CG6628	39183	19.1041	-4.52343	1.01575	-4.45327	8.46e-06	0.000447899
FBgn0052847	CG32847	318245	10.706	-3.79406	0.852329	-4.4514	8.53e-06	0.000450077
FBgn0262539	CG43093	12798516	662.471	0.913048	0.205227	4.44896	8.63e-06	0.000451737
FBgn0029890	Fum2	31606	41.6375	-1.54912	0.348193	-4.44903	8.63e-06	0.000451737
FBgn0030359	CG18130	32161	36.5613	-2.0904	0.470589	-4.4421	8.91e-06	0.000464613
FBgn0027376	rha	43071	53.8209	-2.26442	0.510589	-4.43492	9.21e-06	0.000478532
FBgn0259823	CG42404	41842	190.467	-0.79622	0.179634	-4.43245	9.32e-06	0.000482215
FBgn0030222	CG9806	31994	3.3809	-4.79741	1.08401	-4.42561	9.62e-06	0.000495878
FBgn0264081	CG43750	14462673	9.71825	-5.97439	1.3547	-4.41012	1.03e-05	0.000528712
FBgn0038361	Uros2	41908	23.5377	-2.73259	0.620447	-4.40422	1.06e-05	0.000541282
FBgn0032964	CG11630	35429	6.43398	-4.25547	0.967737	-4.39734	1.1e-05	0.000556353
FBgn0261816	CG42758	10178900	12.8844	-6.38421	1.45206	-4.39665	1.1e-05	0.000556353
FBgn0038445	CG14891	42013	13.8589	-6.12257	1.39496	-4.38906	1.14e-05	0.000573991
FBgn0043539	Obp22a	246672	12.8492	-6.38122	1.45589	-4.38305	1.17e-05	0.000587901
FBgn0262487	CG43077	12797990	12.0247	-6.65449	1.51912	-4.3805	1.18e-05	0.00059264
FBgn0038098	CG7381	41589	849.815	-0.778956	0.178129	-4.37299	1.23e-05	0.000611178
FBgn0013809			19.7755	-2.54682	0.582549	-4.37185	1.23e-05	0.000612141
FBgn0051948	CG31948	326178	97.4784	-10.0429	2.30171	-4.36325	1.28e-05	0.000632129
FBgn0034263	CG10934	37013	22.8604	-5.71611	1.30992	-4.36371	1.28e-05	0.000632129
FBgn0039376	CG14354	43120	7.51504	-5.97012	1.36865	-4.36203	1.29e-05	0.000633354
FBgn0042131	CG18808	59169	8.66693	-3.40385	0.780975	-4.35846	1.31e-05	0.000641467
FBgn0037500	CG17944	40885	13.3871	-7.17759	1.65068	-4.34825	1.37e-05	0.000669661
FBgn0051949	CG31949	319042	14.2825	-7.27149	1.67407	-4.3436	1.4e-05	0.000679156
FBgn0004414	msopa	45962	96.2279	-10.0243	2.30732	-4.34456	1.4e-05	0.00067859
FBgn0051874	Fum4	318995	34.6079	-2.60982	0.601485	-4.33897	1.43e-05	0.000691187
FBgn0037879	scpr-C	41348	215.608	-1.07425	0.247676	-4.3373	1.44e-05	0.000693981
FBgn0032335	CG14915	34536	33.5396	2.80915	0.647917	4.33566	1.45e-05	0.000696725
FBgn0037826	CG14689	41283	17.067	-6.79612	1.56954	-4.33	1.49e-05	0.000709898
FBgn0030307	CG33235	2768871	5.72381	-4.42843	1.02264	-4.33038	1.49e-05	0.000709898
FBgn0025616	CG13359	31028	11.179	-4.13853	0.956071	-4.32868	1.5e-05	0.000711687
FBgn0003132	Pp1-13C	48531	19.527	-4.76778	1.10181	-4.32724	1.51e-05	0.000713881
FBgn0038630	CG14305	42233	50.139	-7.2373	1.67417	-4.32291	1.54e-05	0.000725532
FBgn0264567	lncRNA:CR43939	14462904	6.06676	-5.65885	1.30959	-4.32107	1.55e-05	0.000725532
FBgn0038266	CG3610	41795	13.5127	-7.19082	1.66385	-4.3218	1.55e-05	0.000725532
FBgn0265508	asRNA:CR44370	19834935	33.9963	-2.73406	0.63279	-4.32064	1.56e-05	0.000725532
FBgn0259677	CG42346	3355160	201.957	-0.640498	0.148427	-4.31524	1.59e-05	0.000740604
FBgn0031423	CG3557	33426	10.9206	-4.60539	1.0674	-4.3146	1.6e-05	0.000740604
FBgn0036125	Iyd	39242	122.949	-2.49678	0.579649	-4.3074	1.65e-05	0.000762518
FBgn0039395	CG14546	43142	12.1151	-6.6645	1.5506	-4.298	1.72e-05	0.000792912
FBgn0039421	CG6036	43185	14.6781	-5.73232	1.33522	-4.29316	1.76e-05	0.000804986
FBgn0262682	asRNA:CR43152	12797974	10.5963	-3.39494	0.791416	-4.28971	1.79e-05	0.000814867
FBgn0030914	CG6106	32816	128.201	1.10423	0.257603	4.28655	1.81e-05	0.000823786
FBgn0051730	CG31730	318920	7.45523	-3.82988	0.893806	-4.28491	1.83e-05	0.000827146
FBgn0038960	CG13855	42629	18.3732	-1.9027	0.444386	-4.28164	1.86e-05	0.000832939
FBgn0039501	TTLL6B	43282	162.414	-1.19627	0.279425	-4.28119	1.86e-05	0.000832939
FBgn0030319	CG2533	32110	26.4714	-1.78672	0.417346	-4.28116	1.86e-05	0.000832939
FBgn0265266	CG13639	12798257	12.239	-1.82785	0.42732	-4.27747	1.89e-05	0.000844091
FBgn0031201	CG12446	33147	6.35189	-5.34933	1.2508	-4.27674	1.9e-05	0.0008441
FBgn0031443	Prosbeta4R2	33451	13.2833	-7.16649	1.67688	-4.27371	1.92e-05	0.000850109
FBgn0085243	CG34214	5740774	56.358	2.07555	0.485574	4.27444	1.92e-05	0.000850105
FBgn0267176	lncRNA:CR45616	19834946	14.4559	-1.12897	0.264347	-4.27077	1.95e-05	0.000858619
FBgn0033063	CG14589	35541	43.9828	-2.02612	0.475486	-4.26114	2.03e-05	0.000893575
FBgn0038486	CG5265	42074	29.8136	-7.96911	1.87309	-4.25453	2.09e-05	0.000917456
FBgn0051391	CG31391	41280	37.937	-1.95083	0.458974	-4.25041	2.13e-05	0.000931504
FBgn0051806	CG31806	261615	14.1	-4.91031	1.15599	-4.24772	2.16e-05	0.000936764
FBgn0037432	CG10298	40779	11.7888	-6.62637	1.55981	-4.24818	2.16e-05	0.000936764
FBgn0030898	Andorra	32798	4.34912	-5.55143	1.30736	-4.24631	2.17e-05	0.000939714
FBgn0259956	Sfp24C1	8674059	11.9879	-7.01897	1.65457	-4.24217	2.21e-05	0.000954187
FBgn0033330	CG8746	35867	32.7163	-8.10414	1.91113	-4.2405	2.23e-05	0.000958289
FBgn0037325	CG12147	40651	11.6208	-6.60648	1.55872	-4.2384	2.25e-05	0.000964279
FBgn0025821	I-t	41414	16.2902	-4.12733	0.974486	-4.23539	2.28e-05	0.000973938
FBgn0050110	CG30110	246462	12.6916	-7.10069	1.67677	-4.23475	2.29e-05	0.000973938
FBgn0035952	CG5280	39033	38.6143	-2.43338	0.574766	-4.23368	2.3e-05	0.000975566
FBgn0028880	CG15256	34911	14.9584	-6.60433	1.56256	-4.22662	2.37e-05	0.00100353
FBgn0038386	CG5478	41936	7.09944	-5.88778	1.39383	-4.22418	2.4e-05	0.00101135
FBgn0052548	CG32548	32826	60.7246	-3.80475	0.90098	-4.2229	2.41e-05	0.00101398
FBgn0035971	CG4477	39058	7.06639	-6.25526	1.48181	-4.22136	2.43e-05	0.00101731
FBgn0039796	CG12069	43643	30.943	-2.7266	0.645995	-4.22078	2.43e-05	0.00101731
FBgn0031141	CG1304	33074	267.157	2.23273	0.529736	4.21479	2.5e-05	0.00104152
FBgn0051639	CG31639	318866	63.0306	-9.41383	2.23629	-4.20957	2.56e-05	0.00106262
FBgn0038359	CG5614	41906	69.148	-9.54748	2.26862	-4.2085	2.57e-05	0.00106441
FBgn0051668	CG31668	33395	24.3321	4.71124	1.121	4.20271	2.64e-05	0.00108741
FBgn0083141	Spn28B	34035	13.72	-3.60494	0.857848	-4.2023	2.64e-05	0.00108741
FBgn0033515	Ir47a	36095	64.9327	1.05472	0.251727	4.18994	2.79e-05	0.00114495
FBgn0032376	Tsp33B	34590	7.01049	-6.24312	1.49049	-4.18863	2.81e-05	0.00114811
FBgn0030599	CG9030	32427	7.10884	-5.89254	1.41029	-4.17825	2.94e-05	0.00119821
FBgn0031301	CG14339	33286	6.2627	-4.26099	1.02045	-4.17561	2.97e-05	0.00120497
FBgn0052462	CG32462	318043	11.3121	-6.93429	1.66054	-4.17591	2.97e-05	0.00120497
FBgn0043043	Desat2	41536	155.023	5.07688	1.22087	4.15841	3.2e-05	0.00129554
FBgn0259974	Sfp84E	8674093	10.0855	-6.39776	1.5399	-4.15466	3.26e-05	0.00131307
FBgn0031295	CG4375	33278	47.059	-7.04367	1.69675	-4.15128	3.31e-05	0.00132869
FBgn0040649	CG15461	50122	7.82139	-3.66452	0.883	-4.15008	3.32e-05	0.00133179
FBgn0036236	CG6931	39363	6.20084	-3.97374	0.958716	-4.14485	3.4e-05	0.00135853
FBgn0031168	CG1722	33101	11.8265	-3.96895	0.958606	-4.14033	3.47e-05	0.00138155
FBgn0050284	CG30284	246527	5.82376	-5.6001	1.35293	-4.13923	3.48e-05	0.00138418
FBgn0262621	CG43145	12798551	7.06256	-5.87799	1.42041	-4.13824	3.5e-05	0.00138615
FBgn0051413	Qsox4	318720	9.47463	-6.30941	1.52498	-4.13738	3.51e-05	0.00138732
FBgn0028838	CSN1a	34857	10.2717	-6.4244	1.55311	-4.13649	3.53e-05	0.00138871
FBgn0052313	CG32313	317973	19.0401	-1.82865	0.442341	-4.13402	3.56e-05	0.00139968
FBgn0035078	Tpc2	37983	45.5114	-1.2665	0.306527	-4.13179	3.6e-05	0.00140927
FBgn0050163	Cpr60D	246492	52.0247	1.05777	0.256095	4.13039	3.62e-05	0.00141384
FBgn0032448	CG5781	34678	9.56685	-6.32402	1.53267	-4.12613	3.69e-05	0.00143615
FBgn0030846	CG12992	32733	35.0014	-2.10176	0.509878	-4.12209	3.75e-05	0.00145745
FBgn0263597	Acp98AB	12798279	39.1636	-8.36404	2.03054	-4.11913	3.8e-05	0.0014721
FBgn0050039	CG30039	246411	50.3679	-9.09027	2.20826	-4.11648	3.85e-05	0.0014849
FBgn0032175	CG13131	34334	7.2933	-6.30175	1.53314	-4.11036	3.95e-05	0.00151625
FBgn0051805	CG31805	318952	17.7547	-5.48219	1.33373	-4.11043	3.95e-05	0.00151625
FBgn0037827	CG4073	41284	11.2427	-6.92545	1.686	-4.10762	4e-05	0.00153003
FBgn0051406	CG31406	318715	9.77682	-6.35434	1.54776	-4.10551	4.03e-05	0.00153951
FBgn0053191	CG33191	251270	19.6994	-2.41969	0.589462	-4.1049	4.04e-05	0.00153951
FBgn0052072	Elo68alpha	317841	24.4795	-2.86982	0.699364	-4.10348	4.07e-05	0.00154475
FBgn0030294	Pa1	32079	1075.43	-0.708051	0.173325	-4.0851	4.41e-05	0.00166764
FBgn0036224	Rpt4R	39351	9.31771	-5.91032	1.44811	-4.08139	4.48e-05	0.00168975
FBgn0038186	CG14362	41695	6.41608	-5.74045	1.40715	-4.07948	4.51e-05	0.00169053
FBgn0030661	Alp11	32496	9.38722	-3.40186	0.833906	-4.07943	4.51e-05	0.00169053
FBgn0038089	d-cup	41580	5.60193	-5.54252	1.35867	-4.07937	4.52e-05	0.00169053
FBgn0051601	CG31601	318835	14.8898	-3.87464	0.950909	-4.07466	4.61e-05	0.00172035
FBgn0032971	ttm3	35437	10.5345	-6.83152	1.6773	-4.07292	4.64e-05	0.00172855
FBgn0015558	tty	33109	952.705	-0.855571	0.210244	-4.06943	4.71e-05	0.00174993
FBgn0037365	CG2104	40702	9.27337	-3.49145	0.858716	-4.0659	4.78e-05	0.00177074
FBgn0039235	CAH4	42965	12.0184	-4.27277	1.05101	-4.06541	4.79e-05	0.00177074
FBgn0051213	CG31213	42382	10.8336	-6.87285	1.69089	-4.06463	4.81e-05	0.00177187
FBgn0052461	CG32461	318042	6.22696	-4.94168	1.21733	-4.05944	4.92e-05	0.00180685
FBgn0030449	Fer3HCH	32260	6.93467	-5.85528	1.44354	-4.05619	4.99e-05	0.00182725
FBgn0031155	CG15446	33088	5.43745	-4.08539	1.00789	-4.0534	5.05e-05	0.00184422
FBgn0030191	CG15306	31961	44.8851	-8.92401	2.2021	-4.05251	5.07e-05	0.00184634
FBgn0259922	Skadu	8673966	8.94451	-6.22455	1.53679	-4.05037	5.11e-05	0.00185837
FBgn0029928	CG3032	31648	175.433	-0.781564	0.193122	-4.04698	5.19e-05	0.00188041
FBgn0038097	CG14384	41588	6.41795	-5.36274	1.32932	-4.0342	5.48e-05	0.00198055
FBgn0265268	CG18234	40024	31.4706	-2.04241	0.507023	-4.02824	5.62e-05	0.00202601
FBgn0265270	lncRNA:CR43239	12798251	9.87632	-6.73905	1.67348	-4.02697	5.65e-05	0.00202702
FBgn0038102	CG14383	41593	6.14095	-6.05142	1.50275	-4.02689	5.65e-05	0.00202702
FBgn0262531	CG43085	12797926	117.113	2.29541	0.570231	4.02541	5.69e-05	0.0020281
FBgn0263774	CG43691	14462585	5.89471	-5.99346	1.48909	-4.02492	5.7e-05	0.0020281
FBgn0051128	CG31128	318601	8.56593	-6.16326	1.53122	-4.02506	5.7e-05	0.0020281
FBgn0038952	CG7069	42621	68.0365	-1.91339	0.476036	-4.01943	5.83e-05	0.00206222
FBgn0035315	CG8960	38280	59.6544	1.79453	0.446494	4.01915	5.84e-05	0.00206222
FBgn0259927	CG42450	32874	1038.16	-0.700422	0.174266	-4.01926	5.84e-05	0.00206222
FBgn0052305	CG32305	317967	4.4313	-4.44717	1.10812	-4.01325	5.99e-05	0.00210907
FBgn0034104	CG15705	36815	9.75165	-6.71968	1.67531	-4.01101	6.05e-05	0.00212098
FBgn0085316	CG34287	5740126	8.91518	-4.06933	1.01464	-4.01061	6.06e-05	0.00212098
FBgn0050378	CG30378	246577	36.9918	-8.6449	2.15632	-4.0091	6.1e-05	0.00212098
FBgn0033271	CG8708	35792	249.71	-1.0108	0.25214	-4.0089	6.1e-05	0.00212098
FBgn0050065	CG30065	246431	9.32933	-5.54363	1.38276	-4.00909	6.1e-05	0.00212098
FBgn0034514	CG13427	37316	224.111	1.49842	0.374064	4.00579	6.18e-05	0.0021436
FBgn0051008	CG31008	318554	12.0026	-6.27968	1.56929	-4.00161	6.29e-05	0.00217634
FBgn0032115	CG4438	34257	8.94082	-6.2255	1.55771	-3.99657	6.43e-05	0.00221756
FBgn0031941	ATPsynGL	34054	8.84632	-6.20844	1.55398	-3.99518	6.46e-05	0.00222374
FBgn0051141	CG31141	318605	14.0698	-4.78347	1.19762	-3.99416	6.49e-05	0.00222374
FBgn0051204	CG31204	318625	38.0096	-8.68406	2.17421	-3.99412	6.49e-05	0.00222374
FBgn0053252	CG33252	2768903	10.1676	-2.26017	0.566187	-3.99192	6.55e-05	0.00223889
FBgn0032434	CG5421	34661	3.54519	-3.72912	0.934576	-3.99018	6.6e-05	0.00224976
FBgn0262030	CG42841	10178933	9.25531	-6.64437	1.66545	-3.98953	6.62e-05	0.00225029
FBgn0052568	CG32568	32659	6.29275	-5.7161	1.43326	-3.98819	6.66e-05	0.00225746
FBgn0085329	CG34300	5740334	3.62093	-4.51866	1.13365	-3.98594	6.72e-05	0.00227326
FBgn0003068	per	31251	779.567	0.781677	0.196228	3.9835	6.79e-05	0.00228736
FBgn0267726	CG46059	26067065	130.586	-2.29802	0.576914	-3.9833	6.8e-05	0.00228736
FBgn0038311	CG14864	41846	34.4615	-1.11102	0.279132	-3.98027	6.88e-05	0.00231101
FBgn0033133	Tsp42Ek	35621	101.296	-0.784952	0.197548	-3.97348	7.08e-05	0.00237212
FBgn0267383	Ubc87F	41682	36.7796	-7.12909	1.79528	-3.97101	7.16e-05	0.00239095
FBgn0263078	CG43339	8674062	6.06995	-6.0343	1.52083	-3.96776	7.26e-05	0.00241787
FBgn0034595	CG15657	37408	13.299	-4.21045	1.0616	-3.96614	7.3e-05	0.00242851
FBgn0039669	ND-20L	43477	7.99187	-6.05756	1.52847	-3.96316	7.4e-05	0.00245301
FBgn0038345	CG5213	41892	9.4296	-6.67168	1.68388	-3.9621	7.43e-05	0.00245722
FBgn0037801	CG3999	41253	330.846	0.827482	0.208877	3.96157	7.45e-05	0.00245722
FBgn0043022	snRNA:U5:38ABa	3771824	6.32664	4.32924	1.09296	3.96102	7.46e-05	0.00245722
FBgn0037464	CG1988	40840	63.6012	-5.891	1.48853	-3.95761	7.57e-05	0.00248661
FBgn0051644	CG31644	318868	14.1649	-5.0372	1.27753	-3.94291	8.05e-05	0.00263769
FBgn0040732	CG16926	50205	14264.8	0.936449	0.237826	3.93754	8.23e-05	0.00269098
FBgn0051161	CG31161	326123	61.7915	-2.02096	0.513512	-3.93557	8.3e-05	0.00270023
FBgn0262681	lncRNA:CR43151	19835373	3.36464	-5.17783	1.31713	-3.93114	8.45e-05	0.00274394
FBgn0036415	CG7768	39573	77.2499	-2.00199	0.509503	-3.92929	8.52e-05	0.00275207
FBgn0030614	CG9072	32443	7.70135	-5.26936	1.34104	-3.92931	8.52e-05	0.00275207
FBgn0051050	CG31050	318571	9.62497	-6.701	1.70574	-3.9285	8.55e-05	0.00275463
FBgn0266819	asRNA:CR45281	19836134	32.6823	-1.16855	0.297586	-3.92676	8.61e-05	0.00276811
FBgn0052368	CG32368	317997	239.894	1.65105	0.420678	3.92474	8.68e-05	0.00278488
FBgn0039694	fig	43511	25.6861	-2.83979	0.723784	-3.92353	8.73e-05	0.0027923
FBgn0263024	CG43319	12798278	31.9085	-8.43151	2.14945	-3.92263	8.76e-05	0.00279622
FBgn0264330	CG43789	14462597	9.87941	-2.14715	0.548353	-3.91563	9.02e-05	0.00287191
FBgn0030370	Uch-L5R	32173	7.86757	-6.03769	1.54279	-3.9135	9.1e-05	0.00289064
FBgn0262106	lncRNA:CR42859	10178841	5.86972	-3.81482	0.97501	-3.91259	9.13e-05	0.00289242
FBgn0037829	CG14691	41287	21.4243	-1.6399	0.419172	-3.91223	9.14e-05	0.00289242
FBgn0032647	CG15143	35062	19.4331	-1.53172	0.391607	-3.91138	9.18e-05	0.002896
FBgn0259955	CG42465	8674015	7.81431	-6.02819	1.54461	-3.90271	9.51e-05	0.00299478
FBgn0038915	CG17819	42579	8.14641	-5.34959	1.37131	-3.90107	9.58e-05	0.00300317
FBgn0051296	CG31296	318668	19.8387	-1.02038	0.261583	-3.9008	9.59e-05	0.00300317
FBgn0053290	CG33290	2768993	11.1579	-5.43056	1.39232	-3.90037	9.6e-05	0.00300317
FBgn0264675	lncRNA:CR43960	14462396	6.33076	1.79248	0.459696	3.89927	9.65e-05	0.00300989
FBgn0033369	CG8197	35912	8.22202	-6.47355	1.66121	-3.89689	9.74e-05	0.00303268
FBgn0031974	CG12560	34092	717.25	1.05068	0.270086	3.89017	0.000100175	0.00310471
FBgn0011834	Ser6	33073	692.937	1.31884	0.339024	3.8901	0.000100203	0.00310471
FBgn0015831	Rtnl2	40903	19.9203	-2.33419	0.601012	-3.88377	0.00010285	0.00317952
FBgn0030691	Efhc1.1	32528	34.4004	-1.61992	0.417254	-3.88233	0.000103461	0.00318701
FBgn0261992	CG42810	34764	7.74575	-6.01494	1.5494	-3.8821	0.000103559	0.00318701
FBgn0030643	CG15641	32477	6.10574	-6.04124	1.55677	-3.88064	0.000104183	0.003199
FBgn0250825	CG34241	5740575	14.9396	-6.23183	1.6069	-3.87818	0.000105242	0.00322427
FBgn0264479	lncRNA:CR43887	14462848	58.4128	1.65861	0.428075	3.87458	0.00010681	0.00326499
FBgn0040735	CG16836	50208	1739.2	0.831894	0.215059	3.86822	0.000109635	0.00334386
FBgn0028520	CG4891	34948	8.00787	-6.43564	1.66407	-3.86741	0.000109999	0.0033475
FBgn0033856	CG13334	36510	10.4738	-4.19911	1.08632	-3.86543	0.000110894	0.00336723
FBgn0037385	glob3	40726	7.71571	-6.00891	1.55824	-3.85622	0.000115152	0.00348878
FBgn0262097	lncRNA:CR42850	19835196	26.0877	-8.14107	2.11203	-3.85462	0.00011591	0.00350398
FBgn0030440	CG15719	32249	4.55718	-4.4665	1.15929	-3.8528	0.000116775	0.00352232
FBgn0051624	CG31624	35393	12.2792	-5.12873	1.33223	-3.84974	0.000118245	0.00355879
FBgn0034721	CG11298	37553	7.93886	-6.42259	1.67391	-3.83688	0.000124607	0.00374203
FBgn0263090	lncRNA:CR43358	12798007	8.58213	-6.53603	1.70537	-3.83262	0.000126784	0.00379909
FBgn0053124	CG33124	318891	26.456	4.09939	1.0716	3.82547	0.000130523	0.00390256
FBgn0052319	Naa30B	317976	7.17436	-5.90101	1.54361	-3.82286	0.000131913	0.0039355
FBgn0050325	CG30325	246541	4.41803	-5.57473	1.45863	-3.8219	0.000132429	0.0039423
FBgn0051465	CG31465	42577	14.1624	-2.66337	0.697043	-3.82095	0.000132937	0.0039488
FBgn0031501	CG17261	33522	93.2143	-1.5668	0.410511	-3.81672	0.000135238	0.00400845
FBgn0085327	CG34298	5740436	7.76713	-6.39109	1.67605	-3.81319	0.000137183	0.00405729
FBgn0028868	CG4701	34858	23.0538	-7.96255	2.09164	-3.80684	0.000140754	0.0041539
FBgn0034318	CG14500	37087	319.564	2.12478	0.558333	3.80557	0.000141476	0.00416624
FBgn0020508	Ag5r2	44079	860.695	1.07767	0.283339	3.80345	0.000142697	0.00419315
FBgn0260007	CG42493	8674013	4.30937	-4.78349	1.25842	-3.8012	0.000143995	0.00421315
FBgn0040684	CG12589	50157	4.47911	-5.215	1.37423	-3.79486	0.000147727	0.00431313
FBgn0052450	CG32450	318034	23.4191	-7.98524	2.10474	-3.79393	0.00014828	0.00432005
FBgn0031444	CG9879	33452	7.38409	-6.31835	1.66746	-3.7892	0.000151133	0.00439379
FBgn0040356	CG12498	31272	5.51264	-3.70616	0.979051	-3.78546	0.000153421	0.00445085
FBgn0014417	CG13397	46386	4847.89	-1.00451	0.265522	-3.78316	0.000154848	0.00448272
FBgn0038448	CG12783	42019	4.67254	-3.58404	0.947964	-3.78078	0.000156339	0.00451633
FBgn0034354	GstE11	37128	895.436	-0.696039	0.184192	-3.77887	0.000157544	0.00454153
FBgn0032265	CG18301	34451	20.7365	-2.38146	0.630404	-3.77767	0.000158299	0.00455369
FBgn0031410	CG17237	33411	20.9217	-7.82248	2.07365	-3.77232	0.000161739	0.00464285
FBgn0035870	Gr66a	38935	10.7068	-1.27952	0.340078	-3.76244	0.000168262	0.00479985
FBgn0051933	CG31933	326176	7.31111	-6.30429	1.67731	-3.75858	0.000170877	0.00486431
FBgn0036924	hale	40183	21.4507	-7.85842	2.09116	-3.75792	0.000171333	0.00486715
FBgn0259951	Sfp24Ba	8673984	20.6647	-7.80497	2.07856	-3.75498	0.000173352	0.00491429
FBgn0263986	cd	42681	31.5451	1.10846	0.295472	3.75148	0.000175795	0.0049732
FBgn0029679	CG2901	31338	4.41194	-5.57297	1.48674	-3.74844	0.000177937	0.00502341
FBgn0013279	Hsp70Bc	48583	25.6939	-2.72222	0.726479	-3.74714	0.000178863	0.00503915
FBgn0051515	CG31515	326147	7.59919	-6.3597	1.69761	-3.74626	0.000179489	0.00504638
FBgn0262812	CG43183	12798381	4.9759	-5.37043	1.43418	-3.74461	0.000180677	0.00506934
FBgn0038909	CG6569	42573	40.0963	-2.6167	0.699566	-3.74046	0.000183683	0.00513261
FBgn0262982	CG43290	12798047	5.92778	-4.17747	1.11794	-3.73676	0.000186405	0.00518744
FBgn0052263	CG32263	317944	4.54822	-5.61637	1.50514	-3.73146	0.000190372	0.00528708
FBgn0265265	CG32727	318176	4.80993	-4.9402	1.32464	-3.72947	0.000191882	0.00531821
FBgn0046873	Pif2	170876	20.7612	-7.81122	2.09606	-3.72661	0.000194071	0.00536789
FBgn0031409	CG4271	33410	6.4861	-5.75541	1.54462	-3.72611	0.00019446	0.00536789
FBgn0052301	CG32301	38285	6.68635	-5.42296	1.4571	-3.72175	0.000197844	0.00545027
FBgn0031345	CG18132	33333	6.34711	-5.7211	1.54013	-3.71467	0.000203466	0.00559388
FBgn0030398	Cpr11B	32203	16.1446	1.69575	0.457348	3.70779	0.000209076	0.00573659
FBgn0031130	CG15452	33061	6.55142	-6.14559	1.65811	-3.70639	0.000210238	0.00575475
FBgn0031082	CG17003	33006	6.60125	-6.15633	1.66119	-3.70597	0.000210581	0.00575475
FBgn0267592	CCY	26067057	6.65453	-6.16883	1.66507	-3.70484	0.000211521	0.00576892
FBgn0039041	CG13838	42719	7.52998	-6.3455	1.71703	-3.69563	0.000219346	0.00594672
FBgn0034658	Grx1t	37483	21.2013	-7.84155	2.12317	-3.69332	0.000221343	0.00598123
FBgn0261015	Pif1A	8674049	61.9456	-1.1779	0.31895	-3.69306	0.000221575	0.00598123
FBgn0029596	CG14054	31172	5.27239	-3.27103	0.885824	-3.69265	0.000221932	0.00598123
FBgn0052643	CG32643	318138	6.6363	-6.16386	1.67278	-3.6848	0.000228882	0.00615639
FBgn0051501	nxf4	40884	6.68859	-6.17555	1.67728	-3.68189	0.000231515	0.00621498
FBgn0030881	CG12985	32774	26.9617	-0.80883	0.219993	-3.67661	0.000236352	0.00633237
FBgn0038139	PK2-R2	41638	40.2738	-0.829653	0.225717	-3.67564	0.000237255	0.00634121
FBgn0085476	CG34447	5740813	8.91952	-3.73554	1.0164	-3.67526	0.00023761	0.00634121
FBgn0260459	CG14106	39506	8.17381	-4.17887	1.13785	-3.6726	0.000240099	0.00639514
FBgn0085792	CR41509	5740384	8.08889	6.11465	1.67005	3.66136	0.000250883	0.00666577
FBgn0039299	CG11854	43037	42.6615	0.814292	0.222423	3.661	0.000251235	0.00666577
FBgn0034327	CG14505	37098	7.35354	-3.98836	1.08988	-3.65944	0.000252764	0.0066933
FBgn0032065	CG12438	34202	6.57179	-6.15033	1.6809	-3.65895	0.000253252	0.0066933
FBgn0051867	CG31867	261614	6.40638	-6.11302	1.67142	-3.65738	0.000254807	0.0067214
FBgn0029848	Btnd	31552	91.6685	-1.27405	0.349343	-3.64699	0.000265328	0.00698543
FBgn0260812	inaF-D	32126	18.6254	-1.7809	0.488881	-3.6428	0.000269692	0.00706513
FBgn0033067	CG11211	35545	419.946	-0.693681	0.190436	-3.64259	0.000269906	0.00706513
FBgn0051702	CG31702	318904	3.2404	-4.32771	1.19036	-3.63564	0.000277292	0.00723366
FBgn0051093	CG31093	43116	6.71251	-5.06025	1.39189	-3.63554	0.000277403	0.00723366
FBgn0263026	CG43321	12798298	7.08522	-3.83135	1.05456	-3.63313	0.000279999	0.00728745
FBgn0039494	grass	43273	421.135	0.722475	0.199164	3.62754	0.000286136	0.00743301
FBgn0260996	CG42597	8674090	5.91038	-5.99701	1.65694	-3.61933	0.000295362	0.0076581
FBgn0037650	CG11977	41076	5.74405	-5.95553	1.64579	-3.61864	0.000296158	0.00766422
FBgn0033388	CG8046	35936	54.3865	-1.86998	0.517107	-3.61625	0.000298907	0.00772074
FBgn0037516	CG11286	40919	5.91981	-5.9989	1.66069	-3.6123	0.000303494	0.00781354
FBgn0040376	AANATL7	31236	29.3449	-1.36632	0.378254	-3.61217	0.000303644	0.00781354
FBgn0264980	lncRNA:CR44131	14462546	6.24834	-6.07674	1.68258	-3.61157	0.000304353	0.00781706
FBgn0038656	CG14294	42262	8.20776	-5.72957	1.5884	-3.60714	0.000309587	0.00792172
FBgn0265804	lncRNA:CR44593	19835200	2.37178	-4.67644	1.29669	-3.60645	0.000310417	0.0079281
FBgn0265155	asRNA:CR44224	14462736	4.96111	-5.37706	1.49304	-3.60141	0.000316492	0.00806817
FBgn0039887	CG2053	43762	8.0881	-5.32924	1.48024	-3.60026	0.000317899	0.00808897
FBgn0031101	CG1631	33029	6.07587	-6.03741	1.67765	-3.59874	0.000319763	0.00812127
FBgn0263343	lncRNA:CR43424	12798228	3.70367	-2.37167	0.659851	-3.59426	0.000325321	0.0082471
FBgn0259973	Sfp79B	8674014	6.92002	-6.22525	1.73299	-3.59219	0.000327904	0.0082972
FBgn0035543	CG15020	38544	25.8198	-2.95635	0.823659	-3.58928	0.000331588	0.00837489
FBgn0267430	Pzl	26067051	3.49908	-2.46287	0.686268	-3.58878	0.000332228	0.00837557
FBgn0264541	CG43920	19835957	23.9482	-2.4974	0.69611	-3.58765	0.000333666	0.00839634
FBgn0035693	CG8219	38722	25.9331	-1.6873	0.47059	-3.5855	0.000336428	0.00845027
FBgn0051473	CG31473	318753	50.1703	-1.45317	0.405411	-3.58444	0.000337807	0.00846935
FBgn0030721	CG12698	32570	13.7836	-2.0759	0.579446	-3.58256	0.000340245	0.00851278
FBgn0261054	Sfp24Bc	8673990	5.79808	-5.96845	1.66617	-3.58214	0.000340785	0.00851278
FBgn0052945	CG32945	318261	6.1619	-6.05702	1.69258	-3.57857	0.000345477	0.00860726
FBgn0003683	term	47208	52.4398	2.24538	0.627812	3.57651	0.000348209	0.00865078
FBgn0036498	CG13455	39667	26.4782	-2.03043	0.567957	-3.57498	0.000350255	0.00868582
FBgn0050281	CG30281	246525	320.376	1.36496	0.381956	3.5736	0.000352106	0.00871591
FBgn0259183	CG42287	7354427	3.9152	-4.63955	1.29948	-3.57031	0.000356563	0.00881026
FBgn0052252	asRNA:CR32252	12798359	4.48504	-3.50098	0.980806	-3.56949	0.000357677	0.00882183
FBgn0033782	sug	36424	1253.24	1.01299	0.283898	3.56814	0.000359531	0.00885158
FBgn0032968	CG11634	35434	6.16262	-6.056	1.69785	-3.56687	0.000361268	0.00887835
FBgn0028878	CG15269	34887	9.43398	-3.97219	1.11409	-3.56542	0.000363274	0.00891162
FBgn0262604	lncRNA:CR43130	19835275	3.57553	-4.10392	1.15187	-3.56283	0.00036688	0.00898395
FBgn0085315	CG34286	5740178	4.62117	-4.49637	1.26256	-3.56131	0.000369015	0.00902008
FBgn0031986	CG8673	34105	14.4635	-1.60922	0.452585	-3.55563	0.000377079	0.00920073
FBgn0030105	CG15369	31862	28.3539	2.55134	0.717704	3.55486	0.000378181	0.00921117
FBgn0033855	link	36509	217.498	1.03004	0.289972	3.55222	0.000382001	0.00927357
FBgn0028862	dao	34891	418.397	1.23323	0.347178	3.55215	0.0003821	0.00927357
FBgn0262991	asRNA:CR43299	12797984	5.52392	-5.14533	1.45149	-3.54486	0.000392823	0.00951691
FBgn0058064	ARY	19988923	5.41203	-5.8699	1.65733	-3.54179	0.00039742	0.00961123
FBgn0266977	CG45428	19834929	9.5361	-1.5402	0.43698	-3.52464	0.000424058	0.0102193
FBgn0039347	CG5071	43090	46.0165	-1.26145	0.358093	-3.52269	0.000427185	0.0102765
FBgn0036343	CG14115	39487	13.6512	-2.83366	0.80462	-3.52174	0.00042873	0.0102955
FBgn0027584	CG4757	41330	1166.59	2.10809	0.599226	3.51801	0.000434788	0.0104227
FBgn0266384	asRNA:CR45026	19835690	22.451	-1.71884	0.488717	-3.51705	0.00043637	0.0104423
FBgn0034474	Obp56g	37270	905.754	-0.984408	0.280012	-3.51559	0.000438785	0.0104817
FBgn0016080			353.954	1.88001	0.535428	3.51124	0.000446026	0.0106361
FBgn0259917	CG42446	41985	5.4446	-5.87843	1.67543	-3.5086	0.000450466	0.0106878
FBgn0030536	CG11068	32357	31.7538	-2.58625	0.737139	-3.50849	0.000450654	0.0106878
FBgn0037654	CG11983	41081	71.2871	-0.804322	0.229268	-3.50821	0.000451129	0.0106878
FBgn0030224	CG12637	31996	4.9833	-5.37495	1.53215	-3.5081	0.00045132	0.0106878
FBgn0030409	CG15728	32214	4.71017	-3.45	0.983775	-3.5069	0.000453363	0.0107176
FBgn0033861	CG12464	36516	5.58693	-5.91491	1.68695	-3.50627	0.000454437	0.0107244
FBgn0259189	Ir7e	7354417	11.3517	6.23377	1.77887	3.50434	0.000457735	0.0107836
FBgn0052463	Tengl2	318044	3.29953	-5.15155	1.47203	-3.49962	0.000465925	0.0109576
FBgn0034175	ste24b	36907	68.8534	-0.786774	0.224969	-3.49726	0.000470063	0.0110183
FBgn0035439	CG14961	38414	64.7858	-0.873708	0.249852	-3.49691	0.000470682	0.0110183
FBgn0053310	CG33310	2768910	6.01976	-2.15258	0.615592	-3.49677	0.000470922	0.0110183
FBgn0034183	SmydA-6	36917	69.0936	-1.64765	0.4716	-3.49374	0.000476311	0.0111253
FBgn0014019	Rh5	34615	997.995	0.728188	0.208572	3.49131	0.00048066	0.0112078
FBgn0259957	CG42467	8673960	3.52698	-5.25195	1.50484	-3.49005	0.000482936	0.0112416
FBgn0013275	Hsp70Aa	48581	8.05424	-3.3362	0.95609	-3.48942	0.000484075	0.011249
FBgn0037617	nom	41038	361.641	0.717764	0.205992	3.48443	0.000493181	0.0114217
FBgn0031337	CG14346	33325	10.479	-2.88415	0.828488	-3.48122	0.000499131	0.0115205
FBgn0040628	CAH16	50101	5.12807	-5.79221	1.66698	-3.47467	0.000511475	0.0117828
FBgn0029724	CG15472	31409	5.33377	-5.84898	1.68352	-3.47426	0.000512272	0.0117828
FBgn0262485	CG43075	12797978	5.10507	-5.78633	1.66569	-3.47383	0.000513083	0.0117828
FBgn0039806	CG15545	43658	16.2364	-0.987227	0.284626	-3.46851	0.000523359	0.0119986
FBgn0267412	CG45765	26067043	5.37451	-5.85853	1.68952	-3.46758	0.000525168	0.0120199
FBgn0263451	asRNA:CR43474	12798513	4.40351	-4.79914	1.38448	-3.46638	0.000527508	0.0120533
FBgn0038219	CG14839	41736	3.44751	-5.21934	1.50686	-3.46373	0.00053274	0.0121323
FBgn0029754	CG15930	31446	31.8029	-1.58033	0.457823	-3.45184	0.000556782	0.0126489
FBgn0030725	CG8958	32575	13.9845	-1.56187	0.452596	-3.45092	0.000558689	0.0126489
FBgn0262839	CG43203	12798476	3.23822	-5.12606	1.48551	-3.4507	0.000559131	0.0126489
FBgn0029989	CG15333	31720	4.72311	-5.2844	1.53165	-3.45012	0.00056033	0.0126551
FBgn0051496	CG31496	326145	7.04852	-4.2643	1.23738	-3.44623	0.000568456	0.0128088
FBgn0004430	LysS	38130	9.17134	3.01822	0.876571	3.44322	0.000574839	0.0129153
FBgn0030770	CG13010	32643	9.38383	-3.12849	0.908693	-3.44284	0.00057563	0.0129153
FBgn0052457	CG32457	318040	4.83901	-5.32949	1.55005	-3.43827	0.000585439	0.0131138
FBgn0052351	S-Lap2	326209	245.237	-5.04501	1.46943	-3.43332	0.00059624	0.0133339
FBgn0052865	lncRNA:alphagamma-element:CR32865	3772597	13.1409	-1.59968	0.466676	-3.42781	0.000608468	0.0135851
FBgn0030696	CG8509	32535	6.6192	-3.83296	1.12052	-3.4207	0.000624606	0.0139227
FBgn0031442	Prosbeta4R1	33449	4.7521	-4.92321	1.43975	-3.41949	0.000627385	0.0139231
FBgn0259713	CG42367	318998	8.5864	1.72438	0.504291	3.41942	0.000627547	0.0139231
FBgn0265831	lncRNA:CR44620	19834756	9.28624	-1.19653	0.349928	-3.41936	0.000627683	0.0139231
FBgn0264464	asRNA:CR43872	14462890	2.74145	-3.6763	1.07618	-3.41606	0.000635346	0.0140703
FBgn0262891	CG43246	12798253	4.4286	-4.13133	1.21021	-3.41374	0.000640788	0.0141678
FBgn0025583	IM2	49802	5960.16	0.638281	0.187013	3.41303	0.000642458	0.0141818
FBgn0053285	CG33285	2768988	7.07617	-4.72594	1.38529	-3.41151	0.000646044	0.014238
FBgn0039478	Nep5	43255	25.5451	-1.2877	0.377568	-3.4105	0.00064844	0.0142678
FBgn0050432	CG30432	246611	5.12103	-5.78988	1.69959	-3.40663	0.000657701	0.0144483
FBgn0263829	CG34334	5740122	87.4234	-3.10788	0.912515	-3.40584	0.000659613	0.014467
FBgn0037916	CG5342	41389	3.25409	-4.35789	1.27996	-3.40472	0.000662326	0.0145021
FBgn0039343	CG5111	43085	19.0644	-2.55377	0.750268	-3.40381	0.000664539	0.0145052
FBgn0051627	CG31627	318860	21.0429	-1.4697	0.432511	-3.39805	0.000678674	0.0147901
FBgn0052396	CG32396	117406	22.6291	-4.7683	1.40379	-3.39674	0.000681932	0.0148374
FBgn0266146	lncRNA:CR44852	19835882	2.87841	-4.56786	1.34621	-3.39312	0.000691009	0.015011
FBgn0265606	Prosalpha4T1	42457	5.22502	-5.81876	1.71567	-3.39154	0.000695003	0.0150738
FBgn0037548	CG7900	40957	1732.39	1.53376	0.452492	3.38958	0.0007	0.0151378
FBgn0040648	CG11666	50121	2.82916	-4.92835	1.45408	-3.38932	0.000700671	0.0151378
FBgn0034774	CG13526	37613	5.03522	-5.76471	1.70112	-3.38878	0.000702049	0.0151378
FBgn0036791	CG7271	40021	34.1945	2.33351	0.688868	3.38746	0.000705442	0.0151798
FBgn0045843	RacGAP84C	117503	3.11023	-4.68054	1.38213	-3.38648	0.000707948	0.0152097
FBgn0031388	CG12674	33384	5.32878	-5.84582	1.72812	-3.38277	0.000717593	0.0153928
FBgn0261584	CG42694	10178792	225.866	1.00267	0.296605	3.38048	0.000723601	0.0154731
FBgn0266416	asRNA:CR45056	19835533	4.5518	-5.61919	1.66566	-3.37355	0.000742046	0.0158181
FBgn0266757	mfr	39016	6.09351	-2.99296	0.887183	-3.37355	0.000742051	0.0158181
FBgn0038078	CG14391	41567	9.26526	-5.08673	1.51192	-3.36441	0.000767068	0.0162752
FBgn0261349	Mst36Fb	8673957	66.3366	-1.19452	0.356359	-3.35203	0.000802227	0.0169948
FBgn0028369	kirre	31292	154.368	-0.649299	0.193952	-3.34772	0.000814784	0.0172341
FBgn0052219	CG32219	317922	4.29668	-4.77102	1.42623	-3.34519	0.00082226	0.0173653
FBgn0261587	CG42697	10178822	6.59964	-2.09558	0.62673	-3.34368	0.000826756	0.0174177
FBgn0003720	tll	43656	11.2021	1.70055	0.508615	3.3435	0.000827288	0.0174177
FBgn0051752	CG31752	35143	4.6073	-5.26106	1.57465	-3.34109	0.000834488	0.0175422
FBgn0001254	ImpE2	38432	43.6761	2.2358	0.669318	3.34041	0.000836553	0.0175586
FBgn0261502	CG42650	10178825	4.88627	-5.72141	1.71322	-3.33957	0.000839081	0.0175847
FBgn0051361	dpr17	41470	167.057	-1.05277	0.315304	-3.33892	0.000841035	0.0175986
FBgn0003002	opa	40605	39.3106	0.868985	0.260772	3.33236	0.000861126	0.0179915
FBgn0032176	CG13127	34335	4.49893	-5.60283	1.68385	-3.3274	0.00087661	0.0182592
FBgn0267104	CG45544	19834823	12.8419	1.22182	0.367339	3.32615	0.000880555	0.0183134
FBgn0050350	CG30350	246556	28.0967	-5.99302	1.80297	-3.32398	0.00088742	0.0184047
FBgn0039779	PH4alphaSG2	43623	8.24972	1.4598	0.43918	3.32391	0.000887638	0.0184047
FBgn0085460	CG34431	5740655	2.4723	-4.73831	1.42648	-3.32169	0.000894748	0.018524
FBgn0040355	CG3526	31277	2.32555	-3.81253	1.14857	-3.31936	0.000902255	0.0186512
FBgn0265822	lncRNA:CR44611	19834719	2.72445	-4.87284	1.46893	-3.31726	0.000909048	0.0187632
FBgn0054056	CG34056	38106	163.674	0.771796	0.233172	3.30999	0.000932993	0.0192211
FBgn0030164	CG1889	31928	292.197	0.762684	0.230441	3.30967	0.000934047	0.0192211
FBgn0032857	CG10947	35309	607.466	-0.750243	0.226739	-3.30883	0.000936858	0.01925
FBgn0036879	Cpr76Bb	40121	5.13467	2.3728	0.71732	3.30787	0.000940073	0.019287
FBgn0031331	CG5440	33318	1.82989	-4.30366	1.30196	-3.30552	0.000947997	0.0194204
FBgn0259953	Sfp24Bd	8674028	4.47202	-5.21029	1.57699	-3.30395	0.000953312	0.0195001
FBgn0259683	Ir40a	35449	23.5156	0.963535	0.291896	3.30095	0.000963585	0.0196808
FBgn0263625	lncRNA:CR43634	12798267	4.4054	-5.57218	1.69001	-3.29713	0.000976791	0.0199207
FBgn0034470	Obp56d	37266	4882.97	0.953827	0.289368	3.29624	0.000979892	0.0199542
FBgn0028884	CG4892	34949	4.2788	-5.14664	1.56167	-3.29559	0.000982154	0.0199705
FBgn0029994	Ldsdh1	31726	2742.7	0.687675	0.208722	3.29469	0.000985304	0.0199973
FBgn0262574	CG43114	12798406	419.825	0.923618	0.280362	3.29438	0.000986402	0.0199973
FBgn0001224	Hsp23	39077	370.716	-1.21477	0.369035	-3.29174	0.000995695	0.0201558
FBgn0030859	CG12990	32747	30.0194	-2.88118	0.875467	-3.29102	0.000998262	0.0201779
FBgn0035943	CG5653	39024	16.3049	-2.53762	0.771383	-3.2897	0.00100294	0.0202426
FBgn0031729	CG12511	33797	4.52319	-5.61048	1.70741	-3.28597	0.00101632	0.0204824
FBgn0085318	CG34289	5740640	3.00711	-4.62102	1.40858	-3.28062	0.00103578	0.0208132
FBgn0038158	CG14370	41659	2.83258	-4.54347	1.38643	-3.27709	0.00104881	0.0210441
FBgn0042199	CG13713	59233	4.36678	2.93067	0.89526	3.27354	0.00106209	0.0212689
FBgn0037910	CG14708	41383	4.11949	-5.09509	1.55658	-3.27326	0.00106313	0.0212689
FBgn0266262	lncRNA:CR44957	19834968	8.88262	1.53005	0.467894	3.27009	0.00107514	0.0214529
FBgn0263665	lncRNA:CR43656	14462419	58.8039	-3.68395	1.12659	-3.27	0.00107547	0.0214529
FBgn0039659	CG14506	43467	2.75163	-4.88894	1.49556	-3.26898	0.00107936	0.021499
FBgn0052773	lncRNA:CR32773	19835374	81.5722	0.94785	0.290019	3.26824	0.0010822	0.0215216
FBgn0259190	Ir7d	7354416	7.05981	4.62203	1.41444	3.26774	0.00108408	0.0215216
FBgn0050048	CG30048	246415	4.34601	-5.55371	1.69992	-3.26704	0.00108679	0.0215216
FBgn0032967	CG1428	35433	4.32735	-5.54644	1.69938	-3.26379	0.00109932	0.0217069
FBgn0085337	CG34308	5740483	6.50144	-2.78509	0.853802	-3.26198	0.00110636	0.0218143
FBgn0044049	Ilp4	39152	38.8109	1.10638	0.339539	3.25848	0.00112012	0.0220221
FBgn0264746	CG44004	14462879	36.1667	-0.841653	0.259321	-3.2456	0.00117203	0.0229766
FBgn0032004	CG8292	34125	49.85	-1.38263	0.426769	-3.23977	0.00119627	0.0233846
FBgn0039059	CG13829	42740	5.66946	-2.2478	0.694284	-3.23758	0.00120549	0.0235311
FBgn0262020	CG42831	10178844	4.28672	-4.00526	1.23747	-3.23664	0.00120945	0.0235747
FBgn0000594	Est-P	39393	32.9007	-1.84608	0.570938	-3.23341	0.00122321	0.023809
FBgn0034457	Ir56c	37251	2.78086	-2.95547	0.914439	-3.232	0.00122927	0.0238929
FBgn0035227	Iml1	38176	3170.46	0.637122	0.197224	3.23045	0.00123594	0.0239884
FBgn0031850	Tsp	33941	967.543	-0.842362	0.261198	-3.225	0.00125974	0.0244158
FBgn0036194	Dph1	39317	2111.33	0.898338	0.278767	3.22254	0.00127059	0.0245698
FBgn0262544	CG43098	12798585	2.8515	-4.55477	1.4146	-3.21982	0.00128272	0.0247557
FBgn0030620	CG5662	32450	4.15303	-5.10375	1.5854	-3.21923	0.00128535	0.0247716
FBgn0264709	lncRNA:CR43978	14462908	1.5958	-4.09337	1.27221	-3.21752	0.00129303	0.0248845
FBgn0265161	lncRNA:CR44230	14462449	16.7513	1.62751	0.506181	3.21528	0.00130318	0.0250094
FBgn0266903	lncRNA:CR45363	19834826	2.70095	-4.06355	1.26514	-3.21194	0.0013184	0.0252574
FBgn0262010	CG42828	10178934	3.63284	-4.90497	1.52725	-3.21164	0.00131981	0.0252574
FBgn0034937	fzr2	37808	42.4312	-1.23143	0.383773	-3.20875	0.00133313	0.0254413
FBgn0267246	asRNA:CR45686	19835683	5.67608	-3.108	0.969021	-3.20736	0.0013396	0.0255289
FBgn0262858	CG43222	12798528	35.2812	-1.18257	0.369126	-3.2037	0.00135671	0.0258143
FBgn0034383	CG17821	37159	6.10345	-2.48863	0.776949	-3.20308	0.00135967	0.0258143
FBgn0038458	VhaM9.7-d	42041	5.26068	-5.05597	1.57853	-3.20296	0.00136024	0.0258143
FBgn0039147	CG10694	42855	6.71188	-2.87157	0.896836	-3.20189	0.00136529	0.0258742
FBgn0262537	CG43091	12798514	277.751	0.779771	0.243584	3.20124	0.00136836	0.0258964
FBgn0029987	CG15330	31715	4.08154	-3.13938	0.982077	-3.19668	0.0013902	0.0262734
FBgn0085298	CG34269	5740713	13.3955	-1.03838	0.32511	-3.19393	0.00140349	0.0264845
FBgn0037260	Mur82C	40574	4.40156	-2.61863	0.819969	-3.19357	0.00140524	0.0264845
FBgn0265067	lncRNA:CR44178	19835357	9.6576	-1.76973	0.554599	-3.19101	0.00141776	0.0266735
FBgn0034829	CG9899	37676	7.05545	-1.99865	0.626394	-3.19072	0.00141918	0.0266735
FBgn0039651	Cyt-c1L	43457	20.8587	-2.05182	0.643427	-3.18889	0.00142819	0.026806
FBgn0260969	CG42592	8673955	5.65719	-4.42227	1.3882	-3.18562	0.00144446	0.0270741
FBgn0085217	CG34188	5740108	5.85525	-4.09967	1.28764	-3.18386	0.00145323	0.0272013
FBgn0262566	CG43106	12797866	4.06873	-5.45732	1.71764	-3.17723	0.0014869	0.0277934
FBgn0261571	CG42685	34854	3.97803	-4.25953	1.34164	-3.17488	0.00149899	0.0279811
FBgn0001228	CG4456	3771872	5.79732	-2.00315	0.631336	-3.17288	0.00150936	0.0281363
FBgn0001174	halo	33334	49.6544	2.04088	0.643442	3.17182	0.00151488	0.0282006
FBgn0264343	CG43799	14462714	7.97708	2.11463	0.667474	3.1681	0.00153438	0.028486
FBgn0264433	CG43851	14462678	2.4689	-4.72967	1.49371	-3.16639	0.00154342	0.0285764
FBgn0050271	CG30271	246518	62.5917	-1.1461	0.362163	-3.16459	0.00155303	0.0287153
FBgn0037030	CG3288	40307	20.782	-1.1909	0.376727	-3.16117	0.00157136	0.0290149
FBgn0263618	lncRNA:CR43627	12798360	2.53793	-4.7724	1.51025	-3.16002	0.0015776	0.0290908
FBgn0262101	CG42854	10178809	7.41839	-2.42046	0.767812	-3.15241	0.00161928	0.0298024
FBgn0034154	CG5267	36875	3.79753	-4.97178	1.57728	-3.15213	0.00162085	0.0298024
FBgn0265426	lncRNA:CR44338	19836236	1.51392	-3.61648	1.14744	-3.15179	0.00162273	0.0298024
FBgn0262575	CG43115	12798121	2.47312	-4.73722	1.50403	-3.14969	0.00163445	0.0299773
FBgn0267794	lncRNA:CR43174	26067100	11.925	-1.69304	0.537678	-3.1488	0.00163943	0.0300119
FBgn0264085	lncRNA:CR43754	14462672	17.4173	-1.39747	0.443842	-3.14857	0.00164073	0.0300119
FBgn0036868	ms(3)76Ba	40109	3.50432	-5.24061	1.66603	-3.14557	0.00165764	0.0302808
FBgn0265046	CG44163	14462623	7.27151	-2.0221	0.643714	-3.1413	0.001682	0.0306438
FBgn0265106	lncRNA:CR44208	14462574	3.27886	-4.76025	1.51567	-3.14068	0.00168556	0.0306474
FBgn0051832	CG31832	318970	54.2916	-2.91381	0.928218	-3.13915	0.0016944	0.0307468
FBgn0051105	ppk22	318593	24.8002	-1.66375	0.530398	-3.13679	0.00170809	0.030954
FBgn0027934	alpha-Est4aPsi	3772290	80.1173	1.4271	0.455633	3.13212	0.0017355	0.031409
FBgn0035426	CG12078	38401	5.84938	-3.96358	1.26609	-3.13056	0.00174474	0.0314929
FBgn0026268	antdh	32058	312.381	0.810284	0.258985	3.12869	0.00175589	0.0316523
FBgn0001230	Hsp68	42852	588.331	-1.46154	0.467382	-3.12709	0.00176548	0.0317833
FBgn0032294	Vha16-5	34482	5.10892	-2.02476	0.647886	-3.12517	0.00177699	0.0319485
FBgn0038566	CG14317	42161	100.752	2.30833	0.740172	3.11864	0.0018169	0.0325679
FBgn0085287	CG34258	5740493	4.29822	-5.53664	1.7755	-3.11836	0.0018186	0.0325679
FBgn0053013	CR33013	14462581	30.9199	-2.00904	0.64465	-3.11649	0.00183021	0.0327329
FBgn0039286	dan	43023	96.7998	1.09133	0.350503	3.11362	0.0018481	0.0330098
FBgn0040733	CG15068	50206	2493.23	0.862866	0.27733	3.11133	0.00186249	0.0332233
FBgn0030223	CG2111	31995	3.22019	-3.49324	1.12403	-3.10779	0.00188491	0.0335323
FBgn0030905	CG15059	32806	3.50354	-5.23945	1.68616	-3.10733	0.00188789	0.0335323
FBgn0264897	CG44088	14462434	5.2947	-4.36187	1.40403	-3.10667	0.00189208	0.0335323
FBgn0030598	CG9503	32424	179.818	-0.794047	0.255924	-3.10267	0.00191783	0.0339445
FBgn0031164	CG1724	33097	3.9674	-5.42066	1.74774	-3.10153	0.00192524	0.0339649
FBgn0036225	CG5883	39352	42.4202	1.51978	0.49003	3.1014	0.0019261	0.0339649
FBgn0267710	lncRNA:CR46043	26067362	2.19764	-4.56318	1.47267	-3.09858	0.00194452	0.0342397
FBgn0260967	CG42590	8674107	2.60813	-4.0045	1.29367	-3.09545	0.00196515	0.0345139
FBgn0040972	CG16978	50446	270.575	1.02748	0.332016	3.09466	0.0019704	0.0345522
FBgn0262482	CG43072	12798436	3.12909	-3.91025	1.2651	-3.09086	0.00199579	0.0349174
FBgn0266766	lncRNA:CR45231	19835623	4.49891	-4.47135	1.44736	-3.08933	0.00200611	0.0350531
FBgn0032387	CG16965	34607	413.281	0.997522	0.322971	3.08858	0.00201114	0.035096
FBgn0002564	Lsp1gamma	38015	87.5121	-1.62464	0.526426	-3.08617	0.00202754	0.0353372
FBgn0002563	Lsp1beta	33274	1378.7	-3.53452	1.14544	-3.08572	0.0020306	0.0353454
FBgn0032709	CG15167	35134	4.09327	-5.46601	1.77167	-3.08523	0.00203397	0.035359
FBgn0031127	CG1835	33057	40.0278	-1.17086	0.379745	-3.08327	0.00204741	0.0355474
FBgn0264268	lncRNA:CR43768	14462404	2.96576	-2.59145	0.841391	-3.07996	0.00207025	0.0358984
FBgn0040107	lectin-21Ca	53552	3.79887	-4.21177	1.36893	-3.07668	0.00209322	0.0362507
FBgn0037078	CG12971	40365	17.8888	1.70794	0.555237	3.07605	0.00209763	0.036281
FBgn0041194	Prat2	38753	2657.84	0.800816	0.26047	3.07451	0.00210849	0.0364228
FBgn0031169	CG1494	33102	95.3498	2.23655	0.727594	3.0739	0.00211278	0.0364509
FBgn0261806	CG42752	10178875	3.07924	-4.66427	1.51877	-3.07108	0.00213283	0.0367273
FBgn0051231	CG31231	318638	35.775	-2.89785	0.943714	-3.07069	0.00213568	0.0367273
FBgn0034712	Alp8	37540	72.9891	-2.78545	0.907269	-3.07015	0.00213949	0.0367273
FBgn0053319	CR33319	3772025	23.0731	-3.68728	1.20101	-3.07014	0.00213956	0.0367273
FBgn0031613	HP6	33661	4.54061	-2.32285	0.758913	-3.06076	0.00220773	0.03785
FBgn0085324	CG34295	5740413	1.58844	-4.09751	1.33911	-3.05988	0.00221426	0.0379143
FBgn0043532	Obp56i	246667	3.10012	-5.06445	1.65642	-3.05747	0.00223213	0.0381725
FBgn0052392	CG32392	38751	73.0242	-1.00917	0.330181	-3.05642	0.00223999	0.0382589
FBgn0260777	CG42571	8674113	2.25632	-3.39083	1.1123	-3.04849	0.00229994	0.0390876
FBgn0034221	CG10764	36962	60.3049	2.38014	0.78116	3.04693	0.00231191	0.0391936
FBgn0052832	CG32832	318237	23.0399	-2.53496	0.83217	-3.0462	0.00231754	0.0392402
FBgn0054049	CG34049	3885620	3.42675	-5.20871	1.71137	-3.04359	0.00233772	0.0395329
FBgn0036330	CG11263	39472	653.713	0.802456	0.263712	3.04292	0.00234294	0.039549
FBgn0039413	CG14556	43176	11.364	-2.37051	0.779075	-3.04273	0.00234446	0.039549
FBgn0053667	CG33667	3772511	3.42929	-4.82404	1.58697	-3.03978	0.00236749	0.0398176
FBgn0052726	CG32726	318175	133.661	0.649387	0.213644	3.03957	0.00236913	0.0398176
FBgn0067312	CheB38a	2768934	2.66206	-2.6272	0.864727	-3.03818	0.00238013	0.0399535
FBgn0085202	CG34173	5740285	3.43561	-5.21226	1.71735	-3.03507	0.00240483	0.0402304
FBgn0032040	CG13386	34165	4.75486	-1.55546	0.512509	-3.03499	0.00240546	0.0402304
FBgn0004052	Z600	39673	28.23	2.3613	0.778556	3.03292	0.00242203	0.0404086
FBgn0028561	sut3	44268	10.887	-3.11895	1.02979	-3.02874	0.0024558	0.040922
FBgn0030823	TTLL1A	32704	5.99469	-4.8953	1.61699	-3.02741	0.0024666	0.0410519
FBgn0029660	CG10801	31314	5.03131	-2.63847	0.871639	-3.02702	0.00246976	0.0410546
FBgn0267737	asRNA:CR46068	26067385	29.7027	-9.00073	2.97489	-3.02556	0.0024817	0.0411529
FBgn0263389	CG43441	12798078	1.96922	-4.00502	1.32448	-3.02384	0.00249589	0.0412879
FBgn0042207	CG18530	59241	22.3871	-0.816077	0.270546	-3.01641	0.00255783	0.0422104
FBgn0029945	CG18155	31668	43.6073	-1.11475	0.369797	-3.0145	0.00257401	0.0423792
FBgn0260429	CG42524	8674084	30.5917	0.630567	0.209184	3.01442	0.00257474	0.0423792
FBgn0003390	shf	31617	382.01	0.639235	0.212081	3.01411	0.00257736	0.0423792
FBgn0037083			5.5752	1.74849	0.580553	3.01177	0.00259727	0.0426552
FBgn0031142	r-cup	33075	29.9594	-1.15727	0.384487	-3.00991	0.00261324	0.042866
FBgn0036705	CG13723	39925	3.04401	-5.03794	1.6746	-3.00845	0.00262586	0.0429628
FBgn0267073	lncRNA:CR45517	19834818	166.555	0.842701	0.280141	3.00813	0.00262858	0.0429628
FBgn0267709	lncRNA:CR46042	26067361	3.16276	-5.09238	1.6938	-3.00648	0.0026429	0.0431453
FBgn0052750	CG32750	326238	205.134	0.906352	0.301571	3.00543	0.00265207	0.0432432
FBgn0051065	ppk31	318575	8.32834	1.46883	0.489173	3.00269	0.00267603	0.0435401
FBgn0040028	CG17450	49952	6.2934	-2.39553	0.797814	-3.00262	0.00267664	0.0435401
FBgn0085200	CG34171	5740474	2.52584	-3.56038	1.18629	-3.00127	0.00268855	0.0436567
FBgn0250907	Cht10	3355116	285.463	0.953909	0.317855	3.00108	0.00269021	0.0436567
FBgn0034957	CG3121	37831	45.4273	-2.29186	0.7639	-3.00021	0.0026979	0.0437297
FBgn0032535	Ance-2	34806	17.6669	-1.96539	0.6559	-2.99647	0.00273123	0.0441174
FBgn0038691	CG5250	42308	2.69458	-4.06574	1.35686	-2.99644	0.00273151	0.0441174
FBgn0038880	SIFaR	42530	69.2992	-1.52289	0.508448	-2.99518	0.00274281	0.0441967
FBgn0036767	CG16775	39993	715.212	0.855037	0.285472	2.99517	0.00274289	0.0441967
FBgn0263663	lncRNA:CR43654	14462507	9.83169	-1.46236	0.48837	-2.99437	0.00275013	0.044219
FBgn0039655	CG14507	43461	5.17379	-2.1256	0.70988	-2.9943	0.00275074	0.044219
FBgn0266623	asRNA:CR45130	19835077	6.74218	-1.65025	0.551259	-2.9936	0.00275706	0.0442685
FBgn0035648	CG13288	38665	5.54817	-1.48702	0.497218	-2.99069	0.0027835	0.0446405
FBgn0034165	CG6435	36894	293.565	0.722854	0.241785	2.98965	0.00279296	0.0447398
FBgn0039883	RhoGAP100F	43758	651.92	-0.717939	0.240172	-2.98927	0.00279648	0.0447437
FBgn0032966	CG1421	35432	3.20116	-5.1105	1.7108	-2.98721	0.0028154	0.0449579
FBgn0039129	RpS19b	42830	33.3922	-0.890012	0.297952	-2.98709	0.00281645	0.0449579
FBgn0262486	CG43076	12797979	3.17563	-5.10157	1.70833	-2.98629	0.00282384	0.0449852
FBgn0039778	Jon99Fi	43622	2774.56	1.32087	0.442326	2.98619	0.00282475	0.0449852
FBgn0262352	CG43050	12798184	24.4424	-1.42713	0.478029	-2.98544	0.00283173	0.045044
FBgn0085274	CG34245	5740416	3.33603	-5.16924	1.73219	-2.98421	0.00284309	0.0451317
FBgn0036128	Elo68beta	39245	3.88541	-3.46257	1.16033	-2.98413	0.00284385	0.0451317
FBgn0040393	CG14265	31297	27.2063	3.3373	1.11922	2.98182	0.00286536	0.0454203
FBgn0038090	CG10909	41581	2.9637	-4.99959	1.6775	-2.98037	0.00287897	0.0455831
FBgn0039758	CG9737	43600	10.0488	-1.78845	0.600512	-2.97821	0.00289933	0.0458523
FBgn0085336	CG34307	5740370	2.26373	-3.81903	1.28429	-2.97364	0.00294288	0.0464874
FBgn0030918	CG15056	32824	4.1049	-2.54511	0.856448	-2.9717	0.00296153	0.0467278
FBgn0020556	lncRNA:bxd	3772220	8.24293	1.52177	0.512315	2.97038	0.00297429	0.0468751
FBgn0266637	asRNA:CR45144	19834727	56.2334	0.879924	0.296507	2.96763	0.00300102	0.0472418
FBgn0265272	CG30060	246426	7.87819	-2.31637	0.780657	-2.9672	0.00300521	0.0472534
FBgn0263841	CG43702	14462901	3.88527	-3.52719	1.19012	-2.96372	0.00303945	0.0477369
FBgn0053325	CG33325	2768664	3.78454	-3.87946	1.31058	-2.9601	0.00307538	0.0482457
FBgn0029907	Atx-1	31624	33.8506	0.689289	0.232896	2.95964	0.00307996	0.0482621
FBgn0053469	CG33469	2768832	31.0942	0.871675	0.294685	2.95799	0.0030965	0.0484103
FBgn0050178	CG30178	246501	8.13284	-2.09753	0.709451	-2.95655	0.00311102	0.0485262
FBgn0053296	CG33296	2768941	169.824	-1.02283	0.346177	-2.95465	0.00313022	0.0487701
FBgn0265499	asRNA:CR44368	19835390	239.293	0.91402	0.309398	2.95419	0.00313493	0.0487878
FBgn0050340	CG30340	246550	22.1395	0.944846	0.32017	2.95108	0.00316669	0.0491854
FBgn0267177	lncRNA:CR45617	19835491	11.6498	0.910337	0.308486	2.95098	0.00316768	0.0491854
FBgn0033113	Spn42Dc	35600	332.611	0.762297	0.258439	2.94961	0.00318172	0.0493473
FBgn0264510	lncRNA:CR43909	14462582	4.4478	-2.3514	0.797714	-2.94768	0.00320169	0.0496007
FBgn0046698	Pp1-Y2	3355173	2.91653	-4.97602	1.68928	-2.94564	0.00322285	0.0498721
FBgn0263410	lncRNA:CR43456	12798259	3.25458	-5.13371	1.74343	-2.94461	0.00323367	0.0499802
FBgn0021776	mira	42379	235.115	0.909247	0.308832	2.94415	0.0032384	0.0499802
C) DGE analyses considering all the strains and the interaction term between phenotypic class and treatment. C.1. Interaction model (sensitive, control vs. treatment). C.2. Interaction model (resistant, control vs. treatment). C.3. Interaction model (interaction term).
C.1. Interaction model (sensitive, control vs. treatment)
gene	Symbol	Entrez ID	baseMean	log2FoldChange	lfcSE	stat	pvalue	padj
FBgn0265074	lncRNA:CR44185	14462644	20.3043	2.35341	0.39329	5.98391	2.18e-09	4.66e-07
FBgn0005660	Ets21C	33229	122.013	1.14859	0.318198	3.60968	0.000306573	0.0130634
FBgn0031289	CG13950	33267	69.179	-0.737029	0.195846	-3.76331	0.00016768	0.00799313
FBgn0263080	CG43348	12797872	505.839	1.23194	0.34828	3.53722	0.00040437	0.0166419
FBgn0263081	CG43349	12797873	1759.13	0.751267	0.17933	4.18931	2.8e-05	0.00184018
FBgn0263321	CG43402	12797876	632.884	-0.756381	0.241239	-3.1354	0.00171619	0.0485067
FBgn0051928	CG31928	326175	502.328	-1.85597	0.352644	-5.26301	1.42e-07	2.16e-05
FBgn0051926	CG31926	326174	320.842	-2.24801	0.66711	-3.36977	0.000752315	0.0264448
FBgn0001125	Got2	33373	17948.2	0.599946	0.0879464	6.82172	9e-12	2.98e-09
FBgn0040718	CG15353	50191	179.166	-1.16006	0.263425	-4.40374	1.06e-05	0.000792162
FBgn0040717	Nplp4	50190	44.9566	-0.873152	0.256105	-3.40935	0.000651186	0.0235779
FBgn0031406	Send1	33407	872.859	-2.23164	0.514687	-4.33592	1.45e-05	0.00102317
FBgn0085476	CG34447	5740813	5.05816	-2.9688	0.884372	-3.35696	0.000788037	0.0274096
FBgn0266217	lncRNA:CR44912	19835130	10.751	1.15416	0.301971	3.82209	0.000132326	0.00656774
FBgn0264549	lncRNA:CR43928	14462683	16.0442	1.36606	0.418217	3.2664	0.00108925	0.0352068
FBgn0261560	Thor	33569	9899.65	0.654667	0.208571	3.13883	0.00169625	0.0481343
FBgn0051779	Acp24A4	318936	30.6353	-4.33864	0.911848	-4.75808	1.95e-06	0.000194738
FBgn0065053	snoRNA:Me18S-C1831	3772112	31.0678	-0.801853	0.190294	-4.21376	2.51e-05	0.0016671
FBgn0267280	CR45716	19835380	4.45268	2.9968	0.593217	5.05178	4.38e-07	5.58e-05
FBgn0031645	CG3036	33695	4662.32	0.987854	0.207217	4.76724	1.87e-06	0.000190385
FBgn0031653	Jon25Biii	33706	11805.2	-1.11398	0.338159	-3.29424	0.000986865	0.0327768
FBgn0031695	Cyp4ac3	33756	393.242	0.779889	0.128307	6.07829	1.21e-09	2.78e-07
FBgn0040949	CG13998	50423	20.054	-2.10893	0.450743	-4.6788	2.89e-06	0.000273147
FBgn0003980	Vm26Ab	33827	3467.03	-2.88922	0.419533	-6.88676	5.71e-12	1.99e-09
FBgn0086266	Vm26Ac	33828	209.816	-2.6046	0.633233	-4.11318	3.9e-05	0.00243943
FBgn0003979	Vm26Aa	33829	7613.74	-2.92943	0.554085	-5.28696	1.24e-07	1.96e-05
FBgn0086265	psd	33830	565.194	-2.65394	0.442854	-5.99282	2.06e-09	4.48e-07
FBgn0031756	CG13992	33831	489.7	-1.43085	0.338369	-4.22865	2.35e-05	0.00157347
FBgn0000052	Pfas	33847	8898.9	1.116	0.161248	6.92105	4.48e-12	1.61e-09
FBgn0031805	Nepl4	33889	480.259	-0.669506	0.210298	-3.18361	0.0014545	0.0431208
FBgn0000053	Gart	33986	8903.66	1.36064	0.143362	9.49093	2.29e-21	2.53e-18
FBgn0031900	CG13786	34006	8.38588	-2.04196	0.441367	-4.62646	3.72e-06	0.000342321
FBgn0031902	Wnt6	34010	165.962	-0.619649	0.18633	-3.32554	0.00088247	0.0299859
FBgn0031925	Cyp4d21	34036	142.595	-1.57362	0.370753	-4.24439	2.19e-05	0.00148201
FBgn0031971	Sirup	34089	3087.2	0.775383	0.1773	4.37327	1.22e-05	0.000891223
FBgn0040959	Peritrophin-15a	50433	736.356	-2.06917	0.314555	-6.5781	4.77e-11	1.4e-08
FBgn0032076	Argl	3771738	3297.92	1.10581	0.254555	4.34409	1.4e-05	0.000996436
FBgn0032126	CG13113	34271	216.239	-2.34198	0.456536	-5.1299	2.9e-07	3.92e-05
FBgn0264998	lncRNA:CR44149	14462732	6.42598	1.62439	0.402821	4.03254	5.52e-05	0.00316537
FBgn0015035	Cyp4e3	34291	1119	1.3618	0.389701	3.49447	0.000475006	0.0186789
FBgn0265001	ppk18	34295	10.125	1.45831	0.436742	3.33906	0.000840631	0.0289352
FBgn0032144	CG17633	34297	6112.34	-2.45102	0.239084	-10.2517	1.16e-24	1.93e-21
FBgn0065109	ppk11	34299	7.47113	1.55644	0.473805	3.28498	0.00101988	0.0334275
FBgn0032265	CG18301	34451	12.3591	-2.51451	0.545516	-4.60942	4.04e-06	0.000359134
FBgn0032286	CG7300	34472	825.264	-1.42408	0.320696	-4.44057	8.97e-06	0.000679408
FBgn0032287	CG6415	34474	985.333	0.762112	0.219878	3.46606	0.000528136	0.0201117
FBgn0051869	CG31869	34490	474.949	-0.987242	0.218268	-4.52307	6.09e-06	0.000504809
FBgn0040211	hgo	34552	829.232	1.12255	0.212811	5.27484	1.33e-07	2.07e-05
FBgn0014076	Vm32E	34558	826.321	-2.74382	0.71734	-3.82499	0.000130778	0.00651532
FBgn0032381	Mal-B1	34597	5278.83	1.23619	0.356959	3.46312	0.000533947	0.0202747
FBgn0032382	Mal-B2	34598	14511.6	1.73487	0.543966	3.18929	0.00142622	0.0428137
FBgn0261805	CG42751	10178957	163.81	1.40585	0.304764	4.61291	3.97e-06	0.000357958
FBgn0262353	CG43051	14462753	386.925	-1.00183	0.267454	-3.74579	0.000179829	0.00842084
FBgn0032472	CG9928	34704	2765	-0.814246	0.237348	-3.4306	0.000602257	0.0222853
FBgn0003983	Vm34Ca	34758	4150.65	-2.97601	0.653311	-4.55528	5.23e-06	0.000444415
FBgn0032523	CG16956	34760	46.0879	-2.08234	0.404575	-5.14699	2.65e-07	3.65e-05
FBgn0027929	NimB1	34813	167.224	0.929251	0.223572	4.15638	3.23e-05	0.00207998
FBgn0028940	Cyp28a5	34817	1913.23	0.723498	0.175649	4.11899	3.81e-05	0.00238998
FBgn0028519	NA	NA	643.732	3.32945	0.226302	14.7124	5.37e-49	3.56e-45
FBgn0266428	asRNA:CR43463	12798215	165.966	-1.91932	0.449999	-4.26517	2e-05	0.00136447
FBgn0263330	lncRNA:CR43411	12798216	61.421	1.19505	0.266476	4.48464	7.3e-06	0.000579578
FBgn0028948	CG15253	34916	17.3387	-2.06185	0.625429	-3.2967	0.000978269	0.0325729
FBgn0051821	CG31821	34938	190.724	-1.17614	0.309278	-3.80287	0.000143031	0.0070202
FBgn0032587	CG5953	34985	2157.31	0.605812	0.167399	3.61897	0.000295773	0.0126847
FBgn0032669	CG15155	35087	689.651	-1.96643	0.386986	-5.0814	3.75e-07	4.87e-05
FBgn0032699	CG10383	35123	3482.98	1.60332	0.202012	7.93675	2.08e-15	1.06e-12
FBgn0032706	Irk3	35131	1043.82	-1.25089	0.194712	-6.4243	1.32e-10	3.51e-08
FBgn0027074	Ugt36F1	35137	49.0658	-1.09317	0.312159	-3.50196	0.000461853	0.0183798
FBgn0086039	snoRNA:Me28S-A2113	5740210	41.0079	-1.04467	0.215112	-4.85642	1.2e-06	0.000129832
FBgn0032788	CG13084	35229	1189.03	-2.47301	0.669291	-3.69497	0.000219909	0.0099462
FBgn0032809	CG13078	35251	80.0112	-1.57613	0.500178	-3.15113	0.0016264	0.0467965
FBgn0032820	fbp	35265	4710.81	0.72213	0.113411	6.36739	1.92e-10	5e-08
FBgn0259998	CG17571	35409	4715.29	-1.77058	0.227568	-7.78047	7.23e-15	3.42e-12
FBgn0260000	CG17570	35410	75.8802	-1.02969	0.315044	-3.26842	0.0010815	0.0351274
FBgn0042175	CG18858	326109	682.576	0.918497	0.175486	5.23403	1.66e-07	2.36e-05
FBgn0032913	CG9259	35372	2001	-1.1791	0.344454	-3.42311	0.000619088	0.0227262
FBgn0083972	CG34136	4379892	538.386	1.16132	0.345697	3.35937	0.000781212	0.0273156
FBgn0016919	nompB	35414	39.6435	-0.695015	0.193582	-3.5903	0.000330303	0.0137647
FBgn0032981	CG3635	35447	144.822	-0.875835	0.256534	-3.41411	0.000639901	0.0232966
FBgn0033048	CG7881	35521	319.206	-0.991259	0.21546	-4.60066	4.21e-06	0.000372071
FBgn0050431	CG30431	35549	294.924	-0.853212	0.270648	-3.15247	0.00161894	0.0467413
FBgn0033096	Zip42C.1	35579	13.699	-3.30191	0.55772	-5.92037	3.21e-09	6.55e-07
FBgn0033097	Zip42C.2	35580	52.1284	-2.70608	0.566965	-4.77292	1.82e-06	0.000186526
FBgn0033204	CG2065	35707	468.627	2.32911	0.567302	4.10558	4.03e-05	0.00249743
FBgn0033207	CG12826	35710	107.224	3.24216	0.403592	8.03326	9.49e-16	5.55e-13
FBgn0263593	Lpin	35790	7195.45	0.728871	0.129881	5.61184	2e-08	3.58e-06
FBgn0033292	Cyp4ad1	35821	202.363	-0.859185	0.264555	-3.24766	0.0011636	0.036627
FBgn0001285	Jon44E	35853	500.299	-2.13062	0.485977	-4.3842	1.16e-05	0.000861862
FBgn0033353	CG13749	35894	133.787	3.15175	0.469737	6.7096	1.95e-11	6.01e-09
FBgn0033355	CG13748	35896	16.6239	1.72006	0.506759	3.39424	0.000688189	0.0246483
FBgn0011746	ana	35913	312.335	-0.820219	0.212284	-3.86377	0.00011165	0.00576691
FBgn0033446	CG1648	36009	18242	-1.29096	0.391059	-3.30119	0.000962762	0.0322185
FBgn0033465	NA	NA	4729.2	0.632526	0.159068	3.97644	7e-05	0.00391161
FBgn0061356	CG18003	3771779	2099.09	0.752178	0.239358	3.14249	0.00167519	0.0478441
FBgn0011556	zetaTry	36216	616.988	-1.872	0.207905	-9.00411	2.17e-19	1.8e-16
FBgn0011555	thetaTry	36218	2428.63	-2.4716	0.257822	-9.5865	9.11e-22	1.21e-18
FBgn0003863	alphaTry	48316	47179.7	-1.23942	0.327516	-3.78431	0.000154136	0.00753731
FBgn0010425	epsilonTry	49080	2211.28	-2.57252	0.433164	-5.93891	2.87e-09	5.94e-07
FBgn0010357	betaTry	47901	26836.9	-1.61482	0.337187	-4.78909	1.68e-06	0.000174817
FBgn0015001	iotaTry	36223	611.81	-0.781229	0.213563	-3.65807	0.000254124	0.0111512
FBgn0040503	CG7763	36235	35.5727	1.64508	0.503502	3.26728	0.00108588	0.0351836
FBgn0015543	snoRNA:Me28S-A1322	3772621	107.433	-0.634485	0.173446	-3.65811	0.000254082	0.0111512
FBgn0040759	CG13177	5740215	255.679	1.52802	0.21493	7.10937	1.17e-12	4.29e-10
FBgn0050047	CG30047	246414	335.867	-1.17646	0.291035	-4.04234	5.29e-05	0.00308938
FBgn0050043	CG30043	246412	221.701	-1.40613	0.268098	-5.24482	1.56e-07	2.28e-05
FBgn0050334	CG30334	246545	145.035	1.03336	0.264401	3.90831	9.29e-05	0.00492679
FBgn0033774	CG12374	36410	19331.3	-1.70731	0.361446	-4.72355	2.32e-06	0.000224186
FBgn0033782	sug	36424	925.73	-1.45056	0.308043	-4.70896	2.49e-06	0.000239101
FBgn0266635	asRNA:CR45142	19835014	107.94	-0.849043	0.260365	-3.26098	0.00111029	0.0354545
FBgn0033826	CG4734	36477	1035.77	-1.83666	0.403837	-4.54801	5.42e-06	0.000454222
FBgn0033887	St4	36548	144.301	-1.85061	0.563435	-3.28451	0.00102159	0.0334275
FBgn0033904	CG18327	36567	324.373	-1.5228	0.30599	-4.97664	6.47e-07	7.62e-05
FBgn0033913	CG8468	36577	1621.66	0.629238	0.181873	3.45976	0.000540649	0.0204705
FBgn0033945	CG12868	36620	654.347	0.727285	0.22107	3.28984	0.00100244	0.0331301
FBgn0053469	CG33469	2768832	37.4459	0.919983	0.280261	3.2826	0.00102855	0.0335723
FBgn0053468	CG33468	2768833	67.3038	2.09781	0.611618	3.42994	0.000603713	0.0222853
FBgn0050087	CG30087	246446	2.12439	4.14646	1.24895	3.31997	0.000900263	0.0304344
FBgn0001124	Got1	36782	10017.7	0.685503	0.0744309	9.20993	3.26e-20	3.09e-17
FBgn0050098	CG30098	246456	62.7773	1.66803	0.447932	3.72385	0.000196205	0.00902815
FBgn0034140	Lst	36853	5279.29	0.719204	0.118831	6.05234	1.43e-09	3.15e-07
FBgn0034143	CG8303	36858	1451.03	-1.01616	0.27891	-3.64333	0.000269134	0.0116936
FBgn0024319	Nach	36864	9.36324	-1.39433	0.4442	-3.13896	0.00169549	0.0481343
FBgn0026754	Ugt37C1	53583	22.9097	1.28357	0.357987	3.58552	0.000336402	0.0139749
FBgn0034162	CG6426	36891	1995.36	-0.746174	0.193141	-3.86336	0.000111839	0.00576691
FBgn0265541	CR44391	19835353	40.2333	-2.23468	0.460918	-4.84833	1.25e-06	0.000134141
FBgn0034275	CG5002	37025	945.262	-0.949088	0.189871	-4.99859	5.78e-07	6.96e-05
FBgn0034276	Sardh	37026	763.886	2.2388	0.302632	7.39778	1.38e-13	5.73e-11
FBgn0034290	CG5773	37053	695.005	-2.10026	0.253584	-8.28233	1.21e-16	8e-14
FBgn0266854	CR45315	19835535	4.39301	3.16768	0.827906	3.82613	0.000130174	0.00650967
FBgn0063499	GstE10	37105	403.455	-0.928349	0.247621	-3.74908	0.000177487	0.00834062
FBgn0034364	CG5493	37139	565.008	1.19132	0.253701	4.69576	2.66e-06	0.000253233
FBgn0062961	lncRNA:CR33942	3771992	153.306	0.718206	0.195611	3.6716	0.00024104	0.010719
FBgn0040732	CG16926	50205	12168.8	-0.820877	0.226122	-3.63023	0.000283165	0.0121834
FBgn0040729	CG15126	50202	272.551	0.782147	0.242672	3.22306	0.0012683	0.0390871
FBgn0034474	Obp56g	37270	731.608	-1.09113	0.239793	-4.55029	5.36e-06	0.000452188
FBgn0034711	NA	NA	1924.34	-2.35051	0.449043	-5.23449	1.65e-07	2.36e-05
FBgn0262843	CG43207	12798144	22.321	-1.60254	0.305396	-5.24742	1.54e-07	2.28e-05
FBgn0034861	CG9815	37710	88.87	-0.915458	0.22601	-4.05052	5.11e-05	0.00299655
FBgn0034883	Eglp2	37737	586.016	-0.775799	0.242124	-3.20414	0.00135468	0.0413644
FBgn0023477	Taldo	37804	10657.9	0.634953	0.139082	4.56532	4.99e-06	0.000426399
FBgn0035040	CG4741	37939	223.008	-0.984625	0.251573	-3.91387	9.08e-05	0.00485346
FBgn0262902	asRNA:CR43257	12797864	106.593	0.733983	0.199774	3.67407	0.000238721	0.0106516
FBgn0035112	CG13877	38036	221.766	-0.737264	0.212444	-3.47039	0.000519698	0.0198595
FBgn0016715	Reg-2	38075	1431.78	1.12744	0.207237	5.44036	5.32e-08	8.81e-06
FBgn0035147	Gale	38076	5545.43	0.739654	0.147574	5.01209	5.38e-07	6.67e-05
FBgn0035154	hiro	38083	2313.93	-1.81035	0.238807	-7.58082	3.43e-14	1.52e-11
FBgn0052483	CG32483	318050	635.188	-1.47477	0.354459	-4.16062	3.17e-05	0.00205165
FBgn0035186	CG13912	38120	589.897	-0.882599	0.237371	-3.71823	0.000200625	0.0091996
FBgn0035282	CNMa	38242	59.1796	-0.865833	0.23697	-3.65377	0.00025842	0.0113022
FBgn0262624	Tmhs	38251	585.294	-0.710589	0.175834	-4.04126	5.32e-05	0.00309011
FBgn0035300	CG1139	38264	580.711	0.989316	0.29706	3.33036	0.000867343	0.0296238
FBgn0035308	CG15822	38273	745.58	-0.593866	0.167954	-3.53588	0.000406416	0.0166744
FBgn0052302	CG32302	38293	49.3199	2.59199	0.471433	5.49812	3.84e-08	6.69e-06
FBgn0041709	yellow-g	38294	1840.6	-2.44337	0.558904	-4.37171	1.23e-05	0.000891362
FBgn0035343	CG16762	38310	358.619	-1.42364	0.407107	-3.49695	0.000470604	0.0186697
FBgn0035348	CG16758	38315	3934.26	1.85553	0.315365	5.88374	4.01e-09	8.05e-07
FBgn0052284	CG32284	317956	81.0335	2.04532	0.430511	4.7509	2.03e-06	0.000198948
FBgn0085294	CG34265	5740186	12.8232	1.30731	0.380933	3.43185	0.000599474	0.0222528
FBgn0052279	Drsl2	38408	32.34	3.42643	0.980047	3.49619	0.000471954	0.0186697
FBgn0052283	Drsl3	317955	42.235	3.27003	0.734488	4.45212	8.5e-06	0.000651303
FBgn0035445	Ids	38423	75.9501	0.870379	0.236139	3.68587	0.000227926	0.0102737
FBgn0035468	Gr63a	38453	11.4494	2.07406	0.615072	3.37206	0.000746069	0.0263919
FBgn0035476	CG12766	38462	393.608	1.31318	0.274902	4.77691	1.78e-06	0.000184296
FBgn0035484	CG11594	38473	4100.79	0.932295	0.208386	4.47388	7.68e-06	0.000602314
FBgn0000449	dib	45282	71.4058	-0.663478	0.137767	-4.81593	1.47e-06	0.000156586
FBgn0016013	Faa	45577	561.893	0.699919	0.173424	4.03588	5.44e-05	0.003148
FBgn0266649	lncRNA:CR45156	19835983	27.2831	-2.29274	0.471753	-4.86004	1.17e-06	0.000128536
FBgn0003486	spo	38631	147.711	-1.32347	0.266753	-4.9614	7e-07	8.06e-05
FBgn0035619	Alp10	38632	717.823	-2.52356	0.51855	-4.86657	1.14e-06	0.000125399
FBgn0040060	yip7	38680	13823.8	-1.93394	0.24455	-7.90815	2.61e-15	1.28e-12
FBgn0250815	Jon65Aiv	38682	16715.3	-1.96242	0.308678	-6.35748	2.05e-10	5.13e-08
FBgn0035665	Jon65Aiii	38683	13818.9	-1.39471	0.355182	-3.92673	8.61e-05	0.00461985
FBgn0035666	Jon65Aii	38684	1027.1	-3.0515	0.901534	-3.38478	0.000712342	0.0253762
FBgn0035667	Jon65Ai	38685	1263.14	-1.93096	0.435845	-4.43038	9.41e-06	0.000708271
FBgn0047000	CG33946	26067038	18.2437	-1.24842	0.278807	-4.47771	7.54e-06	0.000595146
FBgn0035694	CG13299	38724	1486.91	-0.958333	0.245031	-3.91108	9.19e-05	0.00489024
FBgn0035697	CG10163	38728	239.956	-2.53933	0.561694	-4.52084	6.16e-06	0.000506981
FBgn0002926	ndl	38738	1094.97	-1.21364	0.315769	-3.84346	0.000121313	0.00613601
FBgn0041194	Prat2	38753	3380.39	1.19887	0.294968	4.06442	4.82e-05	0.00287441
FBgn0040837	CG8620	50310	157.307	1.21399	0.361954	3.35398	0.000796581	0.0275621
FBgn0035768	CG14834	38814	832.675	-2.01819	0.496234	-4.06701	4.76e-05	0.00286851
FBgn0052379	CG32379	326211	109.155	-1.32086	0.335383	-3.93837	8.2e-05	0.0044739
FBgn0035779	CG8562	38828	2890.9	-1.79162	0.284018	-6.30813	2.82e-10	6.81e-08
FBgn0035781	CG8560	38830	3069.23	-2.12123	0.238956	-8.87708	6.86e-19	5.35e-16
FBgn0001208	Hn	38871	6728.86	0.777753	0.203816	3.81596	0.000135652	0.00668274
FBgn0035887	Jon66Cii	38953	29.6756	2.52365	0.764719	3.30009	0.000966524	0.0322629
FBgn0060292	snoRNA:U49:66Da	3771888	9.3424	-1.30795	0.35728	-3.66084	0.000251392	0.0111048
FBgn0264696	CG43965	14462843	113.026	-3.21476	0.566398	-5.67579	1.38e-08	2.54e-06
FBgn0000358	Cp19	39000	5216.57	-2.55642	0.750289	-3.40724	0.000656234	0.0236621
[truncated: 254 more rows]
