# Supplementary material for: The genomic basis of copper tolerance in Drosophila is shaped by a complex interplay of regulatory and environmental factors
Source: BMC Biol. 2022 Dec 8;20:275. doi: 10.1186/s12915-022-01479-w (PMC9733279; doi:10.1186/s12915-022-01479-w)
Supplement: Supplementary file 7 — Additional file 7: Table S5. GO enrichment analysis. Table S6. Gene Set Enrichmnet analysis. Table S7. KEGG analysis. Table S8. Modulated Modularity Cluster analysis. [file 12915_2022_1479_MOESM7_ESM.xlsx]

## Sheet: Table S5. GO enrichment
Table S5. GO Term enrichment for DE genes as calculated by ClusterProfiler. A) GO enrichment of all genes exhibiting a >1.5 fold-change in expression after copper exposure in tolerant strains (left) and sensitive lines (right). B) GO enrichment of all genes exhibiting a >1.5 fold-change in expression after copper exposure between tolerant and sensitive strains in basal conditions. ClusterProfiler…
A) GO enrichment of all genes exhibiting a >1.5 fold-change in expression after copper exposure.
Tolerant lines:											Sensitive lines:
Ontology	ID	Description	GeneRatio	BgRatio	pvalue	p.adjust	qvalue	geneID	Count		Ontology	ID	Description	GeneRatio	BgRatio	pvalue	p.adjust	qvalue	geneID	Count
BP	GO:0005975	carbohydrate metabolic process	19/174	241/10944	8.54018e-09	5.75608e-06	5.16007e-06	LManIII/LManV/LManVI/Mal-B1/fbp/Mal-A3/Mal-A4/Hex-C/Amyrel/Taldo/CG11594/Galk/CG6910/Pgm1/CG32444/Gnmt/CG3534/CG17333/CG7322	19		BP	GO:0006030	chitin metabolic process	29/676	116/10944	5.16897e-11	8.02742e-08	7.69905e-08	Muc26B/Peritrophin-15b/Peritrophin-15a/Cht4/CG32302/CG32284/CG14957/CG5883/CG7252/CG42397/CG14125/CG43896/CG10140/Hml/CG42728/CG33258/CG13075/serp/CG7298/CG7290/CG7017/CG14607/CG14245/CG3348/Mur2B/CG43673/Muc18B/obst-A/Peritrophin-A	29
BP	GO:0005996	monosaccharide metabolic process	10/174	58/10944	2.15098e-08	7.24879e-06	6.49821e-06	LManIII/LManV/LManVI/fbp/Galk/Pgm1/CG32444/Gnmt/CG3534/CG7322	10		BP	GO:1901071	glucosamine-containing compound metabolic process	29/676	126/10944	4.38745e-10	2.64381e-07	2.53567e-07	Muc26B/Peritrophin-15b/Peritrophin-15a/Cht4/CG32302/CG32284/CG14957/CG5883/CG7252/CG42397/CG14125/CG43896/CG10140/Hml/CG42728/CG33258/CG13075/serp/CG7298/CG7290/CG7017/CG14607/CG14245/CG3348/Mur2B/CG43673/Muc18B/obst-A/Peritrophin-A	29
BP	GO:0019318	hexose metabolic process	9/174	51/10944	9.04781e-08	2.03274e-05	1.82226e-05	LManIII/LManV/LManVI/fbp/Galk/Pgm1/CG32444/Gnmt/CG7322	9		BP	GO:0007304	chorion-containing eggshell formation	28/676	119/10944	5.10717e-10	2.64381e-07	2.53567e-07	CG31926/CG31661/mid/CG13998/Vm26Ab/Vm26Ac/Vm26Aa/psd/CG13113/Vm32E/CG13299/ndl/Cp16/Cad74A/CG14187/CG4066/Cad99C/Vml/Femcoat/Muc4B/dec-1/Cp7Fb/Cp7Fc/CG32642/Mur11Da/CG15721/CG12716/Muc12Ea	28
BP	GO:0044282	small molecule catabolic process	13/174	149/10944	6.773e-07	0.000107214	9.61126e-05	Got2/CG6415/hgo/Adh/Sardh/Galk/CG10361/CG6910/Pgm1/Hpd/CG5955/CG32444/CG3699	13		BP	GO:0030703	eggshell formation	28/676	121/10944	7.70211e-10	2.99035e-07	2.86802e-07	CG31926/CG31661/mid/CG13998/Vm26Ab/Vm26Ac/Vm26Aa/psd/CG13113/Vm32E/CG13299/ndl/Cp16/Cad74A/CG14187/CG4066/Cad99C/Vml/Femcoat/Muc4B/dec-1/Cp7Fb/Cp7Fc/CG32642/Mur11Da/CG15721/CG12716/Muc12Ea	28
BP	GO:0007305	vitelline membrane formation involved in chorion-containing eggshell formation	5/174	13/10944	1.1135e-06	0.000107214	9.61126e-05	Vm26Ab/Vm26Aa/psd/Vml/Cp36	5		BP	GO:0006040	amino sugar metabolic process	29/676	130/10944	9.6387e-10	2.99378e-07	2.87132e-07	Muc26B/Peritrophin-15b/Peritrophin-15a/Cht4/CG32302/CG32284/CG14957/CG5883/CG7252/CG42397/CG14125/CG43896/CG10140/Hml/CG42728/CG33258/CG13075/serp/CG7298/CG7290/CG7017/CG14607/CG14245/CG3348/Mur2B/CG43673/Muc18B/obst-A/Peritrophin-A	29
BP	GO:0030704	vitelline membrane formation	5/174	13/10944	1.1135e-06	0.000107214	9.61126e-05	Vm26Ab/Vm26Aa/psd/Vml/Cp36	5		BP	GO:0006022	aminoglycan metabolic process	30/676	145/10944	3.343e-09	8.65279e-07	8.29884e-07	Muc26B/Peritrophin-15b/Peritrophin-15a/PGRP-SC1b/Cht4/CG32302/CG32284/CG14957/CG5883/CG7252/CG42397/CG14125/CG43896/CG10140/Hml/CG42728/CG33258/CG13075/serp/CG7298/CG7290/CG7017/CG14607/CG14245/CG3348/Mur2B/CG43673/Muc18B/obst-A/Peritrophin-A	30
BP	GO:0035803	egg coat formation	5/174	13/10944	1.1135e-06	0.000107214	9.61126e-05	Vm26Ab/Vm26Aa/psd/Vml/Cp36	5		BP	GO:0017144	drug metabolic process	53/676	388/10944	3.30028e-08	7.3219e-06	7.0224e-06	CG34172/ND-B8/Muc26B/Peritrophin-15b/Peritrophin-15a/CG6415/hgo/b/Cyp6a8/veil/Sardh/Cht4/Pu/CG32302/CG32284/CG14957/Faa/Hn/CG5883/CG7252/CG42397/CG14125/CG43896/CG10140/Hml/CG42728/CG33258/CG13075/serp/CG7298/CG7290/CG7017/CG14607/GstZ2/CG3999/Gnmt/Adgf-D/e/CG7059/CG14245/CG3348/CG1544/Mur2B/Shmt/CG12116/CG42249/CG43673/phm/Muc18B/obst-A/Peritrophin-A/ND2/ND4L	53
BP	GO:0085029	extracellular matrix assembly	5/174	16/10944	3.63544e-06	0.000306286	0.000274571	Vm26Ab/Vm26Aa/psd/Vml/Cp36	5		BP	GO:0085029	extracellular matrix assembly	9/676	16/10944	9.59821e-08	1.8171e-05	1.74277e-05	CG13998/Vm26Ab/Vm26Ac/Vm26Aa/psd/Vm32E/LanB2/Cad99C/Vml	9
BP	GO:0010038	response to metal ion	7/174	49/10944	1.11361e-05	0.000833973	0.000747619	Zip42C.1/MtnA/MtnC/MtnB/MtnE/MtnD/TotA	7		BP	GO:1901605	alpha-amino acid metabolic process	24/676	115/10944	1.05305e-07	1.8171e-05	1.74277e-05	Got2/CG9547/Argl/CG6415/hgo/Odc1/Got1/Sardh/CG5493/Faa/Hn/aay/CG10361/Hpd/CG5955/Srr/GstZ2/CG3999/Gnmt/ry/e/PH4alphaPV/Shmt/CG1673	24
BP	GO:1901606	alpha-amino acid catabolic process	7/174	50/10944	1.27771e-05	0.000861173	0.000772003	Got2/CG6415/hgo/Sardh/CG10361/Hpd/CG5955	7		BP	GO:1901606	alpha-amino acid catabolic process	15/676	50/10944	1.84275e-07	2.37118e-05	2.27419e-05	Got2/CG9547/CG6415/hgo/Sardh/CG5493/Faa/Hn/CG10361/Hpd/CG5955/Srr/GstZ2/CG3999/Shmt	15
BP	GO:0006030	chitin metabolic process	10/174	116/10944	1.52049e-05	0.000931647	0.000835179	CG32302/CG32284/CG14957/CG5883/CG7252/Hml/CG13075/CG17147/CG14245/CG3348	10		BP	GO:0007305	vitelline membrane formation involved in chorion-containing eggshell formation	8/676	13/10944	1.98489e-07	2.37118e-05	2.27419e-05	CG13998/Vm26Ab/Vm26Ac/Vm26Aa/psd/Vm32E/Cad99C/Vml	8
BP	GO:0006022	aminoglycan metabolic process	11/174	145/10944	1.91684e-05	0.00107662	0.000965144	PGRP-SC1b/CG32302/CG32284/CG14957/CG5883/CG7252/Hml/CG13075/CG17147/CG14245/CG3348	11		BP	GO:0030704	vitelline membrane formation	8/676	13/10944	1.98489e-07	2.37118e-05	2.27419e-05	CG13998/Vm26Ab/Vm26Ac/Vm26Aa/psd/Vm32E/Cad99C/Vml	8
BP	GO:0009063	cellular amino acid catabolic process	7/174	55/10944	2.42807e-05	0.00125886	0.00112851	Got2/CG6415/hgo/Sardh/CG10361/Hpd/CG5955	7		BP	GO:0035803	egg coat formation	8/676	13/10944	1.98489e-07	2.37118e-05	2.27419e-05	CG13998/Vm26Ab/Vm26Ac/Vm26Aa/psd/Vm32E/Cad99C/Vml	8
BP	GO:1901071	glucosamine-containing compound metabolic process	10/174	126/10944	3.13266e-05	0.00150815	0.00135199	CG32302/CG32284/CG14957/CG5883/CG7252/Hml/CG13075/CG17147/CG14245/CG3348	10		BP	GO:0019752	carboxylic acid metabolic process	50/676	392/10944	6.95301e-07	7.54851e-05	7.23974e-05	Got2/CG9547/Argl/CG6415/hgo/b/amd/fa2h/Odc1/Lpin/CG8834/Had2/Cyp6a8/Got1/Sardh/CG5493/Pu/Fatp2/CG4563/Faa/Hn/aay/Elo68alpha/CG10361/CG5618/Hpd/CG5955/ELOVL/Nmdmc/Srr/GstZ2/CG8534/CG3999/CG14688/pug/Gnmt/ry/e/CG7059/CG5326/bond/CG6660/CG17109/CG6733/CG6432/CG9747/PH4alphaPV/CG1544/Shmt/CG1673	50
BP	GO:0006040	amino sugar metabolic process	10/174	130/10944	4.10157e-05	0.00184297	0.00165214	CG32302/CG32284/CG14957/CG5883/CG7252/Hml/CG13075/CG17147/CG14245/CG3348	10		BP	GO:0009063	cellular amino acid catabolic process	15/676	55/10944	7.2909e-07	7.54851e-05	7.23974e-05	Got2/CG9547/CG6415/hgo/Sardh/CG5493/Faa/Hn/CG10361/Hpd/CG5955/Srr/GstZ2/CG3999/Shmt	15
BP	GO:0017144	drug metabolic process	18/174	388/10944	4.45852e-05	0.00187815	0.00168368	CG6415/hgo/Adh/Hex-C/Sardh/CG32302/CG32284/CG14957/CG5883/CG7252/Hml/CG13075/CG17147/Gnmt/CG14245/CG3348/CG1544/CG12116	18		BP	GO:0006082	organic acid metabolic process	51/676	408/10944	9.94795e-07	9.65573e-05	9.26076e-05	Got2/CG9547/Argl/CG6415/hgo/b/amd/fa2h/Odc1/Lpin/CG8834/Had2/Cyp6a8/Got1/Sardh/CG5493/Pu/Fatp2/CG4563/Faa/Hn/aay/Elo68alpha/CG10361/CG5618/Hpd/CG5955/ELOVL/Nmdmc/Srr/GstZ2/CG8534/CG3999/CG14688/pug/Gnmt/ry/e/CG7059/CG5326/bond/CG6660/CG17109/CG6733/CG6432/CG9747/PH4alphaPV/CG1544/Shmt/CG1673/phm	51
BP	GO:1901605	alpha-amino acid metabolic process	9/174	115/10944	8.75678e-05	0.00347181	0.00311232	Got2/Argl/CG6415/hgo/Sardh/CG10361/Hpd/CG5955/Gnmt	9		BP	GO:0006520	cellular amino acid metabolic process	29/676	178/10944	1.35446e-06	0.000123734	0.000118672	Got2/CG9547/Argl/CG6415/hgo/b/amd/Odc1/Got1/Sardh/CG5493/Faa/Hn/aay/CG10361/Hpd/CG5955/Srr/GstZ2/CG3999/pug/Gnmt/ry/e/CG17109/CG6733/PH4alphaPV/Shmt/CG1673	29
BP	GO:0009066	aspartate family amino acid metabolic process	5/174	30/10944	9.90247e-05	0.00370793	0.00332399	Got2/Sardh/CG10361/CG5955/Gnmt	5		BP	GO:0030198	extracellular matrix organization	15/676	58/10944	1.53219e-06	0.000132194	0.000126786	vkg/Col4a1/CG13998/Vm26Ab/Vm26Ac/Vm26Aa/psd/Vm32E/CG43333/LanA/LanB2/Ppn/Cad99C/Vml/obst-A	15
BP	GO:0016054	organic acid catabolic process	8/174	103/10944	0.000228873	0.00771302	0.00691438	Got2/CG6415/hgo/Sardh/CG10361/Hpd/CG5955/CG3699	8		BP	GO:0043436	oxoacid metabolic process	50/676	406/10944	1.97759e-06	0.000161642	0.00015503	Got2/CG9547/Argl/CG6415/hgo/b/amd/fa2h/Odc1/Lpin/CG8834/Had2/Cyp6a8/Got1/Sardh/CG5493/Pu/Fatp2/CG4563/Faa/Hn/aay/Elo68alpha/CG10361/CG5618/Hpd/CG5955/ELOVL/Nmdmc/Srr/GstZ2/CG8534/CG3999/CG14688/pug/Gnmt/ry/e/CG7059/CG5326/bond/CG6660/CG17109/CG6733/CG6432/CG9747/PH4alphaPV/CG1544/Shmt/CG1673	50
BP	GO:0046395	carboxylic acid catabolic process	8/174	103/10944	0.000228873	0.00771302	0.00691438	Got2/CG6415/hgo/Sardh/CG10361/Hpd/CG5955/CG3699	8		BP	GO:0006629	lipid metabolic process	56/676	479/10944	2.48759e-06	0.000193162	0.00018526	CG34447/Thor/AkhR/CG7367/CG18301/Lip2/CG18858/CG3635/fa2h/Lpin/CG8834/Had2/Cyp6a8/Fatp2/CG4563/PIG-Wb/dib/spo/Elo68alpha/bmm/Pdh/CG11619/CG7365/mag/CG11425/nvd/ELOVL/CG8534/CG14688/sad/ry/Lip3/sxe2/e/CG5326/bond/CG6660/Lsd-1/CG6432/CG31091/CG6295/CG17192/CG17191/sro/CG9747/CG15534/CG5966/GIIIspla2/Yp2/Yp1/CG42237/CG11162/CG12398/CG18258/CG5162/phm	56
BP	GO:0010035	response to inorganic substance	7/174	80/10944	0.000272397	0.00848169	0.00760345	Zip42C.1/MtnA/MtnC/MtnB/MtnE/MtnD/TotA	7		BP	GO:0044283	small molecule biosynthetic process	35/676	248/10944	3.56055e-06	0.000263311	0.00025254	Got2/Argl/b/fbp/CG8834/Got1/veil/Pu/Fatp2/CG4563/dib/spo/Hn/aay/Elo68alpha/nvd/ELOVL/CG8534/pug/sad/Gnmt/Adgf-D/e/CG7059/CG5326/bond/CG6660/CG6432/sro/CG9747/Shmt/CG12116/CG42249/CG1673/phm	35
BP	GO:0006006	glucose metabolic process	5/174	37/10944	0.00027685	0.00848169	0.00760345	fbp/Pgm1/CG32444/Gnmt/CG7322	5		BP	GO:0016053	organic acid biosynthetic process	24/676	144/10944	7.3453e-06	0.000495967	0.00047568	Got2/Argl/b/CG8834/Got1/Pu/Fatp2/CG4563/Hn/aay/Elo68alpha/ELOVL/CG8534/pug/Gnmt/e/CG7059/CG5326/bond/CG6660/CG6432/CG9747/Shmt/CG1673	24
CC	GO:0030312	external encapsulating structure	11/143	44/10429	1.13855e-11	1.02469e-09	9.70763e-10	Vm26Ab/Vm26Aa/psd/CG4066/CG4009/CG11381/Vml/CG15570/Muc4B/dec-1/Cp36	11		BP	GO:0046394	carboxylic acid biosynthetic process	24/676	144/10944	7.3453e-06	0.000495967	0.00047568	Got2/Argl/b/CG8834/Got1/Pu/Fatp2/CG4563/Hn/aay/Elo68alpha/ELOVL/CG8534/pug/Gnmt/e/CG7059/CG5326/bond/CG6660/CG6432/CG9747/Shmt/CG1673	24
CC	GO:0042600	chorion	8/143	40/10429	5.45129e-08	2.45308e-06	2.32397e-06	psd/CG4066/CG4009/CG11381/CG15570/Muc4B/dec-1/Cp36	8		BP	GO:0006144	purine nucleobase metabolic process	7/676	16/10944	2.3273e-05	0.00150596	0.00144436	Pfas/Gart/Prat2/pug/ry/AOX2/Shmt	7
MF	GO:0016298	lipase activity	11/172	72/10602	1.90886e-08	4.25675e-06	3.59669e-06	Lip2/CG8093/mag/Lip3/CG31091/CG31089/CG6295/CG17192/CG15533/CG5966/GIIIspla2	11		BP	GO:0009069	serine family amino acid metabolic process	8/676	22/10944	2.99323e-05	0.00178788	0.00171474	CG6415/Sardh/CG5493/aay/Srr/CG3999/Gnmt/Shmt	8
MF	GO:0008061	chitin binding	12/172	121/10602	5.72125e-07	6.3792e-05	5.39002e-05	CG30280/CG30281/CG32302/CG32284/CG14957/CG5883/CG7252/Hml/CG13075/CG17147/CG14245/CG3348	12		BP	GO:0009072	aromatic amino acid family metabolic process	8/676	22/10944	2.99323e-05	0.00178788	0.00171474	CG9547/hgo/Faa/Hn/Hpd/GstZ2/ry/e	8
MF	GO:0016614	oxidoreductase activity, acting on CH-OH group of donors	11/172	113/10602	2.06756e-06	0.000153689	0.000129857	Adh/CG9331/CG8046/CG18003/CG12766/CG5955/Sodh-1/Sodh-2/CG3699/CG12116/CG7322	11		BP	GO:0043062	extracellular structure organization	15/676	73/10944	3.14762e-05	0.00181047	0.00173641	vkg/Col4a1/CG13998/Vm26Ab/Vm26Ac/Vm26Aa/psd/Vm32E/CG43333/LanA/LanB2/Ppn/Cad99C/Vml/obst-A	15
MF	GO:0004553	hydrolase activity, hydrolyzing O-glycosyl compounds	9/172	83/10602	7.4129e-06	0.000413269	0.000349187	LManIII/LManV/LManVI/Mal-B1/Mal-A3/Mal-A4/Amyrel/LysE/Gba1a	9		BP	GO:0042737	drug catabolic process	13/676	59/10944	4.88301e-05	0.00270832	0.00259754	CG6415/hgo/b/veil/Cht4/Faa/Hn/GstZ2/CG3999/Gnmt/Adgf-D/CG42249/phm	13
MF	GO:0016798	hydrolase activity, acting on glycosyl bonds	9/172	89/10602	1.31904e-05	0.000588291	0.000497069	LManIII/LManV/LManVI/Mal-B1/Mal-A3/Mal-A4/Amyrel/LysE/Gba1a	9		BP	GO:0010927	cellular component assembly involved in morphogenesis	22/676	145/10944	7.71132e-05	0.00412954	0.00396062	CG31926/CG31661/CG13998/Vm26Ab/Vm26Ac/Vm26Aa/psd/CG13113/Vm32E/Mhc/ndl/Cp16/Prm/Zasp67/Cad74A/fln/Cad99C/Mlc2/Vml/Femcoat/Muc4B/dec-1	22
MF	GO:0016616	oxidoreductase activity, acting on the CH-OH group of donors, NAD or NADP as acceptor	9/172	92/10602	1.72937e-05	0.000642749	0.000543083	Adh/CG9331/CG12766/CG5955/Sodh-1/Sodh-2/CG3699/CG12116/CG7322	9		BP	GO:0044282	small molecule catabolic process	22/676	149/10944	0.000116487	0.00603016	0.0057835	Got2/CG9547/CG6415/hgo/Lpin/Sardh/CG5493/Gale/Faa/Hn/Galk/CG10361/CG6910/Hpd/CG5955/CG32444/Srr/GstZ2/CG3999/CG14688/Adgf-D/Shmt	22
MF	GO:0016788	hydrolase activity, acting on ester bonds	20/172	447/10602	3.64414e-05	0.00102292	0.0008643	Lip2/fbp/CG8093/Alp7/CG32335/CG9119/Alp10/Est-6/CG9451/mag/phu/Lip3/CG31091/CG31089/CG6295/CG17192/CG15533/CG5966/GIIIspla2/CG17333	20		BP	GO:0009112	nucleobase metabolic process	8/676	27/10944	0.000157697	0.0079001	0.00757694	Pfas/Gart/b/Prat2/pug/ry/AOX2/Shmt	8
MF	GO:0030246	carbohydrate binding	9/172	101/10602	3.66965e-05	0.00102292	0.0008643	CG11374/Sr-CI/lectin-24Db/LManIII/LManV/LManVI/Hex-C/Galk/CG32444	9		BP	GO:0016054	organic acid catabolic process	17/676	103/10944	0.000175276	0.0082486	0.00791118	Got2/CG9547/CG6415/hgo/Lpin/Sardh/CG5493/Faa/Hn/CG10361/Hpd/CG5955/Srr/GstZ2/CG3999/CG14688/Shmt	17
MF	GO:0019200	carbohydrate kinase activity	3/172	10/10602	0.000463043	0.0103259	0.0087247	Hex-C/Galk/CG3534	3		BP	GO:0046395	carboxylic acid catabolic process	17/676	103/10944	0.000175276	0.0082486	0.00791118	Got2/CG9547/CG6415/hgo/Lpin/Sardh/CG5493/Faa/Hn/CG10361/Hpd/CG5955/Srr/GstZ2/CG3999/CG14688/Shmt	17
MF	GO:0032450	maltose alpha-glucosidase activity	3/172	10/10602	0.000463043	0.0103259	0.0087247	Mal-B1/Mal-A3/Mal-A4	3		BP	GO:0008652	cellular amino acid biosynthetic process	10/676	43/10944	0.000225317	0.0102917	0.0098707	Got2/Argl/b/Got1/Hn/aay/pug/Gnmt/Shmt/CG1673	10
MF	GO:0052689	carboxylic ester hydrolase activity	7/172	88/10602	0.000550944	0.0111691	0.00943722	Est-6/mag/CG6295/CG17192/CG5966/GIIIspla2/CG17333	7		CC	GO:0030312	external encapsulating structure	30/571	44/10429	3.79839e-28	7.82468e-26	7.82468e-26	CG31928/CG31926/CG31661/CG13998/Vm26Ab/Vm26Ac/Vm26Aa/psd/CG13113/CG13084/CG13083/CG13299/Cp18/Cp15/Cp19/Cp16/CG14187/CG4066/Mur2B/Vml/Muc4B/dec-1/Cp7Fb/Cp7Fc/CG32642/Mur11Da/CG15721/CG12716/Muc12Ea/CG12398	30
MF	GO:0090599	alpha-glucosidase activity	3/172	11/10602	0.000629109	0.011691	0.00987812	Mal-B1/Mal-A3/Mal-A4	3		CC	GO:0042600	chorion	27/571	40/10429	2.93933e-25	3.02751e-23	3.02751e-23	CG31928/CG31926/CG31661/CG13998/Vm26Ac/psd/CG13113/CG13084/CG13083/CG13299/Cp18/Cp15/Cp19/Cp16/CG14187/CG4066/Mur2B/Muc4B/dec-1/Cp7Fb/Cp7Fc/CG32642/Mur11Da/CG15721/CG12716/Muc12Ea/CG12398	27
											CC	GO:0031012	extracellular matrix	37/571	212/10429	2.4981e-10	1.71536e-08	1.71536e-08	vkg/Col4a1/Muc26B/Tig/Pcp/Cpr31A/Crys/CG43333/Cpr47Ea/Cpr47Ee/Cpr47Ef/Cpr47Eg/Cpr49Ab/Cpr49Ae/Muc55B/Cpr60D/Cpr62Bb/Cpr65Au/Lcp65Ag1/Lcp65Af/LanA/LanB2/Cpr76Bb/Cpr76Bd/serp/atk/Cpr78Cc/wntD/Kal1/TwdlN/Ppn/Mur2B/Muc4B/shf/Mur11Da/Muc12Ea/Muc18B	37
											CC	GO:0005604	basement membrane	7/571	18/10429	2.66361e-05	0.00137176	0.00137176	vkg/Col4a1/Tig/LanA/LanB2/serp/Ppn	7
											CC	GO:0009986	cell surface	13/571	67/10429	5.71795e-05	0.0023558	0.0023558	CG12780/Alp6/GNBP-like3/Alp7/slow/Alp10/Alp9/Mipp1/Toll-9/phu/Alp5/Kal1/Alp4	13
											MF	GO:0004175	endopeptidase activity	80/667	368/10602	1.22683e-23	4.85824e-21	3.87419e-21	CG11911/CG33127/CG31928/CG31926/CG31661/Ser12/Send1/CG31681/Jon25Biii/Nepl4/Nepl5/Nepl6/Bace/Try29F/CG5367/CG6508/CG15255/CG15254/CG15253/SPH93/CG17571/Jon44E/CG30002/lambdaTry/zetaTry/etaTry/thetaTry/alphaTry/epsilonTry/betaTry/iotaTry/Ser8/CG30098/CG4847/stl/sona/CG10477/yip7/Jon65Aiv/Jon65Aiii/Jon65Aii/Jon65Ai/CG10472/CG10469/ndl/Jon66Cii/CG18180/CG11529/Jon74E/CG7542/Nepl11/Nep2/CG11459/CG167…	80
											MF	GO:0008236	serine-type peptidase activity	63/667	244/10602	6.02851e-23	1.00995e-20	8.05382e-21	CG11911/CG33127/Ser12/Send1/CG31681/Jon25Biii/CG11034/Try29F/CG31821/SPH93/CG17571/Jon44E/CG30002/lambdaTry/zetaTry/etaTry/thetaTry/alphaTry/epsilonTry/betaTry/iotaTry/Ser8/CG30098/hiro/CG32483/CG10477/yip7/Jon65Aiv/Jon65Aiii/Jon65Aii/Jon65Ai/CG10472/CG10469/ndl/Jon66Cii/CG18180/CG11529/Jon74E/CG7542/CG16749/CG17477/CG31265/CG17475/CG4053/CG31266/CG31267/CG5246/CG3734/CG18493/CG18754/CG34290/CG34…	63
											MF	GO:0017171	serine hydrolase activity	63/667	245/10602	7.65113e-23	1.00995e-20	8.05382e-21	CG11911/CG33127/Ser12/Send1/CG31681/Jon25Biii/CG11034/Try29F/CG31821/SPH93/CG17571/Jon44E/CG30002/lambdaTry/zetaTry/etaTry/thetaTry/alphaTry/epsilonTry/betaTry/iotaTry/Ser8/CG30098/hiro/CG32483/CG10477/yip7/Jon65Aiv/Jon65Aiii/Jon65Aii/Jon65Ai/CG10472/CG10469/ndl/Jon66Cii/CG18180/CG11529/Jon74E/CG7542/CG16749/CG17477/CG31265/CG17475/CG4053/CG31266/CG31267/CG5246/CG3734/CG18493/CG18754/CG34290/CG34…	63
											MF	GO:0004252	serine-type endopeptidase activity	57/667	220/10602	6.36771e-21	6.30404e-19	5.02714e-19	CG11911/CG33127/Ser12/Send1/CG31681/Jon25Biii/Try29F/SPH93/CG17571/Jon44E/CG30002/lambdaTry/zetaTry/etaTry/thetaTry/alphaTry/epsilonTry/betaTry/iotaTry/Ser8/CG30098/CG10477/yip7/Jon65Aiv/Jon65Aiii/Jon65Aii/Jon65Ai/CG10472/CG10469/ndl/Jon66Cii/CG18180/CG11529/Jon74E/CG7542/CG16749/CG17477/CG31265/CG17475/CG4053/CG31266/CG31267/CG5246/CG18754/CG34290/CG34130/CG5909/CG11842/Jon99Ciii/Jon99Cii/Jon99C…	57
											MF	GO:0008061	chitin binding	31/667	121/10602	8.78886e-12	6.96078e-10	5.55086e-10	Muc26B/Peritrophin-15b/Peritrophin-15a/Cht4/CG30280/CG30281/CG32302/CG32284/CG14957/CG5883/CG7252/CG42397/CG14125/CG43896/CG10140/Hml/CG42728/CG33258/CG13075/serp/CG7298/CG7290/CG7017/CG14607/CG14245/CG3348/Mur2B/CG43673/Muc18B/obst-A/Peritrophin-A	31
											MF	GO:0016298	lipase activity	22/667	72/10602	2.3953e-10	1.5809e-08	1.26068e-08	CG34447/CG7367/CG18301/Lip2/CG3635/bmm/CG7365/mag/Lip3/sxe2/CG31091/CG6295/CG17192/CG17191/CG15534/CG5966/GIIIspla2/Yp2/Yp1/CG42237/CG18258/CG5162	22
											MF	GO:0005506	iron ion binding	31/667	142/10602	6.97289e-10	3.94466e-08	3.14567e-08	Cyp309a1/Cyp4ac1/Cyp4ac2/Cyp4ac3/Cyp6a16/Cyp4d21/Cyp4e3/Cyp28a5/fa2h/Cyp4ad1/Cyp12d1-d/Cyp6a8/CG5493/Cyp12b2/dib/spo/Cyp316a1/Hn/CG6910/Cyp305a1/sad/ry/Cyp313a1/AOX2/CG9747/PH4alphaPV/Cyp4d1/Cyp311a1/Cyp318a1/CG11162/phm	31
											MF	GO:0008237	metallopeptidase activity	29/667	134/10602	3.07957e-09	1.52439e-07	1.21562e-07	Nepl4/Nepl5/Nepl6/CG18585/CG7025/CG17633/CG15255/CG15254/CG15253/Ance-4/CG12374/stl/sona/CG14820/CG32379/CG8562/CG8560/Nepl11/Nep2/CG8773/CG8774/CG5849/CG31343/CG31233/CG31198/tok/tld/Nep5/Nepl19	29
											MF	GO:0008238	exopeptidase activity	21/667	93/10602	2.17848e-07	9.5853e-06	7.64378e-06	CG11034/CG18585/CG7025/CG17633/CG31821/Ance-4/CG12374/hiro/CG32483/CG14820/CG32379/CG8562/CG8560/CG8773/CG8774/CG3734/CG18493/CG5849/CG31343/CG31233/CG31198	21
											MF	GO:0048037	cofactor binding	48/667	357/10602	4.12586e-07	1.63384e-05	1.3029e-05	Got2/Cyp309a1/Cyp4ac1/Cyp4ac2/Cyp4ac3/Cyp6a16/CG9547/Cyp4d21/Cyp4e3/b/Cyp28a5/amd/fa2h/Cyp4ad1/CG18003/Cyp12d1-d/Had2/Cyp6a8/Got1/Cyp12b2/dib/spo/Acbp4/Acbp6/Acbp3/Cyp316a1/Acbp5/CG10361/Cyp305a1/CG5618/CG5955/nvd/CG3999/sad/Gnmt/ry/Cyp313a1/AOX2/e/PH4alphaPV/CG1544/apolpp/Cyp4d1/Shmt/Cyp311a1/Cyp318a1/CG12398/phm	48
											MF	GO:0004867	serine-type endopeptidase inhibitor activity	17/667	68/10602	6.73671e-07	2.42522e-05	1.93398e-05	CG15418/Sfp24Ba/Sfp24Bb/Sfp24Bc/CG16704/CG3513/Acp24A4/CG3604/CG43145/Spn28B/Spn28F/CG13748/Spn77Bc/Spn88Eb/CG14298/CG31515/Ppn	17
											MF	GO:0016705	oxidoreductase activity, acting on paired donors, with incorporation or reduction of molecular oxygen	27/667	153/10602	8.9058e-07	2.93891e-05	2.34363e-05	Cyp309a1/Cyp4ac1/Cyp4ac2/Cyp4ac3/Cyp6a16/Cyp4d21/Cyp4e3/Cyp28a5/Cyp4ad1/Cyp12d1-d/Cyp6a8/Cyp12b2/dib/spo/Cyp316a1/Hn/Cyp305a1/CG14688/sad/Cyp313a1/CG9747/PH4alphaPV/Cyp4d1/Cyp311a1/Cyp318a1/CG11162/phm	27
											MF	GO:0020037	heme binding	24/667	129/10602	1.35367e-06	4.12349e-05	3.28827e-05	Cyp309a1/Cyp4ac1/Cyp4ac2/Cyp4ac3/Cyp6a16/Cyp4d21/Cyp4e3/Cyp28a5/fa2h/Cyp4ad1/Cyp12d1-d/Cyp6a8/Cyp12b2/dib/spo/Cyp316a1/Cyp305a1/sad/Cyp313a1/apolpp/Cyp4d1/Cyp311a1/Cyp318a1/phm	24
											MF	GO:0004180	carboxypeptidase activity	11/667	31/10602	1.49335e-06	4.12815e-05	3.29198e-05	CG18585/CG7025/CG17633/CG31821/CG12374/hiro/CG32483/CG14820/CG32379/CG8562/CG8560	11
											MF	GO:0046906	tetrapyrrole binding	24/667	130/10602	1.56369e-06	4.12815e-05	3.29198e-05	Cyp309a1/Cyp4ac1/Cyp4ac2/Cyp4ac3/Cyp6a16/Cyp4d21/Cyp4e3/Cyp28a5/fa2h/Cyp4ad1/Cyp12d1-d/Cyp6a8/Cyp12b2/dib/spo/Cyp316a1/Cyp305a1/sad/Cyp313a1/apolpp/Cyp4d1/Cyp311a1/Cyp318a1/phm	24
											MF	GO:0004035	alkaline phosphatase activity	7/667	12/10602	2.26744e-06	5.61192e-05	4.47522e-05	Alp6/Alp7/Alp10/Alp9/phu/Alp5/Alp4	7
											MF	GO:0008235	metalloexopeptidase activity	14/667	54/10602	4.09403e-06	9.53668e-05	7.60501e-05	CG18585/CG7025/CG17633/CG12374/CG14820/CG32379/CG8562/CG8560/CG8773/CG8774/CG5849/CG31343/CG31233/CG31198	14
											MF	GO:0030414	peptidase inhibitor activity	18/667	87/10602	6.03401e-06	0.000132748	0.00010586	CG15418/Sfp24Ba/Sfp24Bb/Sfp24Bc/CG16704/CG3513/Acp24A4/CG3604/CG43145/Spn28B/Spn28F/CG13748/Spn77Bc/Spn88Eb/CG14298/CG31515/Kal1/Ppn	18
											MF	GO:0052689	carboxylic ester hydrolase activity	18/667	88/10602	7.14871e-06	0.000148994	0.000118815	CG34447/CG7367/Est-P/bmm/mag/alpha-Est2/CG4757/sxe2/CG6295/CG17192/CG17191/CG5966/GIIIspla2/Yp2/Yp1/CG42237/CG18258/CG5162	18
											MF	GO:0005201	extracellular matrix structural constituent	10/667	30/10602	8.62145e-06	0.000170705	0.000136128	vkg/Col4a1/Muc26B/Muc55B/Ppn/Mur2B/Muc4B/Mur11Da/Muc12Ea/Muc18B	10
											MF	GO:0004866	endopeptidase inhibitor activity	17/667	84/10602	1.48409e-05	0.000279856	0.000223171	CG15418/Sfp24Ba/Sfp24Bb/Sfp24Bc/CG16704/CG3513/Acp24A4/CG3604/CG43145/Spn28B/Spn28F/CG13748/Spn77Bc/Spn88Eb/CG14298/CG31515/Ppn	17
											MF	GO:0061134	peptidase regulator activity	18/667	94/10602	1.86554e-05	0.000331032	0.000263981	CG15418/Sfp24Ba/Sfp24Bb/Sfp24Bc/CG16704/CG3513/Acp24A4/CG3604/CG43145/Spn28B/Spn28F/CG13748/Spn77Bc/Spn88Eb/CG14298/CG31515/Kal1/Ppn	18
											MF	GO:0015291	secondary active transmembrane transporter activity	20/667	112/10602	1.92266e-05	0.000331032	0.000263981	Nha1/CG13795/Eaat1/Oatp33Ea/CG15279/CNT2/Tret1-1/CG8850/CG8249/CG5002/Mpcp1/Oatp58Da/Oatp58Db/CG4797/kar/CG6125/CG5404/CG7912/CG9702/CG2930	20
											MF	GO:0061135	endopeptidase regulator activity	17/667	86/10602	2.05429e-05	0.000338958	0.000270301	CG15418/Sfp24Ba/Sfp24Bb/Sfp24Bc/CG16704/CG3513/Acp24A4/CG3604/CG43145/Spn28B/Spn28F/CG13748/Spn77Bc/Spn88Eb/CG14298/CG31515/Ppn	17
											MF	GO:0005179	hormone activity	12/667	47/10602	2.36398e-05	0.000374454	0.000298608	Nplp4/daw/CNMa/Ilp4/Ilp5/Nplp2/Lk/Nplp3/Dh44/CCHa2/Acp98AB/Ilp7	12
											MF	GO:0004497	monooxygenase activity	10/667	35/10602	3.95286e-05	0.000602052	0.000480105	Cyp6a16/Cyp4d21/Cyp28a5/Cyp6a8/dib/Hn/sad/Cyp318a1/CG11162/phm	10
											MF	GO:0016788	hydrolase activity, acting on ester bonds	50/667	447/10602	4.62332e-05	0.000661842	0.000527785	CG34447/CG5177/CG7367/CG18301/Lip2/CG10383/fbp/CG3635/Lpin/Alp6/Ptp52F/veil/Alp7/CG32335/CG9119/Ids/Alp10/Alp9/aay/Est-P/CG14120/bmm/Mipp1/CG11619/CG7365/mag/CG11425/alpha-Est2/phu/CG4757/Lip3/sxe2/Alp5/CG31091/CG6295/CG17192/CG17191/CG33346/Sid/CG15534/Alp4/CG5966/GIIIspla2/Yp2/Yp1/CG42249/CG42237/CG18258/CG5162/CG32549	50
											MF	GO:0004620	phospholipase activity	9/667	29/10602	4.67969e-05	0.000661842	0.000527785	CG7365/CG6295/CG17192/CG17191/CG15534/GIIIspla2/Yp2/Yp1/CG42237	9
											MF	GO:0004181	metallocarboxypeptidase activity	8/667	23/10602	4.94871e-05	0.000675755	0.00053888	CG18585/CG7025/CG17633/CG12374/CG14820/CG32379/CG8562/CG8560	8
											MF	GO:0004222	metalloendopeptidase activity	14/667	70/10602	9.54629e-05	0.00126011	0.00100487	Nepl4/Nepl5/Nepl6/CG15255/CG15254/CG15253/stl/sona/Nepl11/Nep2/tok/tld/Nep5/Nepl19	14
											MF	GO:0004857	enzyme inhibitor activity	19/667	116/10602	0.000104899	0.00134	0.00106858	CG15418/Sfp24Ba/Sfp24Bb/Sfp24Bc/CG16704/CG3513/Acp24A4/CG3604/CG43145/Spn28B/Spn28F/CG17124/CG13748/Spn77Bc/Spn88Eb/CG14298/CG31515/Kal1/Ppn	19
											MF	GO:0008509	anion transmembrane transporter activity	23/667	160/10602	0.000162627	0.00201251	0.00160487	Nha1/CG13795/Eaat1/Oatp33Ea/CG15279/CG8850/CG8785/CG8468/CG5002/Mpcp1/Oatp58Da/Oatp58Db/Fatp2/CG1139/CG43693/CG7888/kar/CG6125/CG5404/CG17119/CG7912/CG9702/w	23
											MF	GO:0008970	phospholipase A1 activity	5/667	10/10602	0.000187604	0.00225124	0.00179525	CG6295/CG17192/CG17191/Yp2/Yp1	5
											MF	GO:0004190	aspartic-type endopeptidase activity	6/667	16/10602	0.000281425	0.00318412	0.00253917	CG31928/CG31926/CG31661/Bace/CG6508/Pgcl	6
											MF	GO:0070001	aspartic-type peptidase activity	6/667	16/10602	0.000281425	0.00318412	0.00253917	CG31928/CG31926/CG31661/Bace/CG6508/Pgcl	6
											MF	GO:0019842	vitamin binding	12/667	62/10602	0.000409914	0.00450905	0.00359574	Got2/b/amd/Got1/CG10361/CG5618/CG3999/e/PH4alphaPV/CG1544/apolpp/Shmt	12
											MF	GO:0015116	sulfate transmembrane transporter activity	5/667	12/10602	0.00053031	0.00567575	0.00452611	CG5002/CG6125/CG5404/CG7912/CG9702	5
											MF	GO:0004177	aminopeptidase activity	10/667	47/10602	0.000561515	0.00585158	0.00466633	CG11034/Ance-4/CG8773/CG8774/CG3734/CG18493/CG5849/CG31343/CG31233/CG31198	10
											MF	GO:0015301	anion:anion antiporter activity	5/667	13/10602	0.000817376	0.00814446	0.00649479	CG5002/CG6125/CG5404/CG7912/CG9702	5
											MF	GO:0008514	organic anion transmembrane transporter activity	16/667	105/10602	0.000822673	0.00814446	0.00649479	CG13795/Eaat1/Oatp33Ea/CG15279/CG8850/CG8785/CG8468/Oatp58Da/Oatp58Db/Fatp2/CG1139/CG43693/CG7888/kar/CG17119/w	16
											MF	GO:0008010	structural constituent of chitin-based larval cuticle	16/667	106/10602	0.000913861	0.00882656	0.00703873	Pcp/Cpr31A/Cpr47Ea/Cpr47Ee/Cpr47Ef/Cpr47Eg/Cpr49Ab/Cpr49Ae/Cpr60D/Cpr62Bb/Cpr65Au/Lcp65Ag1/Lcp65Af/Cpr76Bb/Cpr76Bd/Cpr78Cc	16
											MF	GO:0030170	pyridoxal phosphate binding	8/667	34/10602	0.000989329	0.00911103	0.00726558	Got2/b/amd/Got1/CG10361/CG5618/CG3999/Shmt	8
											MF	GO:0070279	vitamin B6 binding	8/667	34/10602	0.000989329	0.00911103	0.00726558	Got2/b/amd/Got1/CG10361/CG5618/CG3999/Shmt	8
											MF	GO:0009922	fatty acid elongase activity	6/667	20/10602	0.00109666	0.00965062	0.00769587	Elo68alpha/ELOVL/CG8534/CG5326/bond/CG6660	6
											MF	GO:1901682	sulfur compound transmembrane transporter activity	6/667	20/10602	0.00109666	0.00965062	0.00769587	CG5002/CG6125/CG5404/CG17119/CG7912/CG9702	6
B) GO enrichment of all genes exhibiting a >1.5 fold-change in expression after copperexposure between tolerant and sensitive strains in basal conditions.
Ontology	ID	Description	GeneRatio	BgRatio	pvalue	p.adjust	qvalue	geneID	Count
BP	GO:0042026	protein refolding	10/567	30/10944	1.51e-06	0.00203	0.00199	Hsp60B/Hsp23/CG7768/Hsp70Aa/Hsp70Ab/Hsp70Ba/Hsp70Bb/Hsp70Bc/Hsp68/CG5071	10
BP	GO:0006458	de novo' protein folding	9/567	29/10944	9.94e-06	0.0067	0.00654	Hsp60B/Hsp70Aa/Hsp70Ab/Hsp70Ba/Hsp70Bb/Hsp70Bc/CG9920/Hsp68/HIP	9
BP	GO:1990542	mitochondrial transmembrane transport	12/567	57/10944	2.76e-05	0.00907	0.00886	Hsp60B/CG43321/CG32832/ttm3/Tpc2/Tim13/tomboy20/GC2/Tim17a1/Cyt-c1L/CG32727/CG1724	12
BP	GO:0051084	de novo' posttranslational protein folding	8/567	26/10944	3.36e-05	0.00907	0.00886	Hsp70Aa/Hsp70Ab/Hsp70Ba/Hsp70Bb/Hsp70Bc/CG9920/Hsp68/HIP	8
BP	GO:0051085	chaperone cofactor-dependent protein refolding	8/567	26/10944	3.36e-05	0.00907	0.00886	Hsp70Aa/Hsp70Ab/Hsp70Ba/Hsp70Bb/Hsp70Bc/CG9920/Hsp68/HIP	8
MF	GO:0004867	serine-type endopeptidase inhibitor activity	15/584	68/10602	3.18e-06	0.00132	0.00123	Sfp24Ba/Sfp24Bd/Sfp24Bb/Sfp24Bc/Acp24A4/CG42465/Sfp24C1/CG42467/CG43145/Spn28B/Spn28F/Spn42Dc/Spn77Bc/CG42828/CG31515	15
MF	GO:0004866	endopeptidase inhibitor activity	16/584	84/10602	1.13e-05	0.00186	0.00173	Sfp24Ba/Sfp24Bd/Sfp24Bb/Sfp24Bc/Acp24A4/CG42465/Sfp24C1/CG42467/CG43145/Spn28B/Spn28F/Spn42Dc/Spn77Bc/CG42828/CG31515/CG15369	16
MF	GO:0061135	endopeptidase regulator activity	16/584	86/10602	1.54e-05	0.00186	0.00173	Sfp24Ba/Sfp24Bd/Sfp24Bb/Sfp24Bc/Acp24A4/CG42465/Sfp24C1/CG42467/CG43145/Spn28B/Spn28F/Spn42Dc/Spn77Bc/CG42828/CG31515/CG15369	16
MF	GO:0030414	peptidase inhibitor activity	16/584	87/10602	1.79e-05	0.00186	0.00173	Sfp24Ba/Sfp24Bd/Sfp24Bb/Sfp24Bc/Acp24A4/CG42465/Sfp24C1/CG42467/CG43145/Spn28B/Spn28F/Spn42Dc/Spn77Bc/CG42828/CG31515/CG15369	16
MF	GO:0061134	peptidase regulator activity	16/584	94/10602	4.86e-05	0.00402	0.00374	Sfp24Ba/Sfp24Bd/Sfp24Bb/Sfp24Bc/Acp24A4/CG42465/Sfp24C1/CG42467/CG43145/Spn28B/Spn28F/Spn42Dc/Spn77Bc/CG42828/CG31515/CG15369	16
MF	GO:0004857	enzyme inhibitor activity	18/584	116/10602	5.98e-05	0.00413	0.00384	Sfp24Ba/Sfp24Bd/Sfp24Bb/Sfp24Bc/Acp24A4/CG42465/Sfp24C1/CG42467/CG43145/Spn28B/Spn28F/CG12620/Spn42Dc/Spn77Bc/I-t/CG42828/CG31515/CG15369	18
MF	GO:0044183	protein binding involved in protein folding	6/584	15/10602	8.88e-05	0.00525	0.00489	Hsp70Aa/Hsp70Ab/Hsp70Ba/Hsp70Bb/Hsp70Bc/Hsp68	6
MF	GO:0051787	misfolded protein binding	6/584	16/10602	0.000136	0.00701	0.00653	Hsp70Aa/Hsp70Ab/Hsp70Ba/Hsp70Bb/Hsp70Bc/Hsp68	6
C

## Sheet: Table S6. GSEA
Table S6. Gene Set Enrichment Analysis (GSEA) of DE genes as calculated by ClusterProfiler. Left) Gene Set Enrichment analysis of all genes exhibiting a >1.5-fold in expression after copper exposure in tolerant strains. Right) Gene Set Enrichment analysis of all genes exhibiting a >1.5-fold change in expression after copper exposure in sensitive strains. Parameters: pval = 0.05, padjust =BH, perm…
Tolerant strains:																		Sensitive strains:
Ontology	ID	Description	setSize	enrichmentScore	NES	pvalue	p.adjust	qvalues	rank	leading_edge	core_enrichment ENTREZ							Ontology	ID	Description	setSize	enrichmentScore	NES	pvalue	p.adjust	qvalues	rank	leading_edge	core_enrichment ENTREZ
MF	GO:0046872	metal ion binding	20	0.593373	2.07309	0.000270124	0.00963927	0.008248	19	tags=35%, list=8%, signal=35%	42424/326270/10178932/40836/42416/34291/41202							BP	GO:0019538	protein metabolic process	128	-0.409018	-1.942	0.000212993	0.00606282	0.00508499	182	tags=37%, list=21%, signal=34%	43640/326133/48316/39959/41634/38688/42072/35853/38683/326211/43543/33407/43544/33206/38738/35409/33330/34035/35049/47901/36410/38680/42557/34182/326160/36216/38828/38682/34042/318050/38083/326175/38685/38830/43621/34297/34916/36218/38684/40236/49080/43622/34493/4379866/49807/326174/8673984
BP	GO:0010035	response to inorganic substance	7	0.825613	2.07601	0.000323311	0.00963927	0.008248	19	tags=71%, list=8%, signal=68%	42424/326270/10178932/42416/41202							BP	GO:0006508	proteolysis	114	-0.436423	-2.04299	0.000215703	0.00606282	0.00508499	180	tags=39%, list=20%, signal=36%	326133/48316/39959/41634/38688/42072/35853/38683/326211/43543/33407/43544/33206/38738/35409/33330/34035/35049/47901/36410/38680/42557/34182/36216/38828/38682/34042/318050/38083/326175/38685/38830/43621/34297/34916/36218/38684/40236/49080/43622/34493/4379866/49807/326174/8673984
BP	GO:0010038	response to metal ion	7	0.825613	2.07601	0.000323311	0.00963927	0.008248	19	tags=71%, list=8%, signal=68%	42424/326270/10178932/42416/41202							MF	GO:0008233	peptidase activity	102	-0.414637	-1.91735	0.000217723	0.00606282	0.00508499	180	tags=39%, list=20%, signal=35%	326133/48316/39959/41634/38688/42072/35853/38683/326211/43543/33407/43544/33206/38738/35409/33330/35049/47901/36410/38680/42557/34182/36216/38828/38682/34042/318050/38083/326175/38685/38830/43621/34297/34916/36218/38684/49080/34493/4379866/326174
BP	GO:0010927	cellular component assembly involved in morphogenesis	7	-0.797297	-2.32338	0.000523286	0.00963927	0.008248	53	tags=100%, list=23%, signal=79%	33830/31787/31691/33829/31368/5740271							MF	GO:0070011	peptidase activity, acting on L-amino acid peptides	101	-0.417624	-1.92735	0.000217912	0.00606282	0.00508499	180	tags=40%, list=20%, signal=36%	326133/48316/39959/41634/38688/42072/35853/38683/326211/43543/33407/43544/33206/38738/35409/33330/35049/47901/36410/38680/42557/34182/36216/38828/38682/34042/318050/38083/326175/38685/38830/43621/34297/34916/36218/38684/49080/34493/4379866/326174
MF	GO:0043169	cation binding	23	0.589479	2.14377	0.000530363	0.00963927	0.008248	19	tags=35%, list=8%, signal=35%	42424/326270/10178932/36863/40836/42416/34291/41202							CC	GO:0071944	cell periphery	83	-0.55217	-2.47236	0.000223314	0.00606282	0.00508499	111	tags=35%, list=13%, signal=34%	246519/42214/326175/32248/50423/32422/38999/318139/35580/38998/318137/34271/31786/33830/31368/40199/33827/31785/5740271/35579/41493/39001/326174/33828/35230/31691/33829/35229/39000
BP	GO:0002064	epithelial cell development	8	-0.800905	-2.47993	0.000539084	0.00963927	0.008248	53	tags=100%, list=23%, signal=80%	33830/31787/41493/31691/33829/31368/5740271							BP	GO:0051704	multi-organism process	78	-0.457555	-2.03094	0.000224065	0.00606282	0.00508499	83	tags=42%, list=9%, signal=42%	32051/32857/38127/317954/34036/38128/38631/38738/33330/35049/50281/32248/50423/35861/318139/318137/34271/31786/33830/31368/40199/33827/31785/31367/5740271/41493/39001/326174/33828/31691/33829/34558/12798279
BP	GO:0002065	columnar/cuboidal epithelial cell differentiation	8	-0.800905	-2.47993	0.000539084	0.00963927	0.008248	53	tags=100%, list=23%, signal=80%	33830/31787/41493/31691/33829/31368/5740271							BP	GO:0030154	cell differentiation	74	-0.515641	-2.26835	0.000225632	0.00606282	0.00508499	139	tags=35%, list=16%, signal=32%	38738/33330/40185/2768974/50281/32248/50423/35861/318139/318137/34271/31786/33830/31368/40199/33827/31785/31367/5740271/41493/39001/326174/33828/31691/33829/34558
BP	GO:0002066	columnar/cuboidal epithelial cell development	8	-0.800905	-2.47993	0.000539084	0.00963927	0.008248	53	tags=100%, list=23%, signal=80%	33830/31787/41493/31691/33829/31368/5740271							BP	GO:0048869	cellular developmental process	74	-0.515641	-2.26835	0.000225632	0.00606282	0.00508499	139	tags=35%, list=16%, signal=32%	38738/33330/40185/2768974/50281/32248/50423/35861/318139/318137/34271/31786/33830/31368/40199/33827/31785/31367/5740271/41493/39001/326174/33828/31691/33829/34558
BP	GO:0003006	developmental process involved in reproduction	8	-0.800905	-2.47993	0.000539084	0.00963927	0.008248	53	tags=100%, list=23%, signal=80%	33830/31787/41493/31691/33829/31368/5740271							BP	GO:0000003	reproduction	73	-0.638191	-2.80293	0.000225734	0.00606282	0.00508499	83	tags=41%, list=9%, signal=41%	32248/50423/40236/318139/318137/34271/31786/33830/31368/40199/33827/31785/31367/5740271/41493/4379866/49807/39001/326174/33828/326147/31691/33829/8673990/8674014/34558/12798279/318936/8674094/8673984
BP	GO:0007281	germ cell development	8	-0.800905	-2.47993	0.000539084	0.00963927	0.008248	53	tags=100%, list=23%, signal=80%	33830/31787/41493/31691/33829/31368/5740271							BP	GO:0009653	anatomical structure morphogenesis	73	-0.506662	-2.22525	0.000225734	0.00606282	0.00508499	144	tags=36%, list=16%, signal=33%	38631/33072/38738/33330/40185/50281/32248/50423/318139/318137/34271/31786/33830/31368/40199/33827/31785/31367/5740271/41493/39001/326174/33828/31691/33829/34558
BP	GO:0007304	chorion-containing eggshell formation	8	-0.800905	-2.47993	0.000539084	0.00963927	0.008248	53	tags=100%, list=23%, signal=80%	33830/31787/41493/31691/33829/31368/5740271							BP	GO:0032504	multicellular organism reproduction	68	-0.662802	-2.87939	0.00022686	0.00606282	0.00508499	83	tags=44%, list=9%, signal=43%	32248/50423/40236/318139/318137/34271/31786/33830/31368/40199/33827/31785/31367/5740271/41493/4379866/49807/39001/326174/33828/326147/31691/33829/8673990/8674014/34558/12798279/318936/8674094/8673984
BP	GO:0030703	eggshell formation	8	-0.800905	-2.47993	0.000539084	0.00963927	0.008248	53	tags=100%, list=23%, signal=80%	33830/31787/41493/31691/33829/31368/5740271							BP	GO:0009888	tissue development	61	-0.553239	-2.37027	0.00023084	0.00606282	0.00508499	83	tags=41%, list=9%, signal=40%	38631/33072/38738/33330/2768974/32248/50423/318139/318137/34271/31786/33830/31368/40199/33827/31785/31367/5740271/41493/39001/326174/33828/31691/33829/34558
BP	GO:0030707	ovarian follicle cell development	8	-0.800905	-2.47993	0.000539084	0.00963927	0.008248	53	tags=100%, list=23%, signal=80%	33830/31787/41493/31691/33829/31368/5740271							BP	GO:0048468	cell development	58	-0.5797	-2.45683	0.00023218	0.00606282	0.00508499	83	tags=34%, list=9%, signal=33%	32248/50423/318139/318137/34271/31786/33830/31368/40199/33827/31785/31367/5740271/41493/39001/326174/33828/31691/33829/34558
BP	GO:0030855	epithelial cell differentiation	8	-0.800905	-2.47993	0.000539084	0.00963927	0.008248	53	tags=100%, list=23%, signal=80%	33830/31787/41493/31691/33829/31368/5740271							BP	GO:0060429	epithelium development	56	-0.582969	-2.45197	0.000233318	0.00606282	0.00508499	83	tags=36%, list=9%, signal=35%	32248/50423/318139/318137/34271/31786/33830/31368/40199/33827/31785/31367/5740271/41493/39001/326174/33828/31691/33829/34558
CC	GO:0042600	chorion	8	-0.809955	-2.50795	0.000539084	0.00963927	0.008248	51	tags=100%, list=22%, signal=81%	33830/31787/41493/31691/42054/31067/31368							BP	GO:0022414	reproductive process	50	-0.629765	-2.5883	0.00023663	0.00606282	0.00508499	83	tags=42%, list=9%, signal=40%	32248/50423/318139/318137/34271/31786/33830/31368/40199/33827/31785/31367/5740271/41493/39001/326174/33828/31691/33829/34558/12798279
BP	GO:0048477	oogenesis	8	-0.800905	-2.47993	0.000539084	0.00963927	0.008248	53	tags=100%, list=23%, signal=80%	33830/31787/41493/31691/33829/31368/5740271							BP	GO:0019953	sexual reproduction	46	-0.655914	-2.66017	0.000237925	0.00606282	0.00508499	83	tags=46%, list=9%, signal=44%	32248/50423/318139/318137/34271/31786/33830/31368/40199/33827/31785/31367/5740271/41493/39001/326174/33828/31691/33829/34558/12798279
BP	GO:0048646	anatomical structure formation involved in morphogenesis	8	-0.800905	-2.47993	0.000539084	0.00963927	0.008248	53	tags=100%, list=23%, signal=80%	33830/31787/41493/31691/33829/31368/5740271							BP	GO:0044703	multi-organism reproductive process	46	-0.655914	-2.66017	0.000237925	0.00606282	0.00508499	83	tags=46%, list=9%, signal=44%	32248/50423/318139/318137/34271/31786/33830/31368/40199/33827/31785/31367/5740271/41493/39001/326174/33828/31691/33829/34558/12798279
BP	GO:0007292	female gamete generation	9	-0.717467	-2.32791	0.000561798	0.00963927	0.008248	53	tags=89%, list=23%, signal=71%	33827/33830/31787/41493/31691/33829/31368/5740271							BP	GO:0048609	multicellular organismal reproductive process	45	-0.667603	-2.698	0.000238777	0.00606282	0.00508499	83	tags=47%, list=9%, signal=45%	32248/50423/318139/318137/34271/31786/33830/31368/40199/33827/31785/31367/5740271/41493/39001/326174/33828/31691/33829/34558/12798279
BP	GO:0022412	cellular process involved in reproduction in multicellular organism	9	-0.723375	-2.34707	0.000561798	0.00963927	0.008248	53	tags=89%, list=23%, signal=71%	33827/33830/31787/41493/31691/33829/31368/5740271							BP	GO:0003006	developmental process involved in reproduction	41	-0.682935	-2.7042	0.000241721	0.00606282	0.00508499	83	tags=49%, list=9%, signal=46%	32248/50423/318139/318137/34271/31786/33830/31368/40199/33827/31785/31367/5740271/41493/39001/326174/33828/31691/33829/34558
CC	GO:0030312	external encapsulating structure	11	-0.811927	-2.85223	0.000617284	0.0100617	0.00860949	53	tags=100%, list=23%, signal=81%	31366/33830/31787/41493/31691/33829/42054/31067/31368/5740271							BP	GO:0048646	anatomical structure formation involved in morphogenesis	42	-0.685342	-2.7204	0.000241955	0.00606282	0.00508499	139	tags=57%, list=16%, signal=51%	38738/33330/40185/50281/32248/50423/318139/318137/34271/31786/33830/31368/40199/33827/31785/31367/5740271/41493/39001/326174/33828/31691/33829/34558
BP	GO:0055065	metal ion homeostasis	5	0.856443	1.93708	0.000674764	0.0104749	0.00896303	19	tags=80%, list=8%, signal=75%	42424/326270/42416/41202							BP	GO:0007276	gamete generation	39	-0.697303	-2.73118	0.000243072	0.00606282	0.00508499	83	tags=51%, list=9%, signal=49%	32248/50423/318139/318137/34271/31786/33830/31368/40199/33827/31785/31367/5740271/41493/39001/326174/33828/31691/33829/34558
BP	GO:0048468	cell development	9	-0.673483	-2.1852	0.0011236	0.0124157	0.0106237	53	tags=89%, list=23%, signal=71%	33827/33830/31787/41493/31691/33829/31368/5740271							BP	GO:0022412	cellular process involved in reproduction in multicellular organism	39	-0.697303	-2.73118	0.000243072	0.00606282	0.00508499	83	tags=51%, list=9%, signal=49%	32248/50423/318139/318137/34271/31786/33830/31368/40199/33827/31785/31367/5740271/41493/39001/326174/33828/31691/33829/34558
BP	GO:0007276	gamete generation	10	-0.651644	-2.21213	0.00118064	0.0124157	0.0106237	53	tags=80%, list=23%, signal=64%	33827/33830/31787/41493/31691/33829/31368/5740271							BP	GO:0007281	germ cell development	37	-0.715198	-2.76406	0.000245098	0.00606282	0.00508499	83	tags=54%, list=9%, signal=51%	32248/50423/318139/318137/34271/31786/33830/31368/40199/33827/31785/31367/5740271/41493/39001/326174/33828/31691/33829/34558
BP	GO:0009888	tissue development	10	-0.647489	-2.19803	0.00118064	0.0124157	0.0106237	70	tags=90%, list=31%, signal=65%	35131/33827/33830/31787/41493/31691/33829/31368/5740271							BP	GO:0007292	female gamete generation	37	-0.715198	-2.76406	0.000245098	0.00606282	0.00508499	83	tags=54%, list=9%, signal=51%	32248/50423/318139/318137/34271/31786/33830/31368/40199/33827/31785/31367/5740271/41493/39001/326174/33828/31691/33829/34558
BP	GO:0019953	sexual reproduction	10	-0.651644	-2.21213	0.00118064	0.0124157	0.0106237	53	tags=80%, list=23%, signal=64%	33827/33830/31787/41493/31691/33829/31368/5740271							BP	GO:0048477	oogenesis	37	-0.715198	-2.76406	0.000245098	0.00606282	0.00508499	83	tags=54%, list=9%, signal=51%	32248/50423/318139/318137/34271/31786/33830/31368/40199/33827/31785/31367/5740271/41493/39001/326174/33828/31691/33829/34558
BP	GO:0022414	reproductive process	10	-0.651644	-2.21213	0.00118064	0.0124157	0.0106237	53	tags=80%, list=23%, signal=64%	33827/33830/31787/41493/31691/33829/31368/5740271							BP	GO:0032989	cellular component morphogenesis	36	-0.62501	-2.39969	0.00024564	0.00606282	0.00508499	139	tags=44%, list=16%, signal=39%	38738/33330/40185/50423/34271/33830/31368/33827/31367/5740271/39001/326174/33828/31691/33829/34558
BP	GO:0030154	cell differentiation	10	-0.696029	-2.36281	0.00118064	0.0124157	0.0106237	53	tags=90%, list=23%, signal=72%	33827/33830/31787/41493/31691/33829/31368/5740271/35861							BP	GO:0030855	epithelial cell differentiation	34	-0.749438	-2.84459	0.000247709	0.00606282	0.00508499	83	tags=59%, list=9%, signal=55%	32248/50423/318139/318137/34271/31786/33830/31368/40199/33827/31785/31367/5740271/41493/39001/326174/33828/31691/33829/34558
BP	GO:0044703	multi-organism reproductive process	10	-0.651644	-2.21213	0.00118064	0.0124157	0.0106237	53	tags=80%, list=23%, signal=64%	33827/33830/31787/41493/31691/33829/31368/5740271							BP	GO:0002065	columnar/cuboidal epithelial cell differentiation	33	-0.75664	-2.8545	0.000249501	0.00606282	0.00508499	83	tags=61%, list=9%, signal=57%	32248/50423/318139/318137/34271/31786/33830/31368/40199/33827/31785/31367/5740271/41493/39001/326174/33828/31691/33829/34558
BP	GO:0048609	multicellular organismal reproductive process	10	-0.651644	-2.21213	0.00118064	0.0124157	0.0106237	53	tags=80%, list=23%, signal=64%	33827/33830/31787/41493/31691/33829/31368/5740271							BP	GO:0002064	epithelial cell development	32	-0.764592	-2.86255	0.000251193	0.00606282	0.00508499	83	tags=62%, list=9%, signal=59%	32248/50423/318139/318137/34271/31786/33830/31368/40199/33827/31785/31367/5740271/41493/39001/326174/33828/31691/33829/34558
BP	GO:0048869	cellular developmental process	10	-0.696029	-2.36281	0.00118064	0.0124157	0.0106237	53	tags=90%, list=23%, signal=72%	33827/33830/31787/41493/31691/33829/31368/5740271/35861							BP	GO:0002066	columnar/cuboidal epithelial cell development	32	-0.764592	-2.86255	0.000251193	0.00606282	0.00508499	83	tags=62%, list=9%, signal=59%	32248/50423/318139/318137/34271/31786/33830/31368/40199/33827/31785/31367/5740271/41493/39001/326174/33828/31691/33829/34558
BP	GO:0060429	epithelium development	10	-0.647489	-2.19803	0.00118064	0.0124157	0.0106237	70	tags=90%, list=31%, signal=65%	35131/33827/33830/31787/41493/31691/33829/31368/5740271							BP	GO:0030707	ovarian follicle cell development	32	-0.764592	-2.86255	0.000251193	0.00606282	0.00508499	83	tags=62%, list=9%, signal=59%	32248/50423/318139/318137/34271/31786/33830/31368/40199/33827/31785/31367/5740271/41493/39001/326174/33828/31691/33829/34558
BP	GO:0050801	ion homeostasis	6	0.820576	1.97271	0.00132363	0.0126912	0.0108595	19	tags=67%, list=8%, signal=63%	42424/326270/42416/41202							CC	GO:0030312	external encapsulating structure	30	-0.856138	-3.16142	0.000252717	0.00606282	0.00508499	90	tags=83%, list=10%, signal=77%	326175/32248/50423/32422/38999/318139/38998/318137/34271/31786/33830/31368/40199/33827/31785/5740271/41493/39001/326174/33828/35230/31691/33829/35229/39000
BP	GO:0055080	cation homeostasis	6	0.820576	1.97271	0.00132363	0.0126912	0.0108595	19	tags=67%, list=8%, signal=63%	42424/326270/42416/41202							BP	GO:0007304	chorion-containing eggshell formation	28	-0.803772	-2.91484	0.000256213	0.00606282	0.00508499	83	tags=71%, list=9%, signal=67%	32248/50423/318139/318137/34271/31786/33830/31368/40199/33827/31785/31367/5740271/41493/39001/326174/33828/31691/33829/34558
BP	GO:0098771	inorganic ion homeostasis	6	0.820576	1.97271	0.00132363	0.0126912	0.0108595	19	tags=67%, list=8%, signal=63%	42424/326270/42416/41202							BP	GO:0030703	eggshell formation	28	-0.803772	-2.91484	0.000256213	0.00606282	0.00508499	83	tags=71%, list=9%, signal=67%	32248/50423/318139/318137/34271/31786/33830/31368/40199/33827/31785/31367/5740271/41493/39001/326174/33828/31691/33829/34558
MF	GO:0043167	ion binding	30	0.508585	1.97397	0.00154679	0.0144072	0.0123278	19	tags=27%, list=8%, signal=28%	42424/326270/10178932/36863/40836/42416/34291/41202							CC	GO:0042600	chorion	27	-0.843328	-3.029	0.000258264	0.00606282	0.00508499	90	tags=81%, list=10%, signal=75%	326175/32248/50423/32422/38999/318139/38998/318137/34271/31786/33830/31368/40199/31785/41493/39001/326174/33828/35230/31691/35229/39000
CC	GO:0071944	cell periphery	24	-0.488802	-2.33727	0.00163132	0.0145205	0.0124247	53	tags=58%, list=23%, signal=50%	33827/31366/33830/31787/41493/31691/33829/42054/31067/35579/31368/5740271/246519/37624							BP	GO:0010927	cellular component assembly involved in morphogenesis	22	-0.769311	-2.63401	0.000265393	0.00606282	0.00508499	139	tags=73%, list=16%, signal=63%	38738/33330/40185/50423/34271/33830/31368/33827/31367/5740271/39001/326174/33828/31691/33829/34558
BP	GO:0000003	reproduction	11	-0.592271	-2.08059	0.00185185	0.0145205	0.0124247	53	tags=73%, list=23%, signal=59%	33827/33830/31787/41493/31691/33829/31368/5740271							MF	GO:0030234	enzyme regulator activity	22	-0.645717	-2.21084	0.000265393	0.00606282	0.00508499	64	tags=36%, list=7%, signal=35%	40236/12798551/49807/326147/8673990/318936/8674094/8673984
BP	GO:0032504	multicellular organism reproduction	11	-0.592271	-2.08059	0.00185185	0.0145205	0.0124247	53	tags=73%, list=23%, signal=59%	33827/33830/31787/41493/31691/33829/31368/5740271							MF	GO:0004857	enzyme inhibitor activity	19	-0.684119	-2.24928	0.000269251	0.00606282	0.00508499	64	tags=42%, list=7%, signal=40%	40236/12798551/49807/326147/8673990/318936/8674094/8673984
BP	GO:0007305	vitelline membrane formation involved in chorion-containing eggshell formation	5	-0.790179	-2.00532	0.00195982	0.0145205	0.0124247	53	tags=100%, list=23%, signal=79%	33830/31787/33829/5740271							MF	GO:0030414	peptidase inhibitor activity	18	-0.697822	-2.26474	0.000270783	0.00606282	0.00508499	64	tags=44%, list=7%, signal=42%	40236/12798551/49807/326147/8673990/318936/8674094/8673984
BP	GO:0030198	extracellular matrix organization	5	-0.790179	-2.00532	0.00195982	0.0145205	0.0124247	53	tags=100%, list=23%, signal=79%	33830/31787/33829/5740271							MF	GO:0061134	peptidase regulator activity	18	-0.697822	-2.26474	0.000270783	0.00606282	0.00508499	64	tags=44%, list=7%, signal=42%	40236/12798551/49807/326147/8673990/318936/8674094/8673984
BP	GO:0030704	vitelline membrane formation	5	-0.790179	-2.00532	0.00195982	0.0145205	0.0124247	53	tags=100%, list=23%, signal=79%	33830/31787/33829/5740271							MF	GO:0004866	endopeptidase inhibitor activity	17	-0.710836	-2.26869	0.000273299	0.00606282	0.00508499	64	tags=47%, list=7%, signal=45%	40236/12798551/49807/326147/8673990/318936/8674094/8673984
BP	GO:0035803	egg coat formation	5	-0.790179	-2.00532	0.00195982	0.0145205	0.0124247	53	tags=100%, list=23%, signal=79%	33830/31787/33829/5740271							MF	GO:0004867	serine-type endopeptidase inhibitor activity	17	-0.710836	-2.26869	0.000273299	0.00606282	0.00508499	64	tags=47%, list=7%, signal=45%	40236/12798551/49807/326147/8673990/318936/8674094/8673984
BP	GO:0043062	extracellular structure organization	5	-0.790179	-2.00532	0.00195982	0.0145205	0.0124247	53	tags=100%, list=23%, signal=79%	33830/31787/33829/5740271							MF	GO:0061135	endopeptidase regulator activity	17	-0.710836	-2.26869	0.000273299	0.00606282	0.00508499	64	tags=47%, list=7%, signal=45%	40236/12798551/49807/326147/8673990/318936/8674094/8673984
BP	GO:0085029	extracellular matrix assembly	5	-0.790179	-2.00532	0.00195982	0.0145205	0.0124247	53	tags=100%, list=23%, signal=79%	33830/31787/33829/5740271							BP	GO:0030198	extracellular matrix organization	14	-0.759745	-2.31013	0.00028082	0.00606282	0.00508499	75	tags=57%, list=8%, signal=53%	50423/33830/33827/34830/5740271/33828/33829/34558
MF	GO:0005488	binding	59	0.422323	1.87378	0.00255043	0.0184764	0.0158097	87	tags=58%, list=38%, signal=48%	42424/326270/10178932/36863/40836/42416/40406/34291/41202/34203/38293/38386/43474/40216/39391/317956/39353/3771779/41561/35543/40268/34206/38124/34205/41279/39756/39771/33163/39031/41313/31328/261663/31167/39529							BP	GO:0043062	extracellular structure organization	14	-0.759745	-2.31013	0.00028082	0.00606282	0.00508499	75	tags=57%, list=8%, signal=53%	50423/33830/33827/34830/5740271/33828/33829/34558
BP	GO:0042592	homeostatic process	10	0.681276	1.92101	0.00272068	0.0192813	0.0164984	19	tags=40%, list=8%, signal=38%	42424/326270/42416/41202							BP	GO:0007306	eggshell chorion assembly	9	-0.81295	-2.15668	0.000298418	0.00606282	0.00508499	139	tags=89%, list=16%, signal=76%	38738/33330/34271/31368/31367/39001/326174/31691
BP	GO:0009653	anatomical structure morphogenesis	10	-0.607047	-2.06074	0.00295159	0.0204728	0.0175179	53	tags=80%, list=23%, signal=64%	33827/33830/31787/41493/31691/33829/31368/5740271							BP	GO:0085029	extracellular matrix assembly	9	-0.862122	-2.28712	0.000298418	0.00606282	0.00508499	75	tags=78%, list=8%, signal=72%	50423/33830/33827/5740271/33828/33829/34558
BP	GO:0032989	cellular component morphogenesis	8	-0.655685	-2.03027	0.0032345	0.0219677	0.018797	53	tags=88%, list=23%, signal=70%	33827/33830/31787/31691/33829/31368/5740271							BP	GO:0007305	vitelline membrane formation involved in chorion-containing eggshell formation	8	-0.887846	-2.26326	0.000304971	0.00606282	0.00508499	75	tags=88%, list=8%, signal=81%	50423/33830/33827/5740271/33828/33829/34558
BP	GO:0048878	chemical homeostasis	9	0.708882	1.93108	0.00341297	0.0227067	0.0194294	19	tags=44%, list=8%, signal=42%	42424/326270/42416/41202							BP	GO:0030704	vitelline membrane formation	8	-0.887846	-2.26326	0.000304971	0.00606282	0.00508499	75	tags=88%, list=8%, signal=81%	50423/33830/33827/5740271/33828/33829/34558
CC	GO:0035805	egg coat	4	-0.786667	-1.826	0.00704225	0.0450152	0.038518	53	tags=100%, list=23%, signal=78%	33830/33829/5740271							BP	GO:0035803	egg coat formation	8	-0.887846	-2.26326	0.000304971	0.00606282	0.00508499	75	tags=88%, list=8%, signal=81%	50423/33830/33827/5740271/33828/33829/34558
CC	GO:0060388	vitelline envelope	4	-0.786667	-1.826	0.00704225	0.0450152	0.038518	53	tags=100%, list=23%, signal=78%	33830/33829/5740271							CC	GO:0035805	egg coat	5	-0.956818	-2.09932	0.000320102	0.00623886	0.00523263	44	tags=100%, list=5%, signal=96%	33827/5740271/33828/33829
																		CC	GO:0060388	vitelline envelope	4	-0.955732	-1.93676	0.000332779	0.00636119	0.00533524	44	tags=100%, list=5%, signal=95%	33827/5740271/33829
																		BP	GO:0048856	anatomical structure development	147	-0.357647	-1.72074	0.00042123	0.00790005	0.0066259	159	tags=27%, list=18%, signal=26%	41774/38631/36345/36864/33072/38738/33330/40185/2768974/50281/39678/32248/50423/32422/35861/38999/318139/38998/318137/34271/31786/33830/31368/40199/33827/31785/31367/38294/5740271/35579/41493/39001/326174/33828/31691/33829/38295/34558/39000
																		MF	GO:0098772	molecular function regulator	37	-0.525792	-2.03205	0.000490196	0.00872022	0.00731379	64	tags=24%, list=7%, signal=24%	40236/12798551/49807/326147/8673990/12798279/318936/8674094/8673984
																		BP	GO:0022607	cellular component assembly	36	-0.555203	-2.13167	0.00049128	0.00872022	0.00731379	139	tags=44%, list=16%, signal=39%	38738/33330/40185/50423/34271/33830/31368/33827/31367/5740271/39001/326174/33828/31691/33829/34558
																		BP	GO:0044085	cellular component biogenesis	36	-0.555203	-2.13167	0.00049128	0.00872022	0.00731379	139	tags=44%, list=16%, signal=39%	38738/33330/40185/50423/34271/33830/31368/33827/31367/5740271/39001/326174/33828/31691/33829/34558
																		BP	GO:0009116	nucleoside metabolic process	6	0.831627	2.17081	0.000549451	0.00940673	0.00788958	154	tags=100%, list=17%, signal=83%	41561/37026/38315/38753/41679/39132
																		BP	GO:1901657	glycosyl compound metabolic process	6	0.831627	2.17081	0.000549451	0.00940673	0.00788958	154	tags=100%, list=17%, signal=83%	41561/37026/38315/38753/41679/39132
																		BP	GO:0009069	serine family amino acid metabolic process	7	0.821185	2.30218	0.000558347	0.00940673	0.00788958	164	tags=100%, list=19%, signal=82%	41561/37026/41253/31524/39085/41117/34474
																		BP	GO:0072522	purine-containing compound biosynthetic process	9	0.83105	2.56082	0.000605694	0.0100343	0.00841595	157	tags=100%, list=18%, signal=83%	42973/41279/33986/38753/33847/31524/41679/39132/32228
																		MF	GO:0140096	catalytic activity, acting on a protein	111	-0.391092	-1.82511	0.000648088	0.0105606	0.00885739	182	tags=37%, list=21%, signal=34%	43640/326133/48316/39959/41634/38688/42072/35853/38683/326211/43543/33407/43544/33206/38738/35409/33330/35049/47901/36410/38680/42557/34182/36216/38828/38682/34042/318050/38083/326175/38685/38830/43621/34297/34916/36218/38684/49080/34493/4379866/326174
																		BP	GO:0009063	cellular amino acid catabolic process	13	0.754587	2.68161	0.000680735	0.0107405	0.00900823	227	tags=100%, list=26%, signal=75%	37026/41253/40263/34552/31524/39333/38871/41117/34474/45577/41133/33911/33373
																		BP	GO:1901606	alpha-amino acid catabolic process	13	0.754587	2.68161	0.000680735	0.0107405	0.00900823	227	tags=100%, list=26%, signal=75%	37026/41253/40263/34552/31524/39333/38871/41117/34474/45577/41133/33911/33373
																		BP	GO:0006575	cellular modified amino acid metabolic process	15	0.643282	2.41006	0.000716846	0.0107662	0.00902979	127	tags=60%, list=14%, signal=52%	48338/41561/48339/48335/37026/48337/41279/47895/31524
																		BP	GO:0016054	organic acid catabolic process	15	0.700937	2.62606	0.000716846	0.0107662	0.00902979	227	tags=93%, list=26%, signal=71%	37026/41253/40263/34552/31524/39333/38871/41117/34474/35790/45577/41133/33911/33373
																		BP	GO:0046395	carboxylic acid catabolic process	15	0.700937	2.62606	0.000716846	0.0107662	0.00902979	227	tags=93%, list=26%, signal=71%	37026/41253/40263/34552/31524/39333/38871/41117/34474/35790/45577/41133/33911/33373
																		BP	GO:0033554	cellular response to stress	16	0.644217	2.48517	0.000725689	0.0107662	0.00902979	198	tags=81%, list=22%, signal=64%	41561/42474/33764/48583/44121/43431/38473/42852/35790/34089/48582/36853/117462
																		BP	GO:0044282	small molecule catabolic process	19	0.718465	2.94635	0.000776398	0.0113491	0.00951868	227	tags=95%, list=26%, signal=72%	37026/39391/40406/41253/40263/34552/31524/39031/39333/41679/38871/41117/34474/35790/45577/41133/33911/33373
																		BP	GO:1901605	alpha-amino acid metabolic process	22	0.655264	2.84442	0.000810373	0.0116741	0.00979123	238	tags=91%, list=27%, signal=68%	41561/37026/32297/41253/40263/3771738/34552/31524/39085/39333/38871/41117/34474/45577/36782/41133/41605/33911/33373/35766
																		BP	GO:0006520	cellular amino acid metabolic process	27	0.519526	2.41986	0.000884956	0.0125664	0.0105396	238	tags=78%, list=27%, signal=59%	41561/37026/41279/32297/41253/40263/3771738/34552/31524/39085/39333/38871/41117/34474/45577/36782/41133/41605/33911/33373/35766
																		BP	GO:0006030	chitin metabolic process	29	0.496915	2.33531	0.000946074	0.0128822	0.0108045	177	tags=62%, list=20%, signal=51%	40211/38293/38386/317956/3772449/39352/39353/50424/10178859/39360/39756/40210/39511/40213/32913/3885664/49815/39359
																		BP	GO:0006040	amino sugar metabolic process	29	0.496915	2.33531	0.000946074	0.0128822	0.0108045	177	tags=62%, list=20%, signal=51%	40211/38293/38386/317956/3772449/39352/39353/50424/10178859/39360/39756/40210/39511/40213/32913/3885664/49815/39359
																		BP	GO:1901071	glucosamine-containing compound metabolic process	29	0.496915	2.33531	0.000946074	0.0128822	0.0108045	177	tags=62%, list=20%, signal=51%	40211/38293/38386/317956/3772449/39352/39353/50424/10178859/39360/39756/40210/39511/40213/32913/3885664/49815/39359
																		BP	GO:0006164	purine nucleotide biosynthetic process	5	0.827273	2.01448	0.00106496	0.0139286	0.0116821	157	tags=100%, list=18%, signal=83%	42973/33986/33847/39132/32228
																		BP	GO:0009165	nucleotide biosynthetic process	5	0.827273	2.01448	0.00106496	0.0139286	0.0116821	157	tags=100%, list=18%, signal=83%	42973/33986/33847/39132/32228
																		BP	GO:1901293	nucleoside phosphate biosynthetic process	5	0.827273	2.01448	0.00106496	0.0139286	0.0116821	157	tags=100%, list=18%, signal=83%	42973/33986/33847/39132/32228
																		BP	GO:0034605	cellular response to heat	7	0.78246	2.19361	0.00111669	0.0144155	0.0120905	198	tags=100%, list=22%, signal=78%	42474/33764/48583/44121/42852/48582/117462
																		MF	GO:0004190	aspartic-type endopeptidase activity	6	-0.805192	-1.87611	0.00125707	0.015753	0.0132123	131	tags=83%, list=15%, signal=71%	33330/34182/326175/34493/326174
																		MF	GO:0070001	aspartic-type peptidase activity	6	-0.805192	-1.87611	0.00125707	0.015753	0.0132123	131	tags=83%, list=15%, signal=71%	33330/34182/326175/34493/326174
																		BP	GO:0017144	drug metabolic process	49	0.450222	2.47799	0.00127551	0.015753	0.0132123	177	tags=55%, list=20%, signal=47%	40211/41561/38293/37026/38386/317956/3772449/39352/39353/50424/10178859/39360/41253/39756/40210/34552/39511/40213/31524/36666/32913/41679/38871/34474/3885664/49815/39359
																		BP	GO:0009266	response to temperature stimulus	11	0.706345	2.35973	0.0012837	0.015753	0.0132123	224	tags=91%, list=25%, signal=69%	42474/33764/41169/48583/44121/37059/42852/48582/117462/41786
																		BP	GO:1901135	carbohydrate derivative metabolic process	52	0.435664	2.42621	0.00136054	0.0163382	0.0137031	177	tags=54%, list=20%, signal=46%	40211/41561/38293/37026/38386/317956/3772449/38315/39352/39353/50424/10178859/33986/39360/53583/38753/39756/40210/33847/39511/40213/32913/41679/39132/32228/3885664/49815/39359
																		MF	GO:0097367	carbohydrate derivative binding	54	0.371475	2.08333	0.00136426	0.0163382	0.0137031	181	tags=48%, list=20%, signal=41%	40211/38293/38386/317956/3772449/38781/39352/39353/41279/50424/10178859/33986/39360/39756/40210/48583/39511/40213/38782/39031/32913/42852/3885664/49815/39359/48582
																		MF	GO:0008144	drug binding	56	0.406139	2.30316	0.00139665	0.016527	0.0138615	181	tags=50%, list=20%, signal=42%	40211/41561/38293/38386/317956/3772449/39352/39353/41279/50424/10178859/33986/39360/41253/39756/40210/48583/39511/40213/31524/39031/32913/39333/42852/3885664/49815/39359/48582
																		BP	GO:0009113	purine nucleobase biosynthetic process	4	0.860386	1.91609	0.0015015	0.0173546	0.0145556	127	tags=100%, list=14%, signal=86%	41279/33986/38753/31524
																		BP	GO:0046112	nucleobase biosynthetic process	4	0.860386	1.91609	0.0015015	0.0173546	0.0145556	127	tags=100%, list=14%, signal=86%	41279/33986/38753/31524
																		BP	GO:0005975	carbohydrate metabolic process	20	0.535628	2.237	0.00157978	0.0180439	0.0151337	215	tags=70%, list=24%, signal=54%	41561/39391/40406/34598/47895/34597/36863/39031/38473/42047/49815/35265/38076/37804
																		MF	GO:0016741	transferase activity, transferring one-carbon groups	5	0.819318	1.99511	0.00159744	0.0180439	0.0151337	164	tags=100%, list=19%, signal=82%	41561/42973/33986/31524/34474
																		BP	GO:0009066	aspartate family amino acid metabolic process	7	0.749431	2.10102	0.00167504	0.0187078	0.0156905	227	tags=100%, list=26%, signal=75%	41561/37026/39333/41117/36782/33911/33373
																		BP	GO:1901607	alpha-amino acid biosynthetic process	8	0.750285	2.21252	0.00174115	0.01923	0.0161285	227	tags=100%, list=26%, signal=75%	41561/32297/3771738/31524/39085/38871/36782/33373
																		BP	GO:0006022	aminoglycan metabolic process	30	0.452601	2.14455	0.00191388	0.0209054	0.0175337	177	tags=60%, list=20%, signal=50%	40211/38293/38386/317956/3772449/39352/39353/50424/10178859/39360/39756/40210/39511/40213/32913/3885664/49815/39359
																		MF	GO:0008061	chitin binding	31	0.459491	2.2046	0.00193798	0.0209387	0.0175616	177	tags=58%, list=20%, signal=48%	40211/38293/38386/317956/3772449/39352/39353/50424/10178859/39360/39756/40210/39511/40213/32913/3885664/49815/39359
																		MF	GO:0004364	glutathione transferase activity	7	0.724185	2.03024	0.00223339	0.0233683	0.0195994	57	tags=57%, list=6%, signal=54%	48338/48339/48335/48337
																		BP	GO:0006749	glutathione metabolic process	7	0.724185	2.03024	0.00223339	0.0233683	0.0195994	57	tags=57%, list=6%, signal=54%	48338/48339/48335/48337
																		MF	GO:0016765	transferase activity, transferring alkyl or aryl (other than methyl) groups	7	0.724185	2.03024	0.00223339	0.0233683	0.0195994	57	tags=57%, list=6%, signal=54%	48338/48339/48335/48337
																		MF	GO:0004180	carboxypeptidase activity	11	-0.675203	-1.91046	0.00232288	0.0240515	0.0201724	150	tags=82%, list=17%, signal=69%	34938/326211/36410/38828/34042/318050/38083/38830/34297
																		CC	GO:0005615	extracellular space	95	-0.378544	-1.72539	0.00242879	0.0246585	0.0206815	130	tags=25%, list=15%, signal=24%	33274/34035/35049/36410/38828/34042/3885584/50433/38830/50358/34297/40236/35861/34830/4379866/49807/326147/8673990/8674014/34558/12798279/318936/8674094/8673984
																		CC	GO:0005829	cytosol	22	0.517177	2.245	0.00243112	0.0246585	0.0206815	232	tags=82%, list=26%, signal=62%	41561/33986/48583/3771738/31524/39611/39031/32228/42852/35790/48582/35265/45577/36782/43689/41605/41786/43323
																		BP	GO:0006979	response to oxidative stress	5	0.776136	1.88996	0.00266241	0.0266589	0.0223593	202	tags=100%, list=23%, signal=78%	44121/43390/34089/117462/33569
																		BP	GO:0016043	cellular component organization	73	-0.39579	-1.73831	0.0027088	0.0266589	0.0223593	47	tags=18%, list=5%, signal=18%	34271/33830/31368/33827/31367/34830/5740271/39001/326174/33828/31691/33829/34558
																		BP	GO:0071840	cellular component organization or biogenesis	73	-0.39579	-1.73831	0.0027088	0.0266589	0.0223593	47	tags=18%, list=5%, signal=18%	34271/33830/31368/33827/31367/34830/5740271/39001/326174/33828/31691/33829/34558
																		BP	GO:0055065	metal ion homeostasis	6	0.757491	1.97729	0.00274725	0.0267722	0.0224543	31	tags=67%, list=4%, signal=65%	42424/326270/41202/42416
																		BP	GO:0008652	cellular amino acid biosynthetic process	10	0.654951	2.12259	0.00311139	0.0298878	0.0250674	227	tags=90%, list=26%, signal=68%	41561/41279/32297/3771738/31524/39085/38871/36782/33373
																		MF	GO:0004175	endopeptidase activity	80	-0.383257	-1.70801	0.00312709	0.0298878	0.0250674	178	tags=36%, list=20%, signal=32%	48316/39959/38688/42072/35853/38683/43543/33407/43544/33206/38738/35409/33330/35049/47901/38680/34182/36216/38682/326175/38685/43621/34916/36218/38684/49080/34493/4379866/326174
																		BP	GO:0009408	response to heat	8	0.715741	2.11065	0.0034823	0.0329658	0.0276489	198	tags=88%, list=22%, signal=69%	42474/33764/48583/44121/42852/48582/117462
																		BP	GO:0048878	chemical homeostasis	16	0.528516	2.03884	0.00362845	0.0339136	0.0284439	31	tags=31%, list=4%, signal=31%	42424/326270/41561/41202/42416
																		MF	GO:0008235	metalloexopeptidase activity	14	-0.605303	-1.84053	0.00365066	0.0339136	0.0284439	216	tags=71%, list=24%, signal=55%	318622/326133/41634/326211/36410/42557/38828/34042/38830/34297
																		BP	GO:0051186	cofactor metabolic process	19	0.531823	2.18095	0.00388199	0.0349121	0.0292814	89	tags=42%, list=10%, signal=39%	48338/41561/48339/48335/37026/48337/41279/47895
																		BP	GO:0072521	purine-containing compound metabolic process	19	0.518187	2.12503	0.00388199	0.0349121	0.0292814	157	tags=58%, list=18%, signal=49%	41561/37026/42973/41279/33986/38753/33847/31524/41679/39132/32228
																		BP	GO:0009071	serine family amino acid catabolic process	4	0.818388	1.82256	0.004004	0.0349121	0.0292814	164	tags=100%, list=19%, signal=82%	41253/31524/41117/34474
																		BP	GO:0009124	nucleoside monophosphate biosynthetic process	4	0.826334	1.84026	0.004004	0.0349121	0.0292814	157	tags=100%, list=18%, signal=83%	33986/33847/39132/32228
																		BP	GO:0009156	ribonucleoside monophosphate biosynthetic process	4	0.826334	1.84026	0.004004	0.0349121	0.0292814	157	tags=100%, list=18%, signal=83%	33986/33847/39132/32228
																		MF	GO:0016879	ligase activity, forming carbon-nitrogen bonds	4	0.826334	1.84026	0.004004	0.0349121	0.0292814	157	tags=100%, list=18%, signal=83%	41279/33986/33847/32228
																		BP	GO:0046390	ribose phosphate biosynthetic process	4	0.826334	1.84026	0.004004	0.0349121	0.0292814	157	tags=100%, list=18%, signal=83%	33986/33847/39132/32228
																		BP	GO:0090407	organophosphate biosynthetic process	6	0.733694	1.91517	0.0043956	0.0376658	0.0315909	157	tags=83%, list=18%, signal=69%	42973/33986/33847/39132/32228
																		BP	GO:1901137	carbohydrate derivative biosynthetic process	6	0.724687	1.89166	0.0043956	0.0376658	0.0315909	248	tags=100%, list=28%, signal=72%	33986/33847/41679/39132/32228/38220
																		BP	GO:0055086	nucleobase-containing small molecule metabolic process	28	0.414057	1.93985	0.00454959	0.0386521	0.0324181	157	tags=46%, list=18%, signal=39%	41561/37026/38315/42973/41279/33986/53583/38753/33847/31524/41679/39132/32228
																		BP	GO:0006790	sulfur compound metabolic process	13	0.579791	2.06043	0.00476515	0.0396965	0.0332941	57	tags=46%, list=6%, signal=44%	48338/41561/48339/48335/37026/48337
																		MF	GO:0008238	exopeptidase activity	21	-0.541281	-1.8343	0.00477707	0.0396965	0.0332941	216	tags=62%, list=24%, signal=48%	318622/34938/326133/41634/326211/36410/42557/38828/34042/318050/38083/38830/34297
																		BP	GO:0009074	aromatic amino acid family catabolic process	5	0.759091	1.84845	0.00479233	0.0396965	0.0332941	217	tags=100%, list=25%, signal=76%	40263/34552/38871/45577/41133
																		MF	GO:0004181	metallocarboxypeptidase activity	8	-0.701537	-1.78833	0.00487954	0.0400848	0.0336198	150	tags=75%, list=17%, signal=63%	326211/36410/38828/34042/38830/34297
																		BP	GO:0005996	monosaccharide metabolic process	7	0.701523	1.96671	0.00502513	0.0409424	0.0343391	190	tags=86%, list=21%, signal=68%	41561/40406/39031/42047/35265/38076
																		MF	GO:0008236	serine-type peptidase activity	63	-0.393282	-1.69482	0.00527402	0.0422772	0.0354586	283	tags=54%, list=32%, signal=40%	39395/36489/39125/42319/41111/42071/39960/34938/33706/48316/39959/38688/42072/35853/38683/43543/33407/43544/33206/38738/35409/35049/47901/38680/36216/38682/318050/38083/38685/43621/36218/38684/49080/4379866
																		MF	GO:0017171	serine hydrolase activity	63	-0.393282	-1.69482	0.00527402	0.0422772	0.0354586	283	tags=54%, list=32%, signal=40%	39395/36489/39125/42319/41111/42071/39960/34938/33706/48316/39959/38688/42072/35853/38683/43543/33407/43544/33206/38738/35409/35049/47901/38680/36216/38682/318050/38083/38685/43621/36218/38684/49080/4379866
																		BP	GO:0042592	homeostatic process	19	0.49502	2.03002	0.00543478	0.0431832	0.0362185	31	tags=26%, list=4%, signal=26%	42424/326270/41561/41202/42416
																		BP	GO:0051172	negative regulation of nitrogen compound metabolic process	12	-0.611968	-1.77411	0.00547393	0.0431832	0.0362185	134	tags=58%, list=15%, signal=50%	31737/36424/34035/2768974/40236/49807/8673984
																		BP	GO:0010035	response to inorganic substance	8	0.697002	2.05539	0.00580383	0.0450704	0.0378013	31	tags=62%, list=4%, signal=61%	42424/326270/10178932/41202/42416
																		BP	GO:0010038	response to metal ion	8	0.697002	2.05539	0.00580383	0.0450704	0.0378013	31	tags=62%, list=4%, signal=61%	42424/326270/10178932/41202/42416
																		BP	GO:0043648	dicarboxylic acid metabolic process	5	0.747727	1.82078	0.00585729	0.045133	0.0378538	227	tags=100%, list=26%, signal=75%	41279/47895/31524/36782/33373
																		BP	GO:0045861	negative regulation of proteolysis	5	-0.778234	-1.70749	0.00608195	0.0465035	0.0390033	129	tags=80%, list=15%, signal=69%	34035/40236/49807/8673984

## Sheet: Table S7. KEGG
Table S7 - KEGG analysis of DE genes as calculated by ClusterProfiler. Left) KEGG analysis of all genes exhibiting a >1.5-fold change in expression after copper exposure in tolerant strains. Right) KEGG analysis of all genes exhibiting a >1.5-fold change in expression after copper exposure in sensitive strains. Parameters: Pval = 0.05, qval = 0.1. Symbols given in ENTREZ (clusterProfiler default).
Tolerant strains:										Sensitive strains:
ID	Description	GeneRatio	BgRatio	pvalue	p.adjust	qvalue	geneID/ENTREZID	Count		ID	Description	GeneRatio	BgRatio	pvalue	p.adjust	qvalue	geneID/ENTREZID	Count
dme00260	Glycine, serine and threonine metabolism	11/168	28/3192	6.11245e-08	4.76771e-06	3.28142e-06	40268/37026/41561/39085/41253/39333/31524/34474/40097/41117/42626	11		dme00790	Folate biosynthesis	12/170	40/3192	5.36347e-07	3.13742e-05	2.24404e-05	31782/38462/35981/38632/41135/42482/38871/38633/43671/37415/38973/37538	12
dme04512	ECM-receptor interaction	7/168	12/3192	6.26855e-07	2.44473e-05	1.68261e-05	33726/33727/38723/39118/34068/43946/39529	7		dme00260	Glycine, serine and threonine metabolism	10/170	28/3192	8.04467e-07	3.13742e-05	2.24404e-05	41561/37026/40268/39085/34474/31524/41117/41253/39333/42626	10
dme00670	One carbon pool by folate	6/168	12/3192	1.38062e-05	0.00035896	0.000247058	42973/41279/33986/47895/31524/34474	6		dme00350	Tyrosine metabolism	8/170	22/3192	9.25469e-06	0.000240622	0.000172105	36782/42505/33373/35188/34552/40263/45577/41133	8
dme04142	Lysosome	18/168	118/3192	3.04648e-05	0.000594063	0.000408869	42214/33072/42723/326109/326174/43648/34587/41457/318721/326175/34211/48228/33330/39981/35613/34182/326136/37599	18		dme00670	One carbon pool by folate	6/170	12/3192	1.47883e-05	0.000288371	0.000206257	42973/41279/33986/34474/31524/47895	6
dme00040	Pentose and glucuronate interconversions	11/168	50/3192	3.84828e-05	0.000600331	0.000413183	40836/42047/41313/33420/38462/53584/33421/53507/37590/37420/53583	11		dme04142	Lysosome	18/170	118/3192	3.58286e-05	0.000558925	0.000399771	42723/34587/43648/41457/326175/34182/33072/42214/41643/38423/326109/33330/326174/34451/36973/33839/34493/40741	18
dme00350	Tyrosine metabolism	7/168	22/3192	8.60486e-05	0.000967534	0.000665914	36782/35188/40263/42505/33373/34552/41133	7		dme00730	Thiamine metabolism	7/170	21/3192	6.62346e-05	0.00086105	0.000615866	35981/38632/41135/42482/38633/43671/37538	7
dme00052	Galactose metabolism	9/168	37/3192	8.683e-05	0.000967534	0.000665914	40406/43072/34598/34597/38462/38076/41457/35824/35827	9		dme04080	Neuroactive ligand-receptor interaction	11/170	56/3192	0.000129511	0.00144313	0.0010322	36218/49080/47901/36216/33942/48316/36217/41638/36223/36214/34226	11
dme04080	Neuroactive ligand-receptor interaction	11/168	56/3192	0.00011633	0.00113422	0.000780638	36218/33942/36216/49080/36214/42133/36217/36215/47901/48316/36223	11		dme04512	ECM-receptor interaction	5/170	12/3192	0.000235829	0.00229933	0.00164459	33726/33727/39118/38723/39529	5
dme00790	Folate biosynthesis	9/168	40/3192	0.000166422	0.00144233	0.000992694	31782/35981/38871/38632/41135/38462/38633/43671/42482	9		dme00981	Insect hormone biosynthesis	7/170	27/3192	0.000385197	0.00333838	0.00238777	37182/32857/38631/3355162/44858/45282/5740633	7
dme01230	Biosynthesis of amino acids	11/168	66/3192	0.000529526	0.00386122	0.00265752	39085/32297/36782/39132/38871/3771738/31579/31524/33373/41117/42626	11		dme01230	Biosynthesis of amino acids	11/170	66/3192	0.000586084	0.00457146	0.00326973	36782/39132/33373/3771738/37804/39085/31524/32297/38871/41117/42626	11
dme00730	Thiamine metabolism	6/168	21/3192	0.000544531	0.00386122	0.00265752	35981/38632/41135/38633/43671/42482	6		dme00040	Pentose and glucuronate interconversions	9/170	50/3192	0.00105299	0.00746669	0.00534055	42047/40836/38462/41313/35137/33993/53583/36624/35307	9
dme00053	Ascorbate and aldarate metabolism	7/168	33/3192	0.00131752	0.00790513	0.00544078	39391/53584/40097/53507/37590/37420/53583	7		dme00983	Drug metabolism - other enzymes	13/170	97/3192	0.00160606	0.0104394	0.00746677	48338/48335/37105/41605/48339/48337/40908/35137/39393/33993/53583/41895/35307	13
dme00500	Starch and sucrose metabolism	7/168	33/3192	0.00131752	0.00790513	0.00544078	43072/34598/34597/34017/36863/35824/35827	7		dme00230	Purine metabolism	13/170	101/3192	0.00233227	0.0139936	0.0100089	39132/42973/33986/32043/32228/32822/33847/36968/38315/41605/41679/38753/41895	13
dme00980	Metabolism of xenobiotics by cytochrome P450	10/168	69/3192	0.00284481	0.0158496	0.0109087	33420/32299/53584/33421/53507/37105/37590/37420/48335/53583	10		dme00052	Galactose metabolism	7/170	37/3192	0.00284254	0.015837	0.0113274	40406/38462/38076/41457/34597/34598/33839	7
dme00250	Alanine, aspartate and glutamate metabolism	6/168	29/3192	0.00335454	0.0174436	0.0120057	38753/36782/3771738/33373/34791/36396	6		dme00760	Nicotinate and nicotinamide metabolism	4/170	15/3192	0.00667521	0.0347111	0.0248271	32043/32822/36968/38315	4
dme00561	Glycerolipid metabolism	7/168	42/3192	0.00557675	0.0256143	0.0176292	35790/38462/40472/35718/40097/35719/35720	7		dme00982	Drug metabolism - cytochrome P450	9/170	68/3192	0.00907317	0.0442317	0.0316367	48338/48335/37105/48339/48337/35137/33993/53583/35307	9
dme00230	Purine metabolism	12/168	101/3192	0.00601588	0.0256143	0.0176292	42973/38315/33986/38753/39132/32228/32822/33847/41679/32043/36968/41605	12		dme00980	Metabolism of xenobiotics by cytochrome P450	9/170	69/3192	0.0099686	0.0457383	0.0327143	48338/48335/37105/48339/48337/35137/33993/53583/35307	9
dme00220	Arginine biosynthesis	4/168	15/3192	0.00639995	0.0256143	0.0176292	36782/3771738/33373/36396	4
dme00760	Nicotinate and nicotinamide metabolism	4/168	15/3192	0.00639995	0.0256143	0.0176292	38315/32822/32043/36968	4
dme00630	Glyoxylate and dicarboxylate metabolism	6/168	33/3192	0.00656776	0.0256143	0.0176292	41253/40348/31579/31524/34474/3771779	6
dme00270	Cysteine and methionine metabolism	6/168	34/3192	0.00763511	0.028359	0.0195183	32297/36782/37139/33373/35153/35152	6
dme01200	Carbon metabolism	13/168	118/3192	0.00816161	0.0289366	0.0199159	39085/41253/36782/39132/40348/31579/31524/33373/35265/34474/3771779/41117/42626	13
dme00983	Drug metabolism - other enzymes	11/168	97/3192	0.0118535	0.0388292	0.0267246	32299/53584/31858/53507/37105/37590/41605/37420/48335/40908/53583	11
dme00981	Insect hormone biosynthesis	5/168	27/3192	0.0119475	0.0388292	0.0267246	37182/38631/32858/32857/3355162	5
dme01210	2-Oxocarboxylic acid metabolism	4/168	19/3192	0.0154152	0.0480955	0.0331022	32297/36782/31579/33373	4

## Sheet: Table S8. MMC analysis 
Table S8. Modulated Modularity Cluster (MMC) analysis of genetically correlated transcriptional modules in tolerant (left) and sensitive (right) strains.
Tolerant strains:																Sensitive strains:
Treated						Control										Treated						Control
Gene	Module	Entry Index	Average Degree	Degree		Gene	Module	Entry Index	Average Degree	Degree						Gene	Module	Entry Index	Average Degree	Degree		Gene	Module	Entry Index	Average Degree	Degree
FBgn0034439	1	107	0.968706	0.968706		FBgn0039152	1	169	0.996561	0.996561						FBgn0032373	1	289	0.987097	0.993038		FBgn0022160	1	130	0.991021	0.993096
FBgn0040942	1	191	0.968706	0.968706		FBgn0039312	1	173	0.996561	0.996561						FBgn0036321	1	463	0.987097	0.992524		FBgn0051259	1	740	0.991021	0.991217
FBgn0031249	2	66	0.923373	0.956299		FBgn0010425	2	20	0.995917	0.995917						FBgn0032433	1	292	0.987097	0.991969		FBgn0025709	1	148	0.991021	0.988748
FBgn0250815	2	223	0.923373	0.946698		FBgn0032144	2	78	0.995917	0.995917						FBgn0037782	1	522	0.987097	0.991842		FBgn0028491	2	170	0.988992	0.99152
FBgn0035665	2	124	0.923373	0.942471		FBgn0259896	3	224	0.981434	0.988118						FBgn0002526	1	31	0.987097	0.991794		FBgn0039325	2	619	0.988992	0.991483
FBgn0053223	2	210	0.923373	0.941662		FBgn0031417	3	69	0.981434	0.987049						FBgn0041156	1	693	0.987097	0.991775		FBgn0032373	2	289	0.988992	0.991186
FBgn0032809	2	83	0.923373	0.900382		FBgn0002869	3	11	0.981434	0.98166						FBgn0000299	1	9	0.987097	0.991572		FBgn0035265	2	409	0.988992	0.990982
FBgn0036787	2	137	0.923373	0.888964		FBgn0040102	3	186	0.981434	0.968911						FBgn0016075	1	113	0.987097	0.991505		FBgn0051198	2	737	0.988992	0.990688
FBgn0034783	2	111	0.923373	0.887136		FBgn0003980	4	15	0.97434	0.985121						FBgn0033446	1	332	0.987097	0.991462		FBgn0032085	2	278	0.988992	0.989053
FBgn0032144	3	78	0.912922	0.948195		FBgn0003979	4	14	0.97434	0.984644						FBgn0031930	1	267	0.987097	0.991436		FBgn0000527	2	17	0.988992	0.986989
FBgn0026756	3	39	0.912922	0.929215		FBgn0039313	4	174	0.97434	0.972883						FBgn0040069	1	658	0.987097	0.991171		FBgn0050502	2	733	0.988992	0.980036
FBgn0011555	3	21	0.912922	0.926543		FBgn0086265	4	222	0.97434	0.972111						FBgn0030756	1	215	0.987097	0.991154		FBgn0024989	3	143	0.98774	0.990478
FBgn0035781	3	126	0.912922	0.926242		FBgn0020906	4	30	0.97434	0.956943						FBgn0038135	1	533	0.987097	0.991099		FBgn0085209	3	832	0.98774	0.986514
FBgn0039768	3	181	0.912922	0.879118		FBgn0020385	5	28	0.973702	0.986343						FBgn0001089	1	21	0.987097	0.991094		FBgn0020639	3	126	0.98774	0.986228
FBgn0260000	3	226	0.912922	0.868218		FBgn0003076	5	12	0.973702	0.982855						FBgn0027586	1	164	0.987097	0.990952		FBgn0041156	4	693	0.979284	0.986666
FBgn0033366	4	92	0.911687	0.944472		FBgn0037230	5	144	0.973702	0.980146						FBgn0053966	1	802	0.987097	0.990778		FBgn0265369	4	949	0.979284	0.983132
FBgn0039472	4	177	0.911687	0.942921		FBgn0003358	5	13	0.973702	0.966371						FBgn0034291	1	370	0.987097	0.990323		FBgn0001089	4	21	0.979284	0.979498
FBgn0035768	4	125	0.911687	0.881992		FBgn0032076	5	76	0.973702	0.963942						FBgn0011554	1	83	0.987097	0.990207		FBgn0039342	4	621	0.979284	0.978446
FBgn0010425	4	20	0.911687	0.877363		FBgn0014033	5	23	0.973702	0.962556						FBgn0260006	1	876	0.987097	0.990129		FBgn0050035	4	718	0.979284	0.974991
FBgn0043783	5	192	0.910272	0.946256		FBgn0061356	6	215	0.955205	0.972506						FBgn0039151	1	605	0.987097	0.990114		FBgn0039594	4	634	0.979284	0.97297
FBgn0035189	5	115	0.910272	0.941368		FBgn0034276	6	103	0.955205	0.9705						FBgn0025709	1	148	0.987097	0.989886		FBgn0039473	5	626	0.974917	0.986572
FBgn0024289	5	35	0.910272	0.933349		FBgn0036997	6	142	0.955205	0.967696						FBgn0036547	1	472	0.987097	0.989869		FBgn0020506	5	121	0.974917	0.986056
FBgn0063667	5	217	0.910272	0.926675		FBgn0028939	6	43	0.955205	0.963768						FBgn0039709	1	643	0.987097	0.989544		FBgn0020638	5	125	0.974917	0.984922
FBgn0033388	5	93	0.910272	0.90047		FBgn0000592	6	5	0.955205	0.962215						FBgn0040832	1	685	0.987097	0.989263		FBgn0030929	5	224	0.974917	0.984413
FBgn0036262	5	133	0.910272	0.893399		FBgn0034783	6	111	0.955205	0.955897						FBgn0033423	1	331	0.987097	0.989232		FBgn0030041	5	197	0.974917	0.984118
FBgn0032889	5	85	0.910272	0.891557		FBgn0035476	6	121	0.955205	0.933854						FBgn0052354	1	769	0.987097	0.989147		FBgn0036232	5	459	0.974917	0.983068
FBgn0026878	5	40	0.910272	0.8491		FBgn0015316	6	25	0.955205	0.915206						FBgn0031970	1	271	0.987097	0.989046		FBgn0053346	5	796	0.974917	0.981809
FBgn0024740	6	36	0.906311	0.940429		FBgn0039768	7	181	0.943031	0.967647						FBgn0038415	1	554	0.987097	0.988966		FBgn0038449	5	556	0.974917	0.981012
FBgn0033999	6	102	0.906311	0.932367		FBgn0053192	7	209	0.943031	0.966472						FBgn0039086	1	599	0.987097	0.988939		FBgn0005664	5	72	0.974917	0.980342
FBgn0033294	6	89	0.906311	0.889933		FBgn0038858	7	165	0.943031	0.966425						FBgn0035290	1	412	0.987097	0.988921		FBgn0040705	5	676	0.974917	0.979712
FBgn0038074	6	152	0.906311	0.862515		FBgn0262146	7	229	0.943031	0.95912						FBgn0035670	1	437	0.987097	0.98831		FBgn0035006	5	397	0.974917	0.979642
FBgn0038257	7	155	0.888638	0.935854		FBgn0037973	7	149	0.943031	0.942234						FBgn0038682	1	568	0.987097	0.987945		FBgn0034296	5	373	0.974917	0.979139
FBgn0035412	7	120	0.888638	0.935749		FBgn0036787	7	137	0.943031	0.935749						FBgn0032836	1	310	0.987097	0.987075		FBgn0033789	5	346	0.974917	0.978878
FBgn0054005	7	213	0.888638	0.930753		FBgn0037714	7	147	0.943031	0.928155						FBgn0051198	1	737	0.987097	0.986792		FBgn0036951	5	491	0.974917	0.97879
FBgn0035476	7	121	0.888638	0.914521		FBgn0033065	7	86	0.943031	0.878443						FBgn0259101	1	866	0.987097	0.985816		FBgn0051233	5	739	0.974917	0.976238
FBgn0037635	7	146	0.888638	0.901576		FBgn0030968	8	63	0.932323	0.959337						FBgn0259748	1	869	0.987097	0.983211		FBgn0030756	5	215	0.974917	0.974008
FBgn0035300	7	117	0.888638	0.899441		FBgn0039872	8	184	0.932323	0.955934						FBgn0030798	1	217	0.987097	0.98276		FBgn0033760	5	342	0.974917	0.973339
FBgn0264987	7	236	0.888638	0.892298		FBgn0038730	8	161	0.932323	0.947161						FBgn0038247	1	543	0.987097	0.981751		FBgn0033204	5	318	0.974917	0.972232
FBgn0029909	7	49	0.888638	0.876557		FBgn0033446	8	94	0.932323	0.942277						FBgn0039760	1	647	0.987097	0.97963		FBgn0050280	5	727	0.974917	0.969885
FBgn0036995	7	140	0.888638	0.859015		FBgn0259998	8	225	0.932323	0.941666						FBgn0259697	1	867	0.987097	0.979586		FBgn0047095	5	717	0.974917	0.967499
FBgn0040729	7	190	0.888638	0.819379		FBgn0262580	8	231	0.932323	0.939748						FBgn0266084	1	957	0.987097	0.978129		FBgn0260437	5	877	0.974917	0.967192
FBgn0023495	7	34	0.888638	0.809872		FBgn0250815	8	223	0.932323	0.936659						FBgn0035006	1	397	0.987097	0.973687		FBgn0035743	5	442	0.974917	0.966122
FBgn0030968	8	63	0.88696	0.930118		FBgn0037090	8	143	0.932323	0.928281						FBgn0037870	1	525	0.987097	0.961224		FBgn0043791	5	709	0.974917	0.965212
FBgn0016715	8	27	0.88696	0.921204		FBgn0038731	8	162	0.932323	0.887241						FBgn0030369	1	208	0.987097	0.957601		FBgn0035742	5	441	0.974917	0.963469
FBgn0030737	8	61	0.88696	0.913388		FBgn0053339	8	212	0.932323	0.884923						FBgn0030270	2	202	0.984158	0.991121		FBgn0039045	5	596	0.974917	0.929258
FBgn0085360	8	220	0.88696	0.864144		FBgn0000427	9	4	0.913869	0.95018						FBgn0032494	2	294	0.984158	0.991108		FBgn0003248	6	47	0.974013	0.982438
FBgn0039241	8	171	0.88696	0.805946		FBgn0003983	9	16	0.913869	0.93989						FBgn0035265	2	409	0.984158	0.99049		FBgn0038135	6	533	0.974013	0.981855
FBgn0051148	9	201	0.880391	0.922838		FBgn0085362	9	221	0.913869	0.937531						FBgn0035718	2	440	0.984158	0.989745		FBgn0033289	6	324	0.974013	0.980899
FBgn0002571	9	9	0.880391	0.915791		FBgn0033887	9	101	0.913869	0.899938						FBgn0027562	2	161	0.984158	0.989727		FBgn0030367	6	207	0.974013	0.980823
FBgn0052750	9	205	0.880391	0.886254		FBgn0053012	9	208	0.913869	0.841807						FBgn0046689	2	715	0.984158	0.98953		FBgn0033733	6	341	0.974013	0.980339
FBgn0263321	9	234	0.880391	0.856066		FBgn0039311	10	172	0.8998	0.944048						FBgn0034294	2	372	0.984158	0.989225		FBgn0039107	6	603	0.974013	0.974797
FBgn0031428	9	70	0.880391	0.821006		FBgn0036876	10	138	0.8998	0.94311						FBgn0035926	2	448	0.984158	0.989001		FBgn0035476	6	423	0.974013	0.972497
FBgn0040060	10	185	0.874262	0.930633		FBgn0033366	10	92	0.8998	0.940932						FBgn0038398	2	552	0.984158	0.98895		FBgn0033807	6	348	0.974013	0.97052
FBgn0039471	10	176	0.874262	0.922479		FBgn0030425	10	58	0.8998	0.937737						FBgn0034262	2	366	0.984158	0.988371		FBgn0033446	6	332	0.974013	0.969608
FBgn0053282	10	211	0.874262	0.91667		FBgn0001187	10	7	0.8998	0.933987						FBgn0035434	2	421	0.984158	0.987906		FBgn0030576	6	213	0.974013	0.94635
FBgn0037714	10	147	0.874262	0.905328		FBgn0030575	10	59	0.8998	0.929341						FBgn0034292	2	371	0.984158	0.987556		FBgn0054005	7	804	0.971806	0.983011
FBgn0037973	10	149	0.874262	0.885657		FBgn0032381	10	80	0.8998	0.927103						FBgn0038236	2	541	0.984158	0.986943		FBgn0031930	7	267	0.971806	0.982512
FBgn0035076	10	112	0.874262	0.865418		FBgn0000055	10	1	0.8998	0.925784						FBgn0053346	2	796	0.984158	0.986897		FBgn0032260	7	283	0.971806	0.980996
FBgn0031417	10	69	0.874262	0.852251		FBgn0035665	10	124	0.8998	0.922909						FBgn0085359	2	842	0.984158	0.986879		FBgn0034294	7	372	0.971806	0.977405
FBgn0036996	10	141	0.874262	0.83291		FBgn0016715	10	27	0.8998	0.920149						FBgn0039495	2	630	0.984158	0.986765		FBgn0035718	7	440	0.971806	0.976881
FBgn0033446	10	94	0.874262	0.757013		FBgn0037974	10	150	0.8998	0.91785						FBgn0036978	2	494	0.984158	0.986305		FBgn0039091	7	601	0.971806	0.974852
FBgn0037386	11	145	0.873032	0.915433		FBgn0001125	10	6	0.8998	0.916465						FBgn0034229	2	365	0.984158	0.985643		FBgn0261675	7	889	0.971806	0.97284
FBgn0266596	11	239	0.873032	0.904529		FBgn0043791	10	193	0.8998	0.912783						FBgn0039473	2	626	0.984158	0.985573		FBgn0032297	7	287	0.971806	0.9594
FBgn0030098	11	54	0.873032	0.901772		FBgn0031249	10	66	0.8998	0.912483						FBgn0039483	2	628	0.984158	0.985519		FBgn0034497	7	384	0.971806	0.95625
FBgn0054040	11	214	0.873032	0.898619		FBgn0030615	10	60	0.8998	0.912011						FBgn0037288	2	506	0.984158	0.984894		FBgn0003174	7	46	0.971806	0.953918
FBgn0002565	11	8	0.873032	0.895308		FBgn0034394	10	106	0.8998	0.909694						FBgn0028950	2	180	0.984158	0.984082		FBgn0038172	8	538	0.971109	0.982692
FBgn0037974	11	150	0.873032	0.878832		FBgn0032287	10	79	0.8998	0.902604						FBgn0037488	2	512	0.984158	0.979931		FBgn0010357	8	80	0.971109	0.98124
FBgn0031276	11	67	0.873032	0.845392		FBgn0030239	10	55	0.8998	0.887119						FBgn0262007	2	897	0.984158	0.978435		FBgn0032495	8	295	0.971109	0.981028
FBgn0035282	11	116	0.873032	0.744373		FBgn0010038	10	18	0.8998	0.500096						FBgn0036939	2	488	0.984158	0.97581		FBgn0050339	8	730	0.971109	0.980585
FBgn0029697	12	47	0.852599	0.915615		FBgn0040211	11	187	0.873038	0.926468						FBgn0038832	2	580	0.984158	0.960589		FBgn0034387	8	376	0.971109	0.980017
FBgn0038469	12	159	0.852599	0.911748		FBgn0036992	11	139	0.873038	0.924557						FBgn0050272	2	725	0.984158	0.945282		FBgn0040364	8	666	0.971109	0.979305
FBgn0029568	12	46	0.852599	0.901233		FBgn0032068	11	74	0.873038	0.9182						FBgn0050042	3	719	0.978706	0.987343		FBgn0035147	8	402	0.971109	0.978983
FBgn0052774	12	207	0.852599	0.889001		FBgn0033515	11	95	0.873038	0.917728						FBgn0250836	3	864	0.978706	0.987074		FBgn0031865	8	258	0.971109	0.978877
FBgn0000359	12	2	0.852599	0.887067		FBgn0032069	11	75	0.873038	0.905077						FBgn0034225	3	364	0.978706	0.986977		FBgn0260746	8	881	0.971109	0.978203
FBgn0043791	12	193	0.852599	0.848081		FBgn0260000	11	226	0.873038	0.90363						FBgn0037678	3	516	0.978706	0.986915		FBgn0030887	8	223	0.971109	0.976917
FBgn0051091	12	200	0.852599	0.820524		FBgn0002571	11	9	0.873038	0.892272						FBgn0003248	3	47	0.978706	0.986418		FBgn0052483	8	772	0.971109	0.975768
FBgn0000360	12	3	0.852599	0.795567		FBgn0035076	11	112	0.873038	0.865952						FBgn0033826	3	349	0.978706	0.986179		FBgn0029167	8	183	0.971109	0.975561
FBgn0034292	12	105	0.852599	0.704553		FBgn0031428	11	70	0.873038	0.817804						FBgn0032835	3	309	0.978706	0.986065		FBgn0032049	8	275	0.971109	0.974409
FBgn0038011	13	151	0.839073	0.9003		FBgn0020506	11	29	0.873038	0.658688						FBgn0029898	3	191	0.978706	0.985867		FBgn0085358	8	841	0.971109	0.973073
FBgn0038783	13	163	0.839073	0.90007		FBgn0000359	12	2	0.823697	0.899646						FBgn0028920	3	176	0.978706	0.985831		FBgn0037895	8	526	0.971109	0.972839
FBgn0085362	13	221	0.839073	0.88447		FBgn0029568	12	46	0.823697	0.89759						FBgn0030837	3	221	0.978706	0.98583		FBgn0035544	8	426	0.971109	0.971738
FBgn0036575	13	136	0.839073	0.87737		FBgn0038469	12	159	0.823697	0.88914						FBgn0033723	3	339	0.978706	0.98558		FBgn0039495	8	630	0.971109	0.971448
FBgn0003979	13	14	0.839073	0.876647		FBgn0266362	12	237	0.823697	0.876182						FBgn0034642	3	386	0.978706	0.985155		FBgn0033782	8	344	0.971109	0.96951
FBgn0035409	13	119	0.839073	0.875614		FBgn0052774	12	207	0.823697	0.871629						FBgn0039682	3	641	0.978706	0.985063		FBgn0011822	8	89	0.971109	0.963722
FBgn0003983	13	16	0.839073	0.849073		FBgn0035768	12	125	0.823697	0.848087						FBgn0002926	3	38	0.978706	0.985025		FBgn0039682	8	641	0.971109	0.963019
FBgn0086265	13	222	0.839073	0.844875		FBgn0026563	12	37	0.823697	0.843059						FBgn0262539	3	903	0.978706	0.984921		FBgn0038849	8	583	0.971109	0.960005
FBgn0031178	13	64	0.839073	0.830798		FBgn0038011	12	151	0.823697	0.760356						FBgn0040398	3	668	0.978706	0.984642		FBgn0002869	8	36	0.971109	0.956814
FBgn0036467	13	134	0.839073	0.82419		FBgn0015035	12	24	0.823697	0.527587						FBgn0041713	3	699	0.978706	0.984532		FBgn0031726	8	251	0.971109	0.956545
FBgn0003980	13	15	0.839073	0.819385		FBgn0035484	13	122	0.818321	0.896031						FBgn0038849	3	583	0.978706	0.984427		FBgn0031653	8	245	0.971109	0.924315
FBgn0033541	13	96	0.839073	0.817145		FBgn0032889	13	85	0.818321	0.886773						FBgn0031756	3	253	0.978706	0.984293		FBgn0028950	9	180	0.96727	0.979269
FBgn0030041	13	53	0.839073	0.773324		FBgn0035619	13	123	0.818321	0.882743						FBgn0015316	3	109	0.978706	0.984142		FBgn0039332	9	620	0.96727	0.978281
FBgn0260393	13	227	0.839073	0.673763		FBgn0085360	13	220	0.818321	0.882028						FBgn0033289	3	324	0.978706	0.984034		FBgn0039667	9	639	0.96727	0.978071
FBgn0044812	14	195	0.837656	0.904656		FBgn0032066	13	73	0.818321	0.86479						FBgn0052645	3	779	0.978706	0.984025		FBgn0038973	9	590	0.96727	0.977191
FBgn0013813	14	22	0.837656	0.9002		FBgn0010040	13	19	0.818321	0.497563						FBgn0038414	3	553	0.978706	0.983821		FBgn0053966	9	802	0.96727	0.977035
FBgn0044046	14	194	0.837656	0.892693		FBgn0035929	14	128	0.798307	0.883201						FBgn0033366	3	330	0.978706	0.98371		FBgn0262146	9	899	0.96727	0.975178
FBgn0031701	14	71	0.837656	0.886795		FBgn0035343	14	118	0.798307	0.878587						FBgn0039107	3	603	0.978706	0.983709		FBgn0053965	9	801	0.96727	0.975061
FBgn0039666	14	178	0.837656	0.865994		FBgn0039114	14	167	0.798307	0.869875						FBgn0037534	3	513	0.978706	0.983672		FBgn0036419	9	467	0.96727	0.973595
FBgn0038613	14	160	0.837656	0.861421		FBgn0030270	14	57	0.798307	0.866663						FBgn0032085	3	278	0.978706	0.983615		FBgn0046689	9	715	0.96727	0.973016
FBgn0035343	14	118	0.837656	0.850138		FBgn0031701	14	71	0.798307	0.859644						FBgn0052667	3	780	0.978706	0.98346		FBgn0052633	9	775	0.96727	0.972414
FBgn0030270	14	57	0.837656	0.82974		FBgn0035186	14	114	0.798307	0.854246						FBgn0035090	3	400	0.978706	0.983347		FBgn0033826	9	349	0.96727	0.971463
FBgn0034290	14	104	0.837656	0.820438		FBgn0015574	14	26	0.798307	0.852061						FBgn0036659	3	476	0.978706	0.983237		FBgn0033214	9	321	0.96727	0.966563
FBgn0033760	14	98	0.837656	0.794518		FBgn0032669	14	81	0.798307	0.843639						FBgn0263776	3	926	0.978706	0.982994		FBgn0085201	9	831	0.96727	0.965495
FBgn0037751	14	148	0.837656	0.790739		FBgn0029831	14	48	0.798307	0.831806						FBgn0030828	3	218	0.978706	0.982855		FBgn0002939	9	39	0.96727	0.965432
FBgn0029831	14	48	0.837656	0.790573		FBgn0052283	14	202	0.798307	0.818301						FBgn0262353	3	900	0.978706	0.982799		FBgn0039769	9	649	0.96727	0.962042
FBgn0038914	14	166	0.837656	0.701628		FBgn0044812	14	195	0.798307	0.799555						FBgn0003390	3	54	0.978706	0.982705		FBgn0043792	9	710	0.96727	0.958165
FBgn0259896	15	224	0.823473	0.887554		FBgn0030837	14	62	0.798307	0.22211						FBgn0036910	3	486	0.978706	0.982704		FBgn0034883	9	394	0.96727	0.957834
FBgn0014033	15	23	0.823473	0.885407		FBgn0035781	15	126	0.727575	0.840072						FBgn0261963	3	895	0.978706	0.982695		FBgn0030829	9	219	0.96727	0.949926
FBgn0063499	15	216	0.823473	0.877622		FBgn0029167	15	45	0.727575	0.833762						FBgn0034162	3	362	0.978706	0.982022		FBgn0039759	9	646	0.96727	0.945109
FBgn0261362	15	228	0.823473	0.840087		FBgn0011555	15	21	0.727575	0.827819						FBgn0035544	3	426	0.978706	0.981887		FBgn0051636	9	750	0.96727	0.944258
FBgn0015574	15	26	0.823473	0.838904		FBgn0030098	15	54	0.727575	0.823827						FBgn0035199	3	407	0.978706	0.981693		FBgn0036422	10	468	0.961243	0.974213
FBgn0035929	15	128	0.823473	0.821616		FBgn0033592	15	97	0.727575	0.80218						FBgn0054005	3	804	0.978706	0.981424		FBgn0263830	10	927	0.961243	0.974127
FBgn0028939	15	43	0.823473	0.801367		FBgn0026878	15	40	0.727575	0.766363						FBgn0038983	3	591	0.978706	0.981285		FBgn0037678	10	516	0.961243	0.971518
FBgn0038354	15	157	0.823473	0.788664		FBgn0026756	15	39	0.727575	0.199						FBgn0261801	3	891	0.978706	0.981173		FBgn0035670	10	437	0.961243	0.970237
FBgn0053012	15	208	0.823473	0.747388		FBgn0063499	16	216	0.69456	0.800012						FBgn0038652	3	566	0.978706	0.981125		FBgn0035926	10	448	0.961243	0.968319
FBgn0050272	15	196	0.823473	0.74612		FBgn0044046	16	194	0.69456	0.791027						FBgn0000964	3	20	0.978706	0.981065		FBgn0034470	10	382	0.961243	0.956637
FBgn0033327	16	90	0.79231	0.862329		FBgn0035409	16	119	0.69456	0.776869						FBgn0036422	3	468	0.978706	0.981013		FBgn0040398	10	668	0.961243	0.949558
FBgn0004428	16	17	0.79231	0.861931		FBgn0028519	16	42	0.69456	0.410334						FBgn0031694	3	247	0.978706	0.980636		FBgn0266084	10	957	0.961243	0.925339
FBgn0039312	16	173	0.79231	0.855053		FBgn0035282	17	116	0.429007	0.538709						FBgn0262538	3	902	0.978706	0.980358		FBgn0038236	11	541	0.953934	0.964393
FBgn0039311	16	172	0.79231	0.79057		FBgn0023477	17	33	0.429007	0.532244						FBgn0030576	3	213	0.978706	0.979507		FBgn0033366	11	330	0.953934	0.962089
FBgn0032669	16	81	0.79231	0.714228		FBgn0029697	17	47	0.429007	0.530531						FBgn0038761	3	575	0.978706	0.97934		FBgn0036738	11	480	0.953934	0.961029
FBgn0036181	16	129	0.79231	0.669751		FBgn0002565	17	8	0.429007	0.529677						FBgn0038610	3	563	0.978706	0.979156		FBgn0030837	11	221	0.953934	0.960303
FBgn0000592	17	5	0.783175	0.870084		FBgn0039151	17	168	0.429007	0.528774						FBgn0031926	3	265	0.978706	0.978998		FBgn0030261	11	201	0.953934	0.95841
FBgn0061356	17	215	0.783175	0.862216		FBgn0039241	17	171	0.429007	0.528462						FBgn0042119	3	703	0.978706	0.978918		FBgn0030369	11	208	0.953934	0.954206
FBgn0034276	17	103	0.783175	0.847845		FBgn0040609	17	189	0.429007	0.527265						FBgn0032228	3	282	0.978706	0.978493		FBgn0259101	11	866	0.953934	0.950568
FBgn0259998	17	225	0.783175	0.843882		FBgn0033782	17	99	0.429007	0.524274						FBgn0052483	3	772	0.978706	0.978182		FBgn0052407	11	771	0.953934	0.940398
FBgn0033515	17	95	0.783175	0.835853		FBgn0039787	17	182	0.429007	0.522425						FBgn0034437	3	378	0.978706	0.977785		FBgn0038753	11	574	0.953934	0.934011
FBgn0040102	17	186	0.783175	0.818721		FBgn0036225	17	131	0.429007	0.520212						FBgn0028533	3	173	0.978706	0.977529		FBgn0036044	12	452	0.95299	0.967967
FBgn0035619	17	123	0.783175	0.809722		FBgn0036575	17	136	0.429007	0.519723						FBgn0039342	3	621	0.978706	0.97646		FBgn0036321	12	463	0.95299	0.959404
FBgn0035484	17	122	0.783175	0.804686		FBgn0030041	17	53	0.429007	0.519476						FBgn0264916	3	936	0.978706	0.97529		FBgn0051041	12	735	0.95299	0.931598
FBgn0015316	17	25	0.783175	0.782225		FBgn0032706	17	82	0.429007	0.518179						FBgn0263830	3	927	0.978706	0.975243		FBgn0026439	13	153	0.947202	0.965213
FBgn0030425	17	58	0.783175	0.779358		FBgn0038354	17	157	0.429007	0.514808						FBgn0085483	3	846	0.978706	0.9738		FBgn0025620	13	147	0.947202	0.964592
FBgn0003358	17	13	0.783175	0.775698		FBgn0029147	17	44	0.429007	0.513555						FBgn0030098	3	198	0.978706	0.97181		FBgn0038603	13	562	0.947202	0.962928
FBgn0039752	17	179	0.783175	0.767685		FBgn0000360	17	3	0.429007	0.513149						FBgn0003162	3	45	0.978706	0.970786		FBgn0038147	13	537	0.947202	0.95876
FBgn0033096	17	87	0.783175	0.754617		FBgn0032809	17	83	0.429007	0.507244						FBgn0003486	3	55	0.978706	0.970746		FBgn0039087	13	600	0.947202	0.942149
FBgn0015035	17	24	0.783175	0.701059		FBgn0263199	17	233	0.429007	0.501382						FBgn0004003	3	62	0.978706	0.970589		FBgn0003162	13	45	0.947202	0.940137
FBgn0020506	17	29	0.783175	0.493971		FBgn0034292	17	105	0.429007	0.50013						FBgn0035409	3	419	0.978706	0.967961		FBgn0040096	13	659	0.947202	0.937025
FBgn0036225	18	131	0.776592	0.865146		FBgn0040060	17	185	0.429007	0.499486						FBgn0031937	3	268	0.978706	0.967436		FBgn0039645	13	637	0.947202	0.906814
FBgn0034711	18	110	0.776592	0.850733		FBgn0038291	17	156	0.429007	0.497574						FBgn0029848	3	190	0.978706	0.96736		FBgn0262007	14	897	0.942855	0.966994
FBgn0036226	18	132	0.776592	0.835881		FBgn0040942	17	191	0.429007	0.49474						FBgn0038753	3	574	0.978706	0.966478		FBgn0033590	14	333	0.942855	0.966365
FBgn0053192	18	209	0.776592	0.687222		FBgn0032820	17	84	0.429007	0.493919						FBgn0260942	3	883	0.978706	0.964113		FBgn0035077	14	399	0.942855	0.962002
FBgn0038161	18	153	0.776592	0.643979		FBgn0033327	17	90	0.429007	0.49381						FBgn0028534	3	174	0.978706	0.960768		FBgn0039648	14	638	0.942855	0.961157
FBgn0085227	19	218	0.765788	0.862684		FBgn0030737	17	61	0.429007	0.493721						FBgn0035112	3	401	0.978706	0.954416		FBgn0031097	14	228	0.942855	0.9562
FBgn0031971	19	72	0.765788	0.858736		FBgn0024740	17	36	0.429007	0.491685						FBgn0050163	3	724	0.978706	0.95162		FBgn0035887	14	447	0.942855	0.951295
FBgn0039452	19	175	0.765788	0.85787		FBgn0022359	17	32	0.429007	0.488952						FBgn0037126	3	503	0.978706	0.94944		FBgn0033327	14	327	0.942855	0.948118
FBgn0002868	19	10	0.765788	0.840235		FBgn0035412	17	120	0.429007	0.488585						FBgn0011555	3	84	0.978706	0.942669		FBgn0035199	14	407	0.942855	0.942972
FBgn0029167	19	45	0.765788	0.83471		FBgn0004428	17	17	0.429007	0.488085						FBgn0029167	4	183	0.969915	0.983593		FBgn0039154	14	607	0.942855	0.927326
FBgn0040349	19	188	0.765788	0.814768		FBgn0034479	17	108	0.429007	0.485429						FBgn0260653	4	880	0.969915	0.983519		FBgn0266813	14	972	0.942855	0.901322
FBgn0010040	19	19	0.765788	0.798351		FBgn0013813	17	22	0.429007	0.483616						FBgn0031629	4	243	0.969915	0.983392		FBgn0038858	14	584	0.942855	0.887652
FBgn0033065	19	86	0.765788	0.743928		FBgn0029909	17	49	0.429007	0.482448						FBgn0043792	4	710	0.969915	0.982477		FBgn0029837	15	188	0.933132	0.962751
FBgn0050280	19	197	0.765788	0.725884		FBgn0054040	17	214	0.429007	0.479083						FBgn0051233	4	739	0.969915	0.982401		FBgn0041194	15	694	0.933132	0.962711
FBgn0030014	19	52	0.765788	0.719478		FBgn0030262	17	56	0.429007	0.47867						FBgn0039754	4	645	0.969915	0.982233		FBgn0036208	15	456	0.933132	0.959359
FBgn0033207	19	88	0.765788	0.69345		FBgn0035300	17	117	0.429007	0.478388						FBgn0011722	4	87	0.969915	0.981924		FBgn0038484	15	561	0.933132	0.959321
FBgn0020907	19	31	0.765788	0.681616		FBgn0038783	17	163	0.429007	0.47766						FBgn0030041	4	197	0.969915	0.981501		FBgn0051663	15	752	0.933132	0.958559
FBgn0262794	19	232	0.765788	0.523538		FBgn0036181	17	129	0.429007	0.471483						FBgn0031461	4	237	0.969915	0.98142		FBgn0032025	15	274	0.933132	0.957869
FBgn0023477	20	33	0.733571	0.839865		FBgn0034439	17	107	0.429007	0.471059						FBgn0034290	4	369	0.969915	0.981328		FBgn0000153	15	7	0.933132	0.957258
FBgn0263330	20	235	0.733571	0.830744		FBgn0039666	17	178	0.429007	0.466917						FBgn0032495	4	295	0.969915	0.981327		FBgn0052750	15	784	0.933132	0.957104
FBgn0035186	20	114	0.733571	0.826567		FBgn0036226	17	132	0.429007	0.466798						FBgn0039594	4	634	0.969915	0.981178		FBgn0038897	15	586	0.933132	0.95694
FBgn0001125	20	6	0.733571	0.811492		FBgn0266596	17	239	0.429007	0.462116						FBgn0029147	4	182	0.969915	0.980728		FBgn0033787	15	345	0.933132	0.956538
FBgn0030013	20	51	0.733571	0.808734		FBgn0033207	17	88	0.429007	0.462112						FBgn0036715	4	478	0.969915	0.980398		FBgn0052354	15	769	0.933132	0.956484
FBgn0032820	20	84	0.733571	0.80684		FBgn0033760	17	98	0.429007	0.460744						FBgn0051259	4	740	0.969915	0.980267		FBgn0039873	15	656	0.933132	0.956014
FBgn0263199	20	233	0.733571	0.783908		FBgn0033388	17	93	0.429007	0.458634						FBgn0036289	4	462	0.969915	0.978424		FBgn0033216	15	322	0.933132	0.954589
FBgn0052284	20	203	0.733571	0.770033		FBgn0031276	17	67	0.429007	0.458163						FBgn0013680	4	96	0.969915	0.978198		FBgn0031970	15	271	0.933132	0.95391
FBgn0036563	20	135	0.733571	0.749939		FBgn0002868	17	10	0.429007	0.456857						FBgn0036587	4	474	0.969915	0.977726		FBgn0261673	15	888	0.933132	0.951158
FBgn0030239	20	55	0.733571	0.748228		FBgn0039827	17	183	0.429007	0.455934						FBgn0031261	4	233	0.969915	0.976402		FBgn0033205	15	319	0.933132	0.950849
FBgn0035887	20	127	0.733571	0.717688		FBgn0039760	17	180	0.429007	0.455878						FBgn0039612	4	635	0.969915	0.974795		FBgn0039872	15	655	0.933132	0.950628
FBgn0052283	20	202	0.733571	0.711757		FBgn0033096	17	87	0.429007	0.454345						FBgn0003137	4	43	0.969915	0.973686		FBgn0011693	15	86	0.933132	0.949868
FBgn0028519	20	42	0.733571	0.703171		FBgn0034711	17	110	0.429007	0.453773						FBgn0053970	4	803	0.969915	0.972727		FBgn0250757	15	862	0.933132	0.946659
FBgn0036208	20	130	0.733571	0.694505		FBgn0036995	17	140	0.429007	0.450262						FBgn0033760	4	342	0.969915	0.969932		FBgn0051205	15	738	0.933132	0.946568
FBgn0039237	20	170	0.733571	0.663776		FBgn0030014	17	52	0.429007	0.449993						FBgn0003863	4	57	0.969915	0.967399		FBgn0035665	15	434	0.933132	0.946517
FBgn0026563	20	37	0.733571	0.64377		FBgn0261362	17	228	0.429007	0.449797						FBgn0013681	4	97	0.969915	0.956064		FBgn0032836	15	310	0.933132	0.946342
FBgn0038463	20	158	0.733571	0.636049		FBgn0029966	17	50	0.429007	0.44898						FBgn0023197	4	136	0.969915	0.948698		FBgn0034229	15	365	0.933132	0.940578
FBgn0266406	20	238	0.733571	0.45722		FBgn0043783	17	192	0.429007	0.446253						FBgn0030005	4	194	0.969915	0.944378		FBgn0035290	15	412	0.933132	0.940503
FBgn0262580	21	231	0.696674	0.8135		FBgn0262481	17	230	0.429007	0.446024						FBgn0263038	4	913	0.969915	0.893574		FBgn0040299	15	662	0.933132	0.938688
FBgn0033887	21	101	0.696674	0.812636		FBgn0052750	17	205	0.429007	0.444941						FBgn0086057	4	850	0.969915	0.887856		FBgn0025595	15	146	0.933132	0.938577
FBgn0000427	21	4	0.696674	0.806704		FBgn0032086	17	77	0.429007	0.444456						FBgn0002772	5	33	0.964291	0.980261		FBgn0063667	15	812	0.933132	0.938352
FBgn0000055	21	1	0.696674	0.795848		FBgn0035887	17	127	0.429007	0.443677						FBgn0030829	5	219	0.964291	0.979963		FBgn0031000	15	226	0.933132	0.938346
FBgn0039872	21	184	0.696674	0.790289		FBgn0036262	17	133	0.429007	0.442271						FBgn0033602	5	335	0.964291	0.978534		FBgn0030272	15	204	0.933132	0.938324
FBgn0029966	21	50	0.696674	0.79016		FBgn0033353	17	91	0.429007	0.44196						FBgn0038484	5	561	0.964291	0.978028		FBgn0033301	15	326	0.933132	0.937334
FBgn0039152	21	169	0.696674	0.748241		FBgn0052302	17	204	0.429007	0.441538						FBgn0040705	5	676	0.964291	0.977668		FBgn0030776	15	216	0.933132	0.936354
FBgn0039151	21	168	0.696674	0.739808		FBgn0038463	17	158	0.429007	0.440463						FBgn0022160	5	130	0.964291	0.977603		FBgn0038790	15	577	0.933132	0.935533
FBgn0030615	21	60	0.696674	0.683673		FBgn0039472	17	177	0.429007	0.438655						FBgn0085201	5	831	0.964291	0.977475		FBgn0030270	15	202	0.933132	0.935319
FBgn0039313	21	174	0.696674	0.622192		FBgn0053282	17	211	0.429007	0.437437						FBgn0034151	5	361	0.964291	0.976379		FBgn0053127	15	789	0.933132	0.935206
FBgn0040609	21	189	0.696674	0.581541		FBgn0024289	17	35	0.429007	0.43618						FBgn0035241	5	408	0.964291	0.974779		FBgn0267348	15	980	0.933132	0.934148
FBgn0031214	21	65	0.696674	0.175502		FBgn0050272	17	196	0.429007	0.435678						FBgn0034497	5	384	0.964291	0.974708		FBgn0038354	15	550	0.933132	0.933837
FBgn0022359	22	32	0.664849	0.782992		FBgn0266406	17	238	0.429007	0.435338						FBgn0031908	5	263	0.964291	0.974498		FBgn0019952	15	118	0.933132	0.932694
FBgn0033353	22	91	0.664849	0.775537		FBgn0031971	17	72	0.429007	0.432852						FBgn0032260	5	283	0.964291	0.974208		FBgn0011722	15	87	0.933132	0.932645
FBgn0262481	22	230	0.664849	0.73546		FBgn0034290	17	104	0.429007	0.430967						FBgn0032615	5	299	0.964291	0.973889		FBgn0040636	15	675	0.933132	0.930042
FBgn0029147	22	44	0.664849	0.365407		FBgn0033792	17	100	0.429007	0.430483						FBgn0042201	5	706	0.964291	0.972738		FBgn0034291	15	370	0.933132	0.928268
FBgn0036876	23	138	0.404976	0.574188		FBgn0037386	17	145	0.429007	0.428703						FBgn0030509	5	212	0.964291	0.972321		FBgn0035359	15	418	0.933132	0.927466
FBgn0028396	23	41	0.404976	0.520184		FBgn0263321	17	234	0.429007	0.426894						FBgn0033027	5	313	0.964291	0.971805		FBgn0038700	15	569	0.933132	0.923921
FBgn0026754	23	38	0.404976	0.120556		FBgn0026754	17	38	0.429007	0.426155						FBgn0000045	5	1	0.964291	0.971759		FBgn0037230	15	505	0.933132	0.92357
FBgn0003076	24	12	0.361008	0.496762		FBgn0036996	17	141	0.429007	0.422473						FBgn0026756	5	155	0.964291	0.971135		FBgn0030828	15	218	0.933132	0.922821
FBgn0030262	24	56	0.361008	0.490449		FBgn0039471	17	176	0.429007	0.420982						FBgn0005633	5	70	0.964291	0.970767		FBgn0002526	15	31	0.933132	0.920535
FBgn0040211	24	187	0.361008	0.48828		FBgn0033294	17	89	0.429007	0.41873						FBgn0033789	5	346	0.964291	0.970492		FBgn0033792	15	347	0.933132	0.916252
FBgn0037230	24	144	0.361008	0.480954		FBgn0051091	17	200	0.429007	0.418176						FBgn0039667	5	639	0.964291	0.970294		FBgn0036146	15	454	0.933132	0.91431
FBgn0038858	24	165	0.361008	0.473631		FBgn0023495	17	34	0.429007	0.417381						FBgn0002939	5	39	0.964291	0.96893		FBgn0039086	15	599	0.933132	0.912504
FBgn0052751	24	206	0.361008	0.471335		FBgn0085227	17	218	0.429007	0.415424						FBgn0036044	5	452	0.964291	0.968408		FBgn0085240	15	834	0.933132	0.910846
FBgn0036992	24	139	0.361008	0.459431		FBgn0054005	17	213	0.429007	0.414645						FBgn0085209	5	832	0.964291	0.968369		FBgn0004959	15	68	0.933132	0.908485
FBgn0020385	24	28	0.361008	0.45887		FBgn0051148	17	201	0.429007	0.414335						FBgn0260437	5	877	0.964291	0.966744		FBgn0002922	15	37	0.933132	0.908368
FBgn0036997	24	142	0.361008	0.449042		FBgn0036208	17	130	0.429007	0.412232						FBgn0027844	5	166	0.964291	0.966024		FBgn0034140	15	359	0.933132	0.89695
FBgn0033792	24	100	0.361008	0.447657		FBgn0040729	17	190	0.429007	0.408897						FBgn0030836	5	220	0.964291	0.965619		FBgn0020912	15	128	0.933132	0.875328
FBgn0038730	24	161	0.361008	0.442133		FBgn0035112	17	113	0.429007	0.408727						FBgn0030929	5	224	0.964291	0.964472		FBgn0000449	15	16	0.933132	0.685047
FBgn0031277	24	68	0.361008	0.43805		FBgn0038161	17	153	0.429007	0.407558						FBgn0053337	5	794	0.964291	0.964239		FBgn0041713	16	699	0.926388	0.956622
FBgn0030575	24	59	0.361008	0.434038		FBgn0038790	17	164	0.429007	0.406082						FBgn0036862	5	483	0.964291	0.963516		FBgn0035434	16	421	0.926388	0.952549
FBgn0038790	24	164	0.361008	0.433346		FBgn0038257	17	155	0.429007	0.404674						FBgn0038820	5	579	0.964291	0.963458		FBgn0038398	16	552	0.926388	0.951901
FBgn0001187	24	7	0.361008	0.418153		FBgn0038914	17	166	0.429007	0.404316						FBgn0020506	5	121	0.964291	0.96266		FBgn0003863	16	57	0.926388	0.951881
FBgn0033592	24	97	0.361008	0.407187		FBgn0053223	17	210	0.429007	0.399984						FBgn0003174	5	46	0.964291	0.960674		FBgn0037697	16	518	0.926388	0.95163
FBgn0032287	24	79	0.361008	0.406869		FBgn0052284	17	203	0.429007	0.397156						FBgn0262599	5	904	0.964291	0.959674		FBgn0027562	16	161	0.926388	0.951593
FBgn0262146	24	229	0.361008	0.405935		FBgn0038613	17	160	0.429007	0.384305						FBgn0265267	5	947	0.964291	0.957017		FBgn0027586	16	164	0.926388	0.951073
FBgn0020906	24	30	0.361008	0.404915		FBgn0050281	17	198	0.429007	0.383399						FBgn0052602	5	774	0.964291	0.954845		FBgn0037288	16	506	0.926388	0.949629
FBgn0038291	24	156	0.361008	0.399128		FBgn0037635	17	146	0.429007	0.375011						FBgn0031942	5	270	0.964291	0.954278		FBgn0085359	16	842	0.926388	0.94613
FBgn0032076	24	76	0.361008	0.39293		FBgn0039452	17	175	0.429007	0.37423						FBgn0028948	5	178	0.964291	0.952827		FBgn0029898	16	191	0.926388	0.943935
FBgn0034479	24	108	0.361008	0.361466		FBgn0051089	17	199	0.429007	0.370682						FBgn0039312	5	615	0.964291	0.951981		FBgn0041711	16	698	0.926388	0.943829
FBgn0002869	24	11	0.361008	0.358233		FBgn0085345	17	219	0.429007	0.368678						FBgn0002922	5	37	0.964291	0.94648		FBgn0031694	16	247	0.926388	0.943771
FBgn0033782	24	99	0.361008	0.358148		FBgn0050280	17	197	0.429007	0.365555						FBgn0036881	5	485	0.964291	0.945478		FBgn0036992	16	495	0.926388	0.94358
FBgn0010038	24	18	0.361008	0.349631		FBgn0038242	17	154	0.429007	0.361421						FBgn0025390	5	145	0.964291	0.943619		FBgn0036659	16	476	0.926388	0.943423
FBgn0035112	24	113	0.361008	0.344796		FBgn0038074	17	152	0.429007	0.360147						FBgn0036656	5	475	0.964291	0.931779		FBgn0052282	16	765	0.926388	0.94234
FBgn0032069	24	75	0.361008	0.338525		FBgn0030013	17	51	0.429007	0.360029						FBgn0061356	5	809	0.964291	0.93011		FBgn0038820	16	579	0.926388	0.941956
FBgn0032706	24	82	0.361008	0.335767		FBgn0260393	17	227	0.429007	0.353408						FBgn0266854	5	973	0.964291	0.912606		FBgn0029994	16	193	0.926388	0.94163
FBgn0085345	24	219	0.361008	0.332549		FBgn0264987	17	236	0.429007	0.352185						FBgn0051446	6	747	0.964076	0.98028		FBgn0032494	16	294	0.926388	0.939673
FBgn0034394	24	106	0.361008	0.331882		FBgn0034710	17	109	0.429007	0.337947						FBgn0087002	6	861	0.964076	0.980153		FBgn0039483	16	628	0.926388	0.93963
FBgn0050281	24	198	0.361008	0.327921		FBgn0035189	17	115	0.429007	0.337897						FBgn0015570	6	111	0.964076	0.979517		FBgn0027844	16	166	0.926388	0.938932
FBgn0032066	24	73	0.361008	0.318266		FBgn0031178	17	64	0.429007	0.332839						FBgn0038897	6	586	0.964076	0.979289		FBgn0031808	16	256	0.926388	0.938203
FBgn0032068	24	74	0.361008	0.316811		FBgn0036467	17	134	0.429007	0.330252						FBgn0026439	6	153	0.964076	0.979163		FBgn0030271	16	203	0.926388	0.937387
FBgn0039760	24	180	0.361008	0.311024		FBgn0031277	17	68	0.429007	0.327878						FBgn0034715	6	391	0.964076	0.979068		FBgn0038682	16	568	0.926388	0.93654
FBgn0032381	24	80	0.361008	0.309922		FBgn0039752	17	179	0.429007	0.32776						FBgn0040299	6	662	0.964076	0.978668		FBgn0262538	16	902	0.926388	0.935364
FBgn0039827	24	183	0.361008	0.298187		FBgn0028396	17	41	0.429007	0.324033						FBgn0031514	6	238	0.964076	0.978472		FBgn0031261	16	233	0.926388	0.931731
FBgn0039787	24	182	0.361008	0.283085		FBgn0033999	17	102	0.429007	0.321735						FBgn0034085	6	358	0.964076	0.978432		FBgn0033268	16	323	0.926388	0.927233
FBgn0038731	24	162	0.361008	0.281217		FBgn0262794	17	232	0.429007	0.317599						FBgn0038354	6	550	0.964076	0.977675		FBgn0033774	16	343	0.926388	0.920502
FBgn0037090	24	143	0.361008	0.268877		FBgn0036563	17	135	0.429007	0.30648						FBgn0034662	6	388	0.964076	0.977448		FBgn0031908	16	263	0.926388	0.919747
FBgn0051089	24	199	0.361008	0.26493		FBgn0052751	17	206	0.429007	0.294299						FBgn0030237	6	200	0.964076	0.977313		FBgn0029147	16	182	0.926388	0.91716
FBgn0039114	24	167	0.361008	0.255185		FBgn0020907	17	31	0.429007	0.291627						FBgn0038717	6	571	0.964076	0.977241		FBgn0051321	16	744	0.926388	0.906531
FBgn0030837	24	62	0.361008	0.25274		FBgn0263330	17	235	0.429007	0.289123						FBgn0028886	6	175	0.964076	0.977191		FBgn0036587	16	474	0.926388	0.903369
FBgn0052302	24	204	0.361008	0.248734		FBgn0040349	17	188	0.429007	0.287136						FBgn0030887	6	223	0.964076	0.977088		FBgn0042119	16	703	0.926388	0.900836
FBgn0034710	24	109	0.361008	0.242206		FBgn0039237	17	170	0.429007	0.286166						FBgn0039030	6	592	0.964076	0.976726		FBgn0016013	16	112	0.926388	0.891046
FBgn0053339	24	212	0.361008	0.240727		FBgn0037751	17	148	0.429007	0.282486						FBgn0039313	6	616	0.964076	0.976721		FBgn0040759	16	683	0.926388	0.883254
FBgn0266362	24	237	0.361008	0.239737		FBgn0063667	17	217	0.429007	0.263539						FBgn0039873	6	656	0.964076	0.976688		FBgn0085483	16	846	0.926388	0.877844
FBgn0032086	24	77	0.361008	0.230615		FBgn0033541	17	96	0.429007	0.250944						FBgn0027106	6	159	0.964076	0.976441		FBgn0039040	16	595	0.926388	0.869287
FBgn0038242	24	154	0.361008	0.228126		FBgn0031214	17	65	0.429007	0.237459						FBgn0031865	6	258	0.964076	0.976342		FBgn0040358	16	665	0.926388	0.869075
																FBgn0028491	6	170	0.964076	0.976216		FBgn0266362	16	962	0.926388	0.81193
																FBgn0038416	6	555	0.964076	0.9761		FBgn0038838	17	581	0.924909	0.952801
																FBgn0038938	6	588	0.964076	0.976071		FBgn0039239	17	610	0.924909	0.944617
																FBgn0025620	6	147	0.964076	0.975934		FBgn0040503	17	670	0.924909	0.936218
																FBgn0003996	6	61	0.964076	0.975916		FBgn0262902	17	912	0.924909	0.920163
																FBgn0051663	6	752	0.964076	0.975906		FBgn0033355	17	329	0.924909	0.914612
																FBgn0052379	6	770	0.964076	0.975731		FBgn0023129	17	135	0.924909	0.912177
																FBgn0039769	6	649	0.964076	0.975642		FBgn0031940	17	269	0.924909	0.893774
																FBgn0264695	6	932	0.964076	0.975268		FBgn0052645	18	779	0.923599	0.957035
																FBgn0034296	6	373	0.964076	0.975198		FBgn0264488	18	930	0.923599	0.956186
																FBgn0037819	6	524	0.964076	0.974799		FBgn0267096	18	974	0.923599	0.955809
																FBgn0043470	6	707	0.964076	0.974356		FBgn0005660	18	71	0.923599	0.951074
																FBgn0040813	6	684	0.964076	0.974343		FBgn0034204	18	363	0.923599	0.948647
																FBgn0038613	6	565	0.964076	0.974284		FBgn0261681	18	890	0.923599	0.947408
																FBgn0000442	6	15	0.964076	0.974207		FBgn0267763	18	984	0.923599	0.945879
																FBgn0020521	6	124	0.964076	0.974124		FBgn0036390	18	466	0.923599	0.944453
																FBgn0050277	6	726	0.964076	0.974036		FBgn0053302	18	792	0.923599	0.943001
																FBgn0038136	6	534	0.964076	0.974002		FBgn0262794	18	909	0.923599	0.942208
																FBgn0027790	6	165	0.964076	0.973842		FBgn0261801	18	891	0.923599	0.941146
																FBgn0038701	6	570	0.964076	0.973822		FBgn0050098	18	722	0.923599	0.922352
																FBgn0034275	6	367	0.964076	0.973368		FBgn0039441	18	622	0.923599	0.918207
																FBgn0053127	6	789	0.964076	0.973361		FBgn0037069	18	499	0.923599	0.914053
																FBgn0020912	6	128	0.964076	0.973125		FBgn0036715	18	478	0.923599	0.897024
																FBgn0011693	6	86	0.964076	0.972869		FBgn0053339	18	795	0.923599	0.852516
																FBgn0027570	6	162	0.964076	0.972773		FBgn0052279	18	764	0.923599	0.850152
																FBgn0051343	6	745	0.964076	0.972244		FBgn0003057	18	41	0.923599	0.837623
																FBgn0031249	6	232	0.964076	0.972218		FBgn0039629	19	636	0.915421	0.954486
																FBgn0038700	6	569	0.964076	0.971793		FBgn0040069	19	658	0.915421	0.952426
																FBgn0024250	6	139	0.964076	0.971424		FBgn0031971	19	272	0.915421	0.943151
																FBgn0052750	6	784	0.964076	0.970901		FBgn0034151	19	361	0.915421	0.941317
																FBgn0024997	6	144	0.964076	0.970887		FBgn0033708	19	338	0.915421	0.941251
																FBgn0033904	6	352	0.964076	0.970491		FBgn0035241	19	408	0.915421	0.940036
																FBgn0026061	6	151	0.964076	0.96848		FBgn0036948	19	489	0.915421	0.935602
																FBgn0260746	6	881	0.964076	0.968451		FBgn0033723	19	339	0.915421	0.932204
																FBgn0025595	6	146	0.964076	0.96747		FBgn0030509	19	212	0.915421	0.92928
																FBgn0029838	6	189	0.964076	0.967373		FBgn0039778	19	651	0.915421	0.929247
																FBgn0039045	6	596	0.964076	0.967286		FBgn0036862	19	483	0.915421	0.929182
																FBgn0051266	6	742	0.964076	0.967229		FBgn0036978	19	494	0.915421	0.924811
																FBgn0035665	6	434	0.964076	0.966874		FBgn0000075	19	5	0.915421	0.923319
																FBgn0030272	6	204	0.964076	0.966796		FBgn0032088	19	279	0.915421	0.921944
																FBgn0033733	6	341	0.964076	0.966692		FBgn0026756	19	155	0.915421	0.91769
																FBgn0040102	6	660	0.964076	0.966231		FBgn0033027	19	313	0.915421	0.91511
																FBgn0051636	6	750	0.964076	0.966214		FBgn0034292	19	371	0.915421	0.911863
																FBgn0042103	6	701	0.964076	0.966033		FBgn0261805	19	892	0.915421	0.910623
																FBgn0051869	6	756	0.964076	0.965651		FBgn0036767	19	481	0.915421	0.904322
																FBgn0039872	6	655	0.964076	0.965631		FBgn0003390	19	54	0.915421	0.89978
																FBgn0053098	6	788	0.964076	0.965458		FBgn0264916	19	936	0.915421	0.894492
																FBgn0260474	6	878	0.964076	0.965263		FBgn0038395	19	551	0.915421	0.886535
																FBgn0023495	6	138	0.964076	0.965116		FBgn0264295	19	928	0.915421	0.855958
																FBgn0039184	6	609	0.964076	0.964788		FBgn0052642	19	777	0.915421	0.775464
																FBgn0033216	6	322	0.964076	0.964584		FBgn0034909	20	396	0.909062	0.950641
																FBgn0039087	6	600	0.964076	0.96453		FBgn0028886	20	175	0.909062	0.949301
																FBgn0000099	6	6	0.964076	0.964296		FBgn0039311	20	614	0.909062	0.946637
																FBgn0036975	6	493	0.964076	0.963762		FBgn0000442	20	15	0.909062	0.945179
																FBgn0025878	6	150	0.964076	0.962782		FBgn0052687	20	782	0.909062	0.941103
																FBgn0001090	6	22	0.964076	0.962679		FBgn0262353	20	900	0.909062	0.939456
																FBgn0035623	6	432	0.964076	0.961488		FBgn0029838	20	189	0.909062	0.939179
																FBgn0033949	6	355	0.964076	0.960045		FBgn0038938	20	588	0.909062	0.937158
																FBgn0039787	6	652	0.964076	0.958671		FBgn0015570	20	111	0.909062	0.934834
																FBgn0038147	6	537	0.964076	0.957725		FBgn0031702	20	250	0.909062	0.931436
																FBgn0033603	6	336	0.964076	0.957291		FBgn0027584	20	163	0.909062	0.93134
																FBgn0016123	6	114	0.964076	0.956677		FBgn0025878	20	150	0.909062	0.930748
																FBgn0013307	6	95	0.964076	0.954792		FBgn0050277	20	726	0.909062	0.920868
																FBgn0038214	6	540	0.964076	0.954742		FBgn0029765	20	185	0.909062	0.919931
																FBgn0036208	6	456	0.964076	0.954562		FBgn0032287	20	286	0.909062	0.919222
																FBgn0038260	6	545	0.964076	0.954054		FBgn0031693	20	246	0.909062	0.917394
																FBgn0261631	6	887	0.964076	0.95403		FBgn0038074	20	531	0.909062	0.916566
																FBgn0051265	6	741	0.964076	0.95352		FBgn0087002	20	861	0.909062	0.914799
																FBgn0032913	6	311	0.964076	0.95192		FBgn0034162	20	362	0.909062	0.913656
																FBgn0031801	6	254	0.964076	0.951298		FBgn0034715	20	391	0.909062	0.908665
																FBgn0052115	6	761	0.964076	0.947638		FBgn0010241	20	79	0.909062	0.908397
																FBgn0035539	6	425	0.964076	0.94529		FBgn0039114	20	604	0.909062	0.905781
																FBgn0250815	6	863	0.964076	0.944662		FBgn0004885	20	67	0.909062	0.900395
																FBgn0262843	6	910	0.964076	0.943557		FBgn0051821	20	755	0.909062	0.892738
																FBgn0013683	6	98	0.964076	0.942508		FBgn0003486	20	55	0.909062	0.511127
																FBgn0030331	6	206	0.964076	0.942143		FBgn0035112	21	401	0.908581	0.95019
																FBgn0039311	6	614	0.964076	0.938854		FBgn0035623	21	432	0.908581	0.938983
																FBgn0020508	6	122	0.964076	0.937042		FBgn0040732	21	681	0.908581	0.932694
																FBgn0261508	6	885	0.964076	0.936118		FBgn0082997	21	823	0.908581	0.882169
																FBgn0031902	6	262	0.964076	0.935196		FBgn0054040	21	806	0.908581	0.838869
																FBgn0004045	6	63	0.964076	0.933929		FBgn0036970	22	492	0.900405	0.943863
																FBgn0050047	6	721	0.964076	0.923846		FBgn0054034	22	805	0.900405	0.940632
																FBgn0050043	6	720	0.964076	0.919602		FBgn0265541	22	952	0.900405	0.91244
																FBgn0083044	6	825	0.964076	0.902654		FBgn0259973	22	872	0.900405	0.912421
																FBgn0032587	6	298	0.964076	0.849329		FBgn0265266	22	946	0.900405	0.905247
																FBgn0051205	7	738	0.938475	0.967716		FBgn0031554	22	239	0.900405	0.903109
																FBgn0011822	7	89	0.938475	0.966403		FBgn0032265	22	284	0.900405	0.903014
																FBgn0039325	7	619	0.938475	0.965979		FBgn0051779	22	754	0.900405	0.898295
																FBgn0030776	7	216	0.938475	0.965843		FBgn0036995	22	496	0.900405	0.885082
																FBgn0050339	7	730	0.938475	0.965724		FBgn0034861	22	393	0.900405	0.851163
																FBgn0040732	7	681	0.938475	0.965465		FBgn0034474	22	383	0.900405	0.849188
																FBgn0029765	7	185	0.938475	0.965453		FBgn0036975	23	493	0.898024	0.934569
																FBgn0032025	7	274	0.938475	0.965372		FBgn0035186	23	405	0.898024	0.930864
																FBgn0038973	7	590	0.938475	0.965359		FBgn0263321	23	918	0.898024	0.909941
																FBgn0039051	7	597	0.938475	0.965334		FBgn0053468	23	797	0.898024	0.902262
																FBgn0029994	7	193	0.938475	0.96523		FBgn0050431	23	731	0.898024	0.89467
																FBgn0036232	7	459	0.938475	0.965165		FBgn0085273	23	835	0.898024	0.894079
																FBgn0005664	7	72	0.938475	0.965127		FBgn0030331	23	206	0.898024	0.876242
																FBgn0261675	7	889	0.938475	0.965127		FBgn0035189	23	406	0.898024	0.841562
																FBgn0040342	7	663	0.938475	0.964748		FBgn0001208	24	26	0.89078	0.940238
																FBgn0038752	7	573	0.938475	0.96465		FBgn0039052	24	598	0.89078	0.938556
																FBgn0038449	7	556	0.938475	0.96451		FBgn0034406	24	377	0.89078	0.935568
																FBgn0050502	7	733	0.938475	0.964369		FBgn0039316	24	617	0.89078	0.931384
																FBgn0040364	7	666	0.938475	0.964232		FBgn0250815	24	863	0.89078	0.92984
																FBgn0052282	7	765	0.938475	0.964133		FBgn0038752	24	573	0.89078	0.929252
																FBgn0033048	7	315	0.938475	0.96408		FBgn0039486	24	629	0.89078	0.926649
																FBgn0028532	7	172	0.938475	0.963871		FBgn0039184	24	609	0.89078	0.925307
																FBgn0010651	7	82	0.938475	0.963152		FBgn0003137	24	43	0.89078	0.924686
																FBgn0261673	7	888	0.938475	0.963004		FBgn0053337	24	794	0.89078	0.922604
																FBgn0004959	7	68	0.938475	0.962918		FBgn0013772	24	101	0.89078	0.92164
																FBgn0033214	7	321	0.938475	0.962791		FBgn0016715	24	115	0.89078	0.919928
																FBgn0052633	7	775	0.938475	0.962781		FBgn0030005	24	194	0.89078	0.919815
																FBgn0039800	7	653	0.938475	0.962224		FBgn0027106	24	159	0.89078	0.918638
																FBgn0030367	7	207	0.938475	0.962192		FBgn0036262	24	460	0.89078	0.91855
																FBgn0039155	7	608	0.938475	0.96134		FBgn0035445	24	422	0.89078	0.914848
																FBgn0040609	7	673	0.938475	0.961221		FBgn0020385	24	120	0.89078	0.913725
																FBgn0019952	7	118	0.938475	0.959696		FBgn0035090	24	400	0.89078	0.913569
																FBgn0047095	7	717	0.938475	0.959693		FBgn0038299	24	547	0.89078	0.911986
																FBgn0265369	7	949	0.938475	0.959153		FBgn0028948	24	178	0.89078	0.911533
																FBgn0034660	7	387	0.938475	0.959146		FBgn0030237	24	200	0.89078	0.911398
																FBgn0041711	7	698	0.938475	0.958301		FBgn0031432	24	236	0.89078	0.905655
																FBgn0038798	7	578	0.938475	0.950691		FBgn0035484	24	424	0.89078	0.905498
																FBgn0031726	7	251	0.938475	0.945996		FBgn0035176	24	404	0.89078	0.904738
																FBgn0262003	7	896	0.938475	0.942913		FBgn0037819	24	524	0.89078	0.904124
																FBgn0035484	7	424	0.938475	0.939922		FBgn0031514	24	238	0.89078	0.903213
																FBgn0261681	7	890	0.938475	0.917832		FBgn0027570	24	162	0.89078	0.898032
																FBgn0038482	7	560	0.938475	0.909568		FBgn0038214	24	540	0.89078	0.897786
																FBgn0267164	7	977	0.938475	0.0559991		FBgn0024997	24	144	0.89078	0.896814
																FBgn0263080	8	914	0.935259	0.953131		FBgn0040832	24	685	0.89078	0.891951
																FBgn0002869	8	36	0.935259	0.943655		FBgn0039038	24	594	0.89078	0.891602
																FBgn0036419	8	467	0.935259	0.938723		FBgn0031629	24	243	0.89078	0.887057
																FBgn0260764	8	882	0.935259	0.930514		FBgn0051343	24	745	0.89078	0.886955
																FBgn0083141	8	828	0.935259	0.910273		FBgn0038865	24	585	0.89078	0.886863
																FBgn0032699	9	302	0.888972	0.935256		FBgn0039030	24	592	0.89078	0.885352
																FBgn0023129	9	135	0.888972	0.935043		FBgn0250836	24	864	0.89078	0.878106
																FBgn0036995	9	496	0.888972	0.930939		FBgn0035280	24	410	0.89078	0.874421
																FBgn0010222	9	78	0.888972	0.930555		FBgn0039787	24	652	0.89078	0.870363
																FBgn0000052	9	2	0.888972	0.928627		FBgn0052602	24	774	0.89078	0.868067
																FBgn0035348	9	417	0.888972	0.925876		FBgn0032615	24	299	0.89078	0.862285
																FBgn0029823	9	186	0.888972	0.925705		FBgn0039152	24	606	0.89078	0.859457
																FBgn0037167	9	504	0.888972	0.923591		FBgn0039051	24	597	0.89078	0.858362
																FBgn0039778	9	651	0.888972	0.922425		FBgn0260653	24	880	0.89078	0.85541
																FBgn0036879	9	484	0.888972	0.918868		FBgn0262003	24	896	0.89078	0.85405
																FBgn0000053	9	3	0.888972	0.915409		FBgn0038415	24	554	0.89078	0.846348
																FBgn0040950	9	689	0.888972	0.906447		FBgn0042175	24	705	0.89078	0.845189
																FBgn0039777	9	650	0.888972	0.90269		FBgn0040609	24	673	0.89078	0.834553
																FBgn0031695	9	248	0.888972	0.890714		FBgn0035620	24	431	0.89078	0.830422
																FBgn0034276	9	368	0.888972	0.887294		FBgn0038983	24	591	0.89078	0.818791
																FBgn0267096	9	974	0.888972	0.884807		FBgn0001124	24	23	0.89078	0.798209
																FBgn0013949	9	102	0.888972	0.88243		FBgn0038613	24	565	0.89078	0.750396
																FBgn0264998	9	940	0.888972	0.873368		FBgn0263597	25	921	0.890496	0.936426
																FBgn0265852	9	954	0.888972	0.871942		FBgn0013683	25	98	0.890496	0.933401
																FBgn0032981	9	312	0.888972	0.863129		FBgn0013685	25	99	0.890496	0.932798
																FBgn0030013	9	195	0.888972	0.858045		FBgn0262621	25	907	0.890496	0.932341
																FBgn0034861	9	393	0.888972	0.82308		FBgn0082980	25	821	0.890496	0.889533
																FBgn0266088	9	958	0.888972	0.821064		FBgn0259998	25	874	0.890496	0.874351
																FBgn0035928	9	449	0.888972	0.815819		FBgn0038266	25	546	0.890496	0.871964
																FBgn0039593	9	633	0.888972	0.751186		FBgn0261054	25	884	0.890496	0.843488
																FBgn0039486	10	629	0.885028	0.939519		FBgn0037415	25	511	0.890496	0.800158
																FBgn0003149	10	44	0.885028	0.938787		FBgn0038257	26	544	0.883203	0.930857
																FBgn0000153	10	7	0.885028	0.937623		FBgn0260474	26	878	0.883203	0.929416
																FBgn0002522	10	30	0.885028	0.936932		FBgn0034045	26	357	0.883203	0.92917
																FBgn0034883	10	394	0.885028	0.936887		FBgn0083972	26	830	0.883203	0.928276
																FBgn0050035	10	718	0.885028	0.936668		FBgn0034662	26	388	0.883203	0.927908
																FBgn0250757	10	862	0.885028	0.936598		FBgn0039092	26	602	0.883203	0.927288
																FBgn0043791	10	709	0.885028	0.935489		FBgn0020521	26	124	0.883203	0.91779
																FBgn0052407	10	771	0.885028	0.934397		FBgn0038701	26	570	0.883203	0.913738
																FBgn0031702	10	250	0.885028	0.93435		FBgn0026061	26	151	0.883203	0.912895
																FBgn0039052	10	598	0.885028	0.933781		FBgn0033603	26	336	0.883203	0.912252
																FBgn0032088	10	279	0.885028	0.933732		FBgn0038416	26	555	0.883203	0.911922
																FBgn0038774	10	576	0.885028	0.933477		FBgn0038337	26	548	0.883203	0.908309
																FBgn0086408	10	855	0.885028	0.932069		FBgn0039290	26	613	0.883203	0.904172
																FBgn0032297	10	287	0.885028	0.931852		FBgn0031976	26	273	0.883203	0.90341
																FBgn0035040	10	398	0.885028	0.931557		FBgn0034085	26	358	0.883203	0.902782
																FBgn0267348	10	980	0.885028	0.931286		FBgn0263593	26	920	0.883203	0.901327
																FBgn0034387	10	376	0.885028	0.931023		FBgn0264695	26	932	0.883203	0.894164
																FBgn0031929	10	266	0.885028	0.93081		FBgn0052751	26	785	0.883203	0.891795
																FBgn0033807	10	348	0.885028	0.930799		FBgn0001090	26	22	0.883203	0.890271
																FBgn0020907	10	127	0.885028	0.930682		FBgn0033047	26	314	0.883203	0.883867
																FBgn0032381	10	290	0.885028	0.929968		FBgn0035300	26	413	0.883203	0.883082
																FBgn0000210	10	8	0.885028	0.929894		FBgn0042103	26	701	0.883203	0.881407
																FBgn0036479	10	470	0.885028	0.929803		FBgn0052379	26	770	0.883203	0.880223
																FBgn0030271	10	203	0.885028	0.928374		FBgn0033913	26	353	0.883203	0.877253
																FBgn0031693	10	246	0.885028	0.92805		FBgn0032076	26	276	0.883203	0.873164
																FBgn0013688	10	100	0.885028	0.927526		FBgn0040729	26	679	0.883203	0.869051
																FBgn0051821	10	755	0.885028	0.927183		FBgn0039319	26	618	0.883203	0.859172
																FBgn0002773	10	34	0.885028	0.925349		FBgn0053469	26	798	0.883203	0.856369
																FBgn0039629	10	636	0.885028	0.921402		FBgn0051446	26	747	0.883203	0.846937
																FBgn0011746	10	88	0.885028	0.920969		FBgn0036382	26	465	0.883203	0.846087
																FBgn0038183	10	539	0.885028	0.919532		FBgn0266406	26	963	0.883203	0.843837
																FBgn0053965	10	801	0.885028	0.918061		FBgn0029848	26	190	0.883203	0.834823
																FBgn0039645	10	637	0.885028	0.910133		FBgn0033602	26	335	0.883203	0.793737
																FBgn0035743	10	442	0.885028	0.901812		FBgn0050163	26	724	0.883203	0.791598
																FBgn0033096	10	316	0.885028	0.813042		FBgn0023477	26	137	0.883203	0.75377
																FBgn0003060	10	42	0.885028	0.203157		FBgn0001285	27	28	0.872025	0.925945
																FBgn0082983	10	822	0.885028	0.0784931		FBgn0038481	27	559	0.872025	0.923789
																FBgn0020639	11	126	0.875767	0.931054		FBgn0031558	27	240	0.872025	0.923553
																FBgn0033327	11	327	0.875767	0.928174		FBgn0032382	27	291	0.872025	0.922641
																FBgn0034470	11	382	0.875767	0.926584		FBgn0035666	27	435	0.872025	0.922151
																FBgn0036264	11	461	0.875767	0.925576		FBgn0002563	27	32	0.872025	0.92142
																FBgn0264488	11	930	0.875767	0.925286		FBgn0262900	27	911	0.872025	0.920163
																FBgn0051321	11	744	0.875767	0.917952		FBgn0051267	27	743	0.872025	0.919841
																FBgn0030981	11	225	0.875767	0.916223		FBgn0264991	27	939	0.872025	0.919692
																FBgn0039040	11	595	0.875767	0.914645		FBgn0000594	27	18	0.872025	0.918838
																FBgn0036951	11	491	0.875767	0.906845		FBgn0028396	27	168	0.872025	0.918303
																FBgn0032753	11	304	0.875767	0.9047		FBgn0051681	27	753	0.872025	0.917934
																FBgn0259993	11	873	0.875767	0.901549		FBgn0034511	27	385	0.872025	0.917663
																FBgn0035280	11	410	0.875767	0.899092		FBgn0038718	27	572	0.872025	0.916286
																FBgn0022359	11	132	0.875767	0.898961		FBgn0032913	27	311	0.872025	0.914651
																FBgn0053302	11	792	0.875767	0.898123		FBgn0037974	27	528	0.872025	0.913975
																FBgn0264382	11	929	0.875767	0.893853		FBgn0003719	27	56	0.872025	0.912071
																FBgn0020638	11	125	0.875767	0.886643		FBgn0050047	27	721	0.872025	0.911078
																FBgn0037124	11	502	0.875767	0.886597		FBgn0040060	27	657	0.872025	0.90514
																FBgn0036390	11	466	0.875767	0.885918		FBgn0263080	27	914	0.872025	0.905104
																FBgn0031000	11	226	0.875767	0.882179		FBgn0040629	27	674	0.872025	0.904059
																FBgn0015543	11	110	0.875767	0.879269		FBgn0036225	27	457	0.872025	0.900309
																FBgn0039441	11	622	0.875767	0.874037		FBgn0031406	27	235	0.872025	0.898722
																FBgn0035887	11	447	0.875767	0.868982		FBgn0265530	27	951	0.872025	0.897364
																FBgn0036665	11	477	0.875767	0.867082		FBgn0039736	27	644	0.872025	0.895883
																FBgn0266312	11	961	0.875767	0.856694		FBgn0044812	27	714	0.872025	0.895398
																FBgn0085294	11	836	0.875767	0.853918		FBgn0011832	27	90	0.872025	0.892827
																FBgn0034204	11	363	0.875767	0.850656		FBgn0011834	27	91	0.872025	0.889306
																FBgn0082997	11	823	0.875767	0.845672		FBgn0050043	27	720	0.872025	0.887757
																FBgn0040358	11	665	0.875767	0.839505		FBgn0031701	27	249	0.872025	0.886216
																FBgn0051041	11	735	0.875767	0.83834		FBgn0032669	27	301	0.872025	0.883536
																FBgn0031406	11	235	0.875767	0.837111		FBgn0002868	27	35	0.872025	0.877104
																FBgn0033597	11	334	0.875767	0.832454		FBgn0035790	27	446	0.872025	0.876555
																FBgn0031558	11	240	0.875767	0.821873		FBgn0031887	27	260	0.872025	0.875981
																FBgn0065073	11	816	0.875767	0.799891		FBgn0039452	27	623	0.872025	0.874762
																FBgn0035548	11	427	0.875767	0.789645		FBgn0262608	27	905	0.872025	0.873742
																FBgn0262794	11	909	0.875767	0.766767		FBgn0003308	27	49	0.872025	0.872972
																FBgn0085358	12	841	0.87136	0.931673		FBgn0043783	27	708	0.872025	0.871872
																FBgn0010357	12	80	0.87136	0.929637		FBgn0035308	27	414	0.872025	0.870017
																FBgn0024989	12	143	0.87136	0.92846		FBgn0037973	27	527	0.872025	0.869584
																FBgn0031097	12	228	0.87136	0.926709		FBgn0052636	27	776	0.872025	0.864408
																FBgn0034903	12	395	0.87136	0.926648		FBgn0038914	27	587	0.872025	0.858817
																FBgn0035620	12	431	0.87136	0.926105		FBgn0035661	27	433	0.872025	0.857501
																FBgn0033590	12	333	0.87136	0.926101		FBgn0010041	27	76	0.872025	0.854045
																FBgn0039332	12	620	0.87136	0.923403		FBgn0003046	27	40	0.872025	0.850298
																FBgn0035574	12	428	0.87136	0.921265		FBgn0039520	27	631	0.872025	0.849063
																FBgn0033774	12	343	0.87136	0.921131		FBgn0264827	27	935	0.872025	0.846913
																FBgn0000075	12	5	0.87136	0.919742		FBgn0262531	27	901	0.872025	0.832875
																FBgn0035619	12	430	0.87136	0.919067		FBgn0001230	27	27	0.872025	0.816994
																FBgn0029837	12	188	0.87136	0.918643		FBgn0038348	27	549	0.872025	0.803634
																FBgn0035077	12	399	0.87136	0.917371		FBgn0003356	27	51	0.872025	0.802868
																FBgn0037895	12	526	0.87136	0.916555		FBgn0026320	27	152	0.872025	0.793594
																FBgn0000527	12	17	0.87136	0.915962		FBgn0015543	27	110	0.872025	0.790913
																FBgn0037323	12	509	0.87136	0.912817		FBgn0022355	27	131	0.872025	0.788938
																FBgn0022770	12	134	0.87136	0.905194		FBgn0267758	27	983	0.872025	0.780085
																FBgn0250862	12	865	0.87136	0.904759		FBgn0011556	27	85	0.872025	0.762571
																FBgn0040514	12	671	0.87136	0.89768		FBgn0013278	27	93	0.872025	0.759307
																FBgn0035343	12	416	0.87136	0.896961		FBgn0040487	27	669	0.872025	0.751591
																FBgn0033097	12	317	0.87136	0.87357		FBgn0037396	27	510	0.872025	0.740848
																FBgn0033207	12	320	0.87136	0.86636		FBgn0037782	28	522	0.867777	0.928822
																FBgn0082980	12	821	0.87136	0.857846		FBgn0028533	28	173	0.867777	0.927971
																FBgn0052726	12	783	0.87136	0.840516		FBgn0033423	28	331	0.867777	0.922107
																FBgn0030187	12	199	0.87136	0.833696		FBgn0040342	28	663	0.867777	0.921262
																FBgn0053339	12	795	0.87136	0.83061		FBgn0050281	28	728	0.867777	0.921238
																FBgn0265074	12	943	0.87136	0.812415		FBgn0028532	28	172	0.867777	0.921125
																FBgn0003358	12	53	0.87136	0.51451		FBgn0028920	28	176	0.867777	0.917392
																FBgn0031001	12	227	0.87136	0.425382		FBgn0050042	28	719	0.867777	0.917113
																FBgn0063499	13	811	0.847153	0.911601		FBgn0043470	28	707	0.867777	0.914655
																FBgn0262624	13	908	0.847153	0.909219		FBgn0031929	28	266	0.867777	0.913467
																FBgn0033702	13	337	0.847153	0.908379		FBgn0031249	28	232	0.867777	0.91279
																FBgn0030261	13	201	0.847153	0.906706		FBgn0010425	28	81	0.867777	0.912595
																FBgn0035476	13	423	0.847153	0.904589		FBgn0034642	28	386	0.867777	0.912035
																FBgn0001296	13	29	0.847153	0.904203		FBgn0034225	28	364	0.867777	0.903502
																FBgn0038654	13	567	0.847153	0.903753		FBgn0028534	28	174	0.867777	0.897196
																FBgn0037292	13	508	0.847153	0.902533		FBgn0038761	28	575	0.867777	0.863011
																FBgn0036767	13	481	0.847153	0.90164		FBgn0000357	28	12	0.867777	0.621814
																FBgn0034860	13	392	0.847153	0.900757		FBgn0000356	28	11	0.867777	0.391881
																FBgn0032049	13	275	0.847153	0.899805		FBgn0266656	29	968	0.841342	0.880574
																FBgn0031971	13	272	0.847153	0.897349		FBgn0038011	29	529	0.841342	0.874781
																FBgn0005670	13	73	0.847153	0.895111		FBgn0030326	29	205	0.841342	0.86865
																FBgn0033728	13	340	0.847153	0.890442		FBgn0265918	29	955	0.841342	0.866043
																FBgn0033292	13	325	0.847153	0.890248		FBgn0032981	29	312	0.841342	0.835702
																FBgn0085356	13	840	0.847153	0.890207		FBgn0013279	29	94	0.841342	0.722302
																FBgn0259716	13	868	0.847153	0.889075		FBgn0039312	30	615	0.832335	0.907606
																FBgn0034143	13	360	0.847153	0.888538		FBgn0032706	30	303	0.832335	0.900688
																FBgn0050280	13	727	0.847153	0.887968		FBgn0039313	30	616	0.832335	0.900353
																FBgn0039761	13	648	0.847153	0.885946		FBgn0039827	30	654	0.832335	0.89917
																FBgn0005391	13	69	0.847153	0.884388		FBgn0038260	30	545	0.832335	0.897941
																FBgn0035154	13	403	0.847153	0.882714		FBgn0030013	30	195	0.832335	0.894726
																FBgn0040718	13	678	0.847153	0.880535		FBgn0051266	30	742	0.832335	0.892258
																FBgn0037697	13	518	0.847153	0.877024		FBgn0037684	30	517	0.832335	0.891818
																FBgn0034460	13	380	0.847153	0.875667		FBgn0027550	30	160	0.832335	0.891089
																FBgn0040211	13	661	0.847153	0.874092		FBgn0003996	30	61	0.832335	0.889569
																FBgn0033708	13	338	0.847153	0.870168		FBgn0263199	30	917	0.832335	0.889155
																FBgn0039648	13	638	0.847153	0.867663		FBgn0035348	30	417	0.832335	0.888743
																FBgn0038142	13	536	0.847153	0.865859		FBgn0038717	30	571	0.832335	0.887992
																FBgn0035768	13	443	0.847153	0.863772		FBgn0085330	30	838	0.832335	0.885758
																FBgn0038845	13	582	0.847153	0.862987		FBgn0020513	30	123	0.832335	0.885153
																FBgn0036504	13	471	0.847153	0.862561		FBgn0265977	30	956	0.832335	0.885125
																FBgn0035742	13	441	0.847153	0.858947		FBgn0033096	30	316	0.832335	0.883375
																FBgn0034468	13	381	0.847153	0.857864		FBgn0035678	30	438	0.832335	0.883158
																FBgn0036948	13	489	0.847153	0.856621		FBgn0032549	30	297	0.832335	0.882115
																FBgn0031111	13	230	0.847153	0.854802		FBgn0031879	30	259	0.832335	0.880201
																FBgn0032809	13	307	0.847153	0.849834		FBgn0024740	30	142	0.832335	0.874945
																FBgn0014465	13	105	0.847153	0.841921		FBgn0039241	30	611	0.832335	0.872817
																FBgn0083050	13	827	0.847153	0.825952		FBgn0040350	30	664	0.832335	0.870085
																FBgn0014466	13	106	0.847153	0.816464		FBgn0033904	30	352	0.832335	0.868877
																FBgn0040636	13	675	0.847153	0.804876		FBgn0031741	30	252	0.832335	0.86775
																FBgn0036992	13	495	0.847153	0.798954		FBgn0012344	30	92	0.832335	0.867574
																FBgn0024319	13	141	0.847153	0.786022		FBgn0031645	30	244	0.832335	0.867373
																FBgn0013278	13	93	0.847153	0.773925		FBgn0034454	30	379	0.832335	0.866994
																FBgn0263619	13	922	0.847153	0.710309		FBgn0053258	30	791	0.832335	0.866665
																FBgn0031562	13	242	0.847153	0.454928		FBgn0036116	30	453	0.832335	0.862747
																FBgn0031110	13	229	0.847153	0.289268		FBgn0004045	30	63	0.832335	0.861325
																FBgn0032382	14	291	0.845578	0.917917		FBgn0263762	30	925	0.832335	0.860147
																FBgn0033355	14	329	0.845578	0.914032		FBgn0052669	30	781	0.832335	0.860146
																FBgn0039452	14	623	0.845578	0.911985		FBgn0031801	30	254	0.832335	0.85961
																FBgn0031645	14	244	0.845578	0.90724		FBgn0051265	30	741	0.832335	0.857211
																FBgn0265530	14	951	0.845578	0.906186		FBgn0040813	30	684	0.832335	0.849316
																FBgn0051681	14	753	0.845578	0.906018		FBgn0016123	30	114	0.832335	0.846864
																FBgn0264991	14	939	0.845578	0.904672		FBgn0036563	30	473	0.832335	0.846465
																FBgn0052687	14	782	0.845578	0.90302		FBgn0011746	30	88	0.832335	0.845316
																FBgn0265831	14	953	0.845578	0.902594		FBgn0039760	30	647	0.832335	0.844676
																FBgn0037974	14	528	0.845578	0.902512		FBgn0032472	30	293	0.832335	0.838254
																FBgn0003719	14	56	0.845578	0.90222		FBgn0040718	30	678	0.832335	0.836615
																FBgn0264827	14	935	0.845578	0.901083		FBgn0040730	30	680	0.832335	0.835882
																FBgn0037973	14	527	0.845578	0.901019		FBgn0260764	30	882	0.832335	0.834247
																FBgn0002563	14	32	0.845578	0.899301		FBgn0085227	30	833	0.832335	0.830897
																FBgn0001285	14	28	0.845578	0.898308		FBgn0029831	30	187	0.832335	0.828455
																FBgn0265977	14	956	0.845578	0.897643		FBgn0035539	30	425	0.832335	0.826398
																FBgn0040629	14	674	0.845578	0.894381		FBgn0052667	30	780	0.832335	0.825633
																FBgn0035790	14	446	0.845578	0.894038		FBgn0044048	30	712	0.832335	0.814862
																FBgn0011834	14	91	0.845578	0.89353		FBgn0028949	30	179	0.832335	0.800866
																FBgn0033353	14	328	0.845578	0.893412		FBgn0032820	30	308	0.832335	0.794631
																FBgn0262902	14	912	0.845578	0.89114		FBgn0011555	30	84	0.832335	0.776283
																FBgn0028418	14	169	0.845578	0.88905		FBgn0264984	30	937	0.832335	0.736985
																FBgn0020513	14	123	0.845578	0.888516		FBgn0040733	30	682	0.832335	0.732288
																FBgn0011832	14	90	0.845578	0.88668		FBgn0261963	30	895	0.832335	0.725838
																FBgn0039736	14	644	0.845578	0.885817		FBgn0031289	30	234	0.832335	0.280982
																FBgn0000594	14	18	0.845578	0.885444		FBgn0086663	30	859	0.832335	0.0910993
																FBgn0002868	14	35	0.845578	0.884118		FBgn0016075	31	113	0.791482	0.875951
																FBgn0038139	14	535	0.845578	0.882771		FBgn0000299	31	9	0.791482	0.874672
																FBgn0030482	14	211	0.845578	0.878451		FBgn0036264	31	461	0.791482	0.873244
																FBgn0010040	14	75	0.845578	0.87667		FBgn0036479	31	470	0.791482	0.872519
																FBgn0053468	14	797	0.845578	0.875289		FBgn0039151	31	605	0.791482	0.870276
																FBgn0039520	14	631	0.845578	0.871913		FBgn0052115	31	761	0.791482	0.869815
																FBgn0039241	14	611	0.845578	0.871718		FBgn0032433	31	292	0.791482	0.869617
																FBgn0036225	14	457	0.845578	0.871015		FBgn0033945	31	354	0.791482	0.866271
																FBgn0050121	14	723	0.845578	0.869456		FBgn0085294	31	836	0.791482	0.858087
																FBgn0040837	14	686	0.845578	0.867805		FBgn0001125	31	24	0.791482	0.0843687
																FBgn0034511	14	385	0.845578	0.863911		FBgn0039155	32	608	0.790965	0.880351
																FBgn0264984	14	937	0.845578	0.857281		FBgn0010651	32	82	0.790965	0.878581
																FBgn0036449	14	469	0.845578	0.857244		FBgn0034262	32	366	0.790965	0.876588
																FBgn0264987	14	938	0.845578	0.855752		FBgn0086408	32	855	0.790965	0.869988
																FBgn0010425	14	81	0.845578	0.852716		FBgn0260006	32	876	0.790965	0.85345
																FBgn0031701	14	249	0.845578	0.84973		FBgn0261560	32	886	0.790965	0.851909
																FBgn0052284	14	767	0.845578	0.847564		FBgn0266312	32	961	0.790965	0.843882
																FBgn0041194	14	694	0.845578	0.844025		FBgn0031461	32	237	0.790965	0.829673
																FBgn0036168	14	455	0.845578	0.843336		FBgn0003358	32	53	0.790965	0.234266
																FBgn0028396	14	168	0.845578	0.842072		FBgn0004427	33	65	0.728745	0.842088
																FBgn0034364	14	375	0.845578	0.836428		FBgn0004426	33	64	0.728745	0.830034
																FBgn0031976	14	273	0.845578	0.82384		FBgn0053503	33	800	0.728745	0.822238
																FBgn0039239	14	610	0.845578	0.821956		FBgn0266428	33	965	0.728745	0.81474
																FBgn0032126	14	280	0.845578	0.808397		FBgn0031141	33	231	0.728745	0.811139
																FBgn0031824	14	257	0.845578	0.805964		FBgn0035667	33	436	0.728745	0.806173
																FBgn0038463	14	557	0.845578	0.803		FBgn0000052	33	2	0.728745	0.76358
																FBgn0031141	14	231	0.845578	0.801525		FBgn0039472	33	625	0.728745	0.743905
																FBgn0041225	14	695	0.845578	0.791833		FBgn0030798	33	217	0.728745	0.124808
																FBgn0052237	14	763	0.845578	0.757442		FBgn0262609	34	906	0.714248	0.822796
																FBgn0020385	14	120	0.845578	0.740202		FBgn0015035	34	108	0.714248	0.815121
																FBgn0003357	14	52	0.845578	0.252332		FBgn0034711	34	390	0.714248	0.803069
																FBgn0031940	14	269	0.845578	0.159985		FBgn0039685	34	642	0.714248	0.796453
																FBgn0034909	15	396	0.839768	0.912531		FBgn0010042	34	77	0.714248	0.3338
																FBgn0040350	15	664	0.839768	0.910719		FBgn0033728	35	340	0.678173	0.797652
																FBgn0037230	15	505	0.839768	0.910716		FBgn0000045	35	1	0.678173	0.79588
																FBgn0038603	15	562	0.839768	0.907239		FBgn0002773	35	34	0.678173	0.793934
																FBgn0063667	15	812	0.839768	0.906078		FBgn0040958	35	690	0.678173	0.788639
																FBgn0032472	15	293	0.839768	0.904775		FBgn0053192	35	790	0.678173	0.787755
																FBgn0085330	15	838	0.839768	0.90302		FBgn0034437	35	378	0.678173	0.786286
																FBgn0027550	15	160	0.839768	0.901856		FBgn0042201	35	706	0.678173	0.761455
																FBgn0033047	15	314	0.839768	0.901753		FBgn0037761	35	521	0.678173	0.758785
																FBgn0040730	15	680	0.839768	0.900771		FBgn0040837	35	686	0.678173	0.746478
																FBgn0038257	15	544	0.839768	0.899959		FBgn0020377	35	119	0.678173	0.30178
																FBgn0032076	15	276	0.839768	0.898677		FBgn0013949	35	102	0.678173	0.141259
																FBgn0035678	15	438	0.839768	0.89638		FBgn0037124	36	502	0.672352	0.794163
																FBgn0033301	15	326	0.839768	0.891838		FBgn0035548	36	427	0.672352	0.791205
																FBgn0038790	15	577	0.839768	0.891483		FBgn0037123	36	501	0.672352	0.778032
																FBgn0034406	15	377	0.839768	0.888576		FBgn0034903	36	395	0.672352	0.727247
																FBgn0266635	15	966	0.839768	0.88832		FBgn0266854	36	973	0.672352	0.693959
																FBgn0052669	15	781	0.839768	0.88772		FBgn0026754	36	154	0.672352	0.249508
																FBgn0033787	15	345	0.839768	0.887317		FBgn0036547	37	472	0.672229	0.802544
																FBgn0033205	15	319	0.839768	0.883184		FBgn0032835	37	309	0.672229	0.799932
																FBgn0034454	15	379	0.839768	0.882942		FBgn0036910	37	486	0.672229	0.79785
																FBgn0086365	15	854	0.839768	0.882641		FBgn0039800	37	653	0.672229	0.796971
																FBgn0039114	15	604	0.839768	0.882255		FBgn0039612	37	635	0.672229	0.786117
																FBgn0031879	15	259	0.839768	0.881354		FBgn0013307	37	95	0.672229	0.775355
																FBgn0039290	15	613	0.839768	0.879944		FBgn0052549	37	773	0.672229	0.767581
																FBgn0035359	15	418	0.839768	0.878144		FBgn0033949	37	355	0.672229	0.764361
																FBgn0031432	15	236	0.839768	0.877749		FBgn0034290	37	369	0.672229	0.758538
																FBgn0040958	15	690	0.839768	0.864557		FBgn0259748	37	869	0.672229	0.752308
																FBgn0039827	15	654	0.839768	0.86041		FBgn0022770	37	134	0.672229	0.750646
																FBgn0040729	15	679	0.839768	0.860268		FBgn0061356	37	809	0.672229	0.741135
																FBgn0036116	15	453	0.839768	0.857457		FBgn0036289	37	462	0.672229	0.736778
																FBgn0054040	15	806	0.839768	0.856193		FBgn0036939	37	488	0.672229	0.736086
																FBgn0039678	15	640	0.839768	0.846888		FBgn0038798	37	578	0.672229	0.725053
																FBgn0035147	15	402	0.839768	0.840548		FBgn0263776	37	926	0.672229	0.69565
																FBgn0010241	15	79	0.839768	0.838609		FBgn0003312	37	50	0.672229	0.467042
																FBgn0001208	15	26	0.839768	0.835231		FBgn0025776	37	149	0.672229	0.364653
																FBgn0050431	15	731	0.839768	0.832623		FBgn0030439	37	210	0.672229	0.26563
																FBgn0051015	15	734	0.839768	0.828464		FBgn0026872	37	156	0.672229	0.16034
																FBgn0003046	15	40	0.839768	0.826243		FBgn0000644	38	19	0.668471	0.794155
																FBgn0038481	15	559	0.839768	0.822797		FBgn0250862	38	865	0.668471	0.785834
																FBgn0035300	15	413	0.839768	0.822725		FBgn0036938	38	487	0.668471	0.781552
																FBgn0085240	15	834	0.839768	0.82117		FBgn0033887	38	351	0.668471	0.773067
																FBgn0035661	15	433	0.839768	0.812155		FBgn0086027	38	847	0.668471	0.741535
																FBgn0035308	15	414	0.839768	0.810602		FBgn0005391	38	69	0.668471	0.134685
																FBgn0023477	15	137	0.839768	0.804498		FBgn0052072	39	759	0.559071	0.731266
																FBgn0016013	15	112	0.839768	0.80156		FBgn0265267	39	947	0.559071	0.719155
																FBgn0261927	15	894	0.839768	0.801243		FBgn0264696	39	933	0.559071	0.657282
																FBgn0040060	15	657	0.839768	0.78618		FBgn0263330	39	919	0.559071	0.625566
																FBgn0032082	15	277	0.839768	0.773918		FBgn0010222	39	78	0.559071	0.0620866
																FBgn0053469	15	798	0.839768	0.773708		FBgn0032381	40	290	0.438896	0.586372
																FBgn0003356	15	51	0.839768	0.739862		FBgn0015316	40	109	0.438896	0.564936
																FBgn0086048	15	849	0.839768	0.727318		FBgn0003060	40	42	0.438896	0.165379
																FBgn0039591	15	632	0.839768	0.680784		FBgn0038136	41	534	0.368217	0.451501
																FBgn0032638	15	300	0.839768	0.503262		FBgn0038463	41	557	0.368217	0.447284
																FBgn0016919	15	116	0.839768	0.420047		FBgn0003149	41	44	0.368217	0.44598
																FBgn0033855	16	350	0.780514	0.870843		FBgn0020508	41	122	0.368217	0.442521
																FBgn0026320	16	152	0.780514	0.869378		FBgn0030482	41	211	0.368217	0.442248
																FBgn0044049	16	713	0.780514	0.866881		FBgn0037126	41	503	0.368217	0.442088
																FBgn0040984	16	692	0.780514	0.864554		FBgn0260482	41	879	0.368217	0.441971
																FBgn0040487	16	669	0.780514	0.857617		FBgn0261508	41	885	0.368217	0.441415
																FBgn0038028	16	530	0.780514	0.855549		FBgn0036881	41	485	0.368217	0.438435
																FBgn0020377	16	119	0.780514	0.851082		FBgn0035619	41	430	0.368217	0.438107
																FBgn0001148	16	25	0.780514	0.837884		FBgn0266766	41	970	0.368217	0.437273
																FBgn0000071	16	4	0.780514	0.818696		FBgn0038774	41	576	0.368217	0.43727
																FBgn0025776	16	149	0.780514	0.794419		FBgn0002772	41	33	0.368217	0.437098
																FBgn0052636	16	776	0.780514	0.792921		FBgn0265187	41	945	0.368217	0.436949
																FBgn0041720	16	700	0.780514	0.759543		FBgn0086365	41	854	0.368217	0.435233
																FBgn0031925	16	264	0.780514	0.107319		FBgn0259951	41	870	0.368217	0.431458
																FBgn0041252	17	696	0.652854	0.796725		FBgn0031695	41	248	0.368217	0.430673
																FBgn0051926	17	757	0.652854	0.795635		FBgn0037724	41	520	0.368217	0.429983
																FBgn0000356	17	11	0.652854	0.782365		FBgn0063499	41	811	0.368217	0.429873
																FBgn0032789	17	306	0.652854	0.776248		FBgn0032809	41	307	0.368217	0.429719
																FBgn0000358	17	13	0.652854	0.771775		FBgn0263619	41	922	0.368217	0.428389
																FBgn0032788	17	305	0.652854	0.751297		FBgn0027929	41	167	0.368217	0.426955
																FBgn0011556	17	85	0.652854	0.74689		FBgn0031902	41	262	0.368217	0.426491
																FBgn0044046	17	711	0.652854	0.746432		FBgn0021776	41	129	0.368217	0.425754
																FBgn0036996	17	497	0.652854	0.740724		FBgn0022700	41	133	0.368217	0.424818
																FBgn0052644	17	778	0.652854	0.732221		FBgn0030981	41	225	0.368217	0.424644
																FBgn0035694	17	439	0.652854	0.727739		FBgn0260942	41	883	0.368217	0.423619
																FBgn0085319	17	837	0.652854	0.696058		FBgn0035574	41	428	0.368217	0.421204
																FBgn0027074	17	158	0.652854	0.458384		FBgn0039754	41	645	0.368217	0.42069
																FBgn0026872	17	156	0.652854	0.392479		FBgn0034276	41	368	0.368217	0.420406
																FBgn0039033	17	593	0.652854	0.269936		FBgn0005633	41	70	0.368217	0.420263
																FBgn0030439	17	210	0.652854	0.260763		FBgn0053474	41	799	0.368217	0.420208
																FBgn0031808	18	256	0.614045	0.769888		FBgn0050272	41	725	0.368217	0.419638
																FBgn0036146	18	454	0.614045	0.764333		FBgn0034275	41	367	0.368217	0.419286
																FBgn0033268	18	323	0.614045	0.742936		FBgn0011554	41	83	0.368217	0.418755
																FBgn0033782	18	344	0.614045	0.736588		FBgn0065100	41	817	0.368217	0.418614
																FBgn0000449	18	16	0.614045	0.056481		FBgn0034660	41	387	0.368217	0.418594
																FBgn0086266	19	852	0.459209	0.649147		FBgn0033048	41	315	0.368217	0.418556
																FBgn0014076	19	104	0.459209	0.644168		FBgn0266702	41	969	0.368217	0.418171
																FBgn0086666	19	860	0.459209	0.622174		FBgn0259697	41	867	0.368217	0.416882
																FBgn0264549	19	931	0.459209	0.568387		FBgn0002926	41	38	0.368217	0.416474
																FBgn0037724	19	520	0.459209	0.567261		FBgn0027790	41	165	0.368217	0.416353
																FBgn0038838	19	581	0.459209	0.540114		FBgn0036836	41	482	0.368217	0.416346
																FBgn0031554	19	239	0.459209	0.257957		FBgn0038957	41	589	0.368217	0.41624
																FBgn0086602	19	858	0.459209	0.204562		FBgn0000099	41	6	0.368217	0.415923
																FBgn0034011	19	356	0.459209	0.0791125		FBgn0038610	41	563	0.368217	0.415662
																FBgn0037684	20	517	0.433038	0.55694		FBgn0065055	41	814	0.368217	0.414224
																FBgn0036262	20	460	0.433038	0.553199		FBgn0053098	41	788	0.368217	0.413488
																FBgn0004885	20	67	0.433038	0.552693		FBgn0025390	41	145	0.368217	0.413272
																FBgn0001230	20	27	0.433038	0.552419		FBgn0261631	41	887	0.368217	0.413181
																FBgn0035186	20	405	0.433038	0.551025		FBgn0039591	41	632	0.368217	0.41279
																FBgn0036024	20	450	0.433038	0.549406		FBgn0042106	41	702	0.368217	0.412622
																FBgn0038011	20	529	0.433038	0.548571		FBgn0040959	41	691	0.368217	0.412584
																FBgn0030596	20	214	0.433038	0.548189		FBgn0037577	41	514	0.368217	0.411394
																FBgn0053192	20	790	0.433038	0.547469		FBgn0028418	41	169	0.368217	0.411304
																FBgn0086348	20	853	0.433038	0.545631		FBgn0028940	41	177	0.368217	0.410708
																FBgn0029831	20	187	0.433038	0.544584		FBgn0259716	41	868	0.368217	0.409562
																FBgn0039319	20	618	0.433038	0.544479		FBgn0035343	41	416	0.368217	0.409294
																FBgn0038718	20	572	0.433038	0.543311		FBgn0038482	41	560	0.368217	0.409269
																FBgn0263748	20	924	0.433038	0.542137		FBgn0024250	41	139	0.368217	0.409
																FBgn0031741	20	252	0.433038	0.541462		FBgn0037323	41	509	0.368217	0.408785
																FBgn0036563	20	473	0.433038	0.540336		FBgn0037534	41	513	0.368217	0.408656
																FBgn0265001	20	941	0.433038	0.539389		FBgn0004003	41	62	0.368217	0.408613
																FBgn0035781	20	445	0.433038	0.538391		FBgn0264713	41	934	0.368217	0.407931
																FBgn0012344	20	92	0.433038	0.538249		FBgn0033597	41	334	0.368217	0.406417
																FBgn0022355	20	131	0.433038	0.538018		FBgn0050334	41	729	0.368217	0.405354
																FBgn0053503	20	800	0.433038	0.537156		FBgn0030014	41	196	0.368217	0.405232
																FBgn0030438	20	209	0.433038	0.536902		FBgn0262624	41	908	0.368217	0.403839
																FBgn0051514	20	748	0.433038	0.536207		FBgn0034364	41	375	0.368217	0.40367
																FBgn0265343	20	948	0.433038	0.536132		FBgn0038479	41	558	0.368217	0.403402
																FBgn0044812	20	714	0.433038	0.535322		FBgn0019928	41	117	0.368217	0.402957
																FBgn0004427	20	65	0.433038	0.534412		FBgn0035154	41	403	0.368217	0.402644
																FBgn0266428	20	965	0.433038	0.53438		FBgn0033292	41	325	0.368217	0.402636
																FBgn0083972	20	830	0.433038	0.532534		FBgn0038832	41	580	0.368217	0.402602
																FBgn0015035	20	108	0.433038	0.530732		FBgn0038611	41	564	0.368217	0.402209
																FBgn0263321	20	918	0.433038	0.530372		FBgn0031937	41	268	0.368217	0.400797
																FBgn0053258	20	791	0.433038	0.530211		FBgn0086666	41	860	0.368217	0.40055
																FBgn0003980	20	59	0.433038	0.529657		FBgn0085319	41	837	0.368217	0.400473
																FBgn0039316	20	617	0.433038	0.528522		FBgn0023495	41	138	0.368217	0.400382
																FBgn0031653	20	245	0.433038	0.526207		FBgn0086348	41	853	0.368217	0.40014
																FBgn0035779	20	444	0.433038	0.5258		FBgn0065108	41	818	0.368217	0.400103
																FBgn0038074	20	531	0.433038	0.525716		FBgn0014465	41	105	0.368217	0.399542
																FBgn0019928	20	117	0.433038	0.525608		FBgn0266635	41	966	0.368217	0.398733
																FBgn0040959	20	691	0.433038	0.525477		FBgn0031001	41	227	0.368217	0.396389
																FBgn0052865	20	787	0.433038	0.524848		FBgn0052074	41	760	0.368217	0.396141
																FBgn0038914	20	587	0.433038	0.523987		FBgn0266412	41	964	0.368217	0.395971
																FBgn0033945	20	354	0.433038	0.522411		FBgn0085356	41	840	0.368217	0.395857
																FBgn0028949	20	179	0.433038	0.521271		FBgn0005670	41	73	0.368217	0.395854
																FBgn0051091	20	736	0.433038	0.520946		FBgn0030187	41	199	0.368217	0.395404
																FBgn0032287	20	286	0.433038	0.520717		FBgn0039761	41	648	0.368217	0.395133
																FBgn0003983	20	60	0.433038	0.520483		FBgn0035412	41	420	0.368217	0.395006
																FBgn0032706	20	303	0.433038	0.520472		FBgn0020907	41	127	0.368217	0.394963
																FBgn0040503	20	670	0.433038	0.519227		FBgn0083141	41	828	0.368217	0.394743
																FBgn0004426	20	64	0.433038	0.518752		FBgn0031756	41	253	0.368217	0.394052
																FBgn0038337	20	548	0.433038	0.517771		FBgn0263662	41	923	0.368217	0.393919
																FBgn0035667	20	436	0.433038	0.517761		FBgn0052283	41	766	0.368217	0.393669
																FBgn0263199	20	917	0.433038	0.516956		FBgn0032789	41	306	0.368217	0.393534
																FBgn0022700	20	133	0.433038	0.516838		FBgn0024289	41	140	0.368217	0.393166
																FBgn0003979	20	58	0.433038	0.516281		FBgn0040984	41	692	0.368217	0.393015
																FBgn0044048	20	712	0.433038	0.515445		FBgn0266217	41	960	0.368217	0.393013
																FBgn0003312	20	50	0.433038	0.515215		FBgn0016919	41	116	0.368217	0.392878
																FBgn0013772	20	101	0.433038	0.514702		FBgn0034710	41	389	0.368217	0.392348
																FBgn0029639	20	184	0.433038	0.514496		FBgn0028987	41	181	0.368217	0.392322
																FBgn0039471	20	624	0.433038	0.513781		FBgn0001148	41	25	0.368217	0.39182
																FBgn0032523	20	296	0.433038	0.513258		FBgn0000964	41	20	0.368217	0.3915
																FBgn0032669	20	301	0.433038	0.512587		FBgn0038247	41	543	0.368217	0.39139
																FBgn0085227	20	833	0.433038	0.512013		FBgn0040514	41	671	0.368217	0.390678
																FBgn0035176	20	404	0.433038	0.511967		FBgn0262599	41	904	0.368217	0.39066
																FBgn0043783	20	708	0.433038	0.511402		FBgn0035768	41	443	0.368217	0.390235
																FBgn0033913	20	353	0.433038	0.510504		FBgn0264382	41	929	0.368217	0.389922
																FBgn0053306	20	793	0.433038	0.508873		FBgn0031926	41	265	0.368217	0.38976
																FBgn0003300	20	48	0.433038	0.50856		FBgn0036024	41	450	0.368217	0.389442
																FBgn0037761	20	521	0.433038	0.507666		FBgn0030438	41	209	0.368217	0.389318
																FBgn0035666	20	435	0.433038	0.505936		FBgn0065109	41	819	0.368217	0.38916
																FBgn0036738	20	480	0.433038	0.505313		FBgn0026878	41	157	0.368217	0.388762
																FBgn0010041	20	76	0.433038	0.504963		FBgn0041252	41	696	0.368217	0.388621
																FBgn0035412	20	420	0.433038	0.504684		FBgn0001296	41	29	0.368217	0.388022
																FBgn0037577	20	514	0.433038	0.504431		FBgn0000427	41	14	0.368217	0.387398
																FBgn0065109	20	819	0.433038	0.503851		FBgn0031805	41	255	0.368217	0.387072
																FBgn0266649	20	967	0.433038	0.50366		FBgn0051926	41	757	0.368217	0.386927
																FBgn0038134	20	532	0.433038	0.503048		FBgn0030098	41	198	0.368217	0.386358
																FBgn0032286	20	285	0.433038	0.50259		FBgn0029823	41	186	0.368217	0.386165
																FBgn0031887	20	260	0.433038	0.502112		FBgn0000358	41	13	0.368217	0.385796
																FBgn0003308	20	49	0.433038	0.501841		FBgn0266117	41	959	0.368217	0.385336
																FBgn0263762	20	925	0.433038	0.501831		FBgn0265852	41	954	0.368217	0.384694
																FBgn0261560	20	886	0.433038	0.50023		FBgn0263081	41	915	0.368217	0.383893
																FBgn0029966	20	192	0.433038	0.499656		FBgn0004428	41	66	0.368217	0.383561
																FBgn0062961	20	810	0.433038	0.499656		FBgn0052726	41	783	0.368217	0.383439
																FBgn0086265	20	851	0.433038	0.498142		FBgn0039478	41	627	0.368217	0.38341
																FBgn0039472	20	625	0.433038	0.495428		FBgn0030836	41	220	0.368217	0.383003
																FBgn0034045	20	357	0.433038	0.494702		FBgn0031942	41	270	0.368217	0.382331
																FBgn0262608	20	905	0.433038	0.489968		FBgn0037292	41	508	0.368217	0.382057
																FBgn0035282	20	411	0.433038	0.48945		FBgn0038139	41	535	0.368217	0.381732
																FBgn0263593	20	920	0.433038	0.489162		FBgn0040949	41	688	0.368217	0.381593
																FBgn0001124	20	23	0.433038	0.488095		FBgn0265074	41	943	0.368217	0.381543
																FBgn0038299	20	547	0.433038	0.487479		FBgn0060292	41	808	0.368217	0.38154
																FBgn0016715	20	115	0.433038	0.484562		FBgn0040102	41	660	0.368217	0.38094
																FBgn0263081	20	915	0.433038	0.484534		FBgn0030859	41	222	0.368217	0.380742
																FBgn0035582	20	429	0.433038	0.483817		FBgn0029966	41	192	0.368217	0.380183
																FBgn0085362	20	843	0.433038	0.483081		FBgn0263038	41	913	0.368217	0.379962
																FBgn0035445	20	422	0.433038	0.483027		FBgn0053970	41	803	0.368217	0.379849
																FBgn0028519	20	171	0.433038	0.482577		FBgn0032286	41	285	0.368217	0.379739
																FBgn0086519	20	856	0.433038	0.482303		FBgn0037870	41	525	0.368217	0.379715
																FBgn0024740	20	142	0.433038	0.482288		FBgn0053306	41	793	0.368217	0.379678
																FBgn0005660	20	71	0.433038	0.481682		FBgn0034331	41	374	0.368217	0.37845
																FBgn0267758	20	983	0.433038	0.480871		FBgn0014466	41	106	0.368217	0.378037
																FBgn0065108	20	818	0.433038	0.48043		FBgn0040211	41	661	0.368217	0.377992
																FBgn0267161	20	976	0.433038	0.479356		FBgn0267161	41	976	0.368217	0.377917
																FBgn0265002	20	942	0.433038	0.479018		FBgn0086057	41	850	0.368217	0.377878
																FBgn0034711	20	390	0.433038	0.478584		FBgn0038845	41	582	0.368217	0.37736
																FBgn0027929	20	167	0.433038	0.478296		FBgn0002522	41	30	0.368217	0.377021
																FBgn0040393	20	667	0.433038	0.476636		FBgn0022359	41	132	0.368217	0.376936
																FBgn0262146	20	899	0.433038	0.475949		FBgn0024319	41	141	0.368217	0.376159
																FBgn0039038	20	594	0.433038	0.475009		FBgn0083044	41	825	0.368217	0.375631
																FBgn0036836	20	482	0.433038	0.474822		FBgn0000053	41	3	0.368217	0.37472
																FBgn0052283	20	766	0.433038	0.471802		FBgn0036656	41	475	0.368217	0.3746
																FBgn0051928	20	758	0.433038	0.47159		FBgn0003983	41	60	0.368217	0.374178
																FBgn0034140	20	359	0.433038	0.469573		FBgn0263090	41	916	0.368217	0.373876
																FBgn0013984	20	103	0.433038	0.46811		FBgn0035781	41	445	0.368217	0.373253
																FBgn0026754	20	154	0.433038	0.467163		FBgn0259952	41	871	0.368217	0.372839
																FBgn0052642	20	777	0.433038	0.466782		FBgn0065053	41	813	0.368217	0.372669
																FBgn0038865	20	585	0.433038	0.466367		FBgn0052644	41	778	0.368217	0.37258
																FBgn0037635	20	515	0.433038	0.465687		FBgn0052189	41	762	0.368217	0.371958
																FBgn0086027	20	847	0.433038	0.464736		FBgn0266812	41	971	0.368217	0.370707
																FBgn0039286	20	612	0.433038	0.462553		FBgn0023197	41	136	0.368217	0.370644
																FBgn0032549	20	297	0.433038	0.460726		FBgn0036449	41	469	0.368217	0.370369
																FBgn0047000	20	716	0.433038	0.46027		FBgn0032788	41	305	0.368217	0.369523
																FBgn0021776	20	129	0.433038	0.459799		FBgn0037488	41	512	0.368217	0.368975
																FBgn0036363	20	464	0.433038	0.459633		FBgn0032228	41	282	0.368217	0.36888
																FBgn0004428	20	66	0.433038	0.459632		FBgn0267164	41	977	0.368217	0.368722
																FBgn0050281	20	728	0.433038	0.457785		FBgn0034460	41	380	0.368217	0.368406
																FBgn0013279	20	94	0.433038	0.456506		FBgn0039709	41	643	0.368217	0.36812
																FBgn0260000	20	875	0.433038	0.45554		FBgn0035282	41	411	0.368217	0.367772
																FBgn0050457	20	732	0.433038	0.454639		FBgn0086265	41	851	0.368217	0.367604
																FBgn0036382	20	465	0.433038	0.452415		FBgn0037801	41	523	0.368217	0.367531
																FBgn0036226	20	458	0.433038	0.451885		FBgn0003979	41	58	0.368217	0.367493
																FBgn0264696	20	933	0.433038	0.450417		FBgn0000071	41	4	0.368217	0.367235
																FBgn0038348	20	549	0.433038	0.449924		FBgn0052774	41	786	0.368217	0.36705
																FBgn0010038	20	74	0.433038	0.448844		FBgn0034143	41	360	0.368217	0.366874
																FBgn0036997	20	498	0.433038	0.44852		FBgn0260000	41	875	0.368217	0.366763
																FBgn0038172	20	538	0.433038	0.44712		FBgn0038654	41	567	0.368217	0.366525
																FBgn0039685	20	642	0.433038	0.446946		FBgn0013681	41	97	0.368217	0.366374
																FBgn0042175	20	705	0.433038	0.446228		FBgn0266088	41	958	0.368217	0.366273
																FBgn0262112	20	898	0.433038	0.445931		FBgn0031559	41	241	0.368217	0.366071
																FBgn0264713	20	934	0.433038	0.443635		FBgn0036949	41	490	0.368217	0.365656
																FBgn0266406	20	963	0.433038	0.443575		FBgn0010038	41	74	0.368217	0.365635
																FBgn0039154	20	607	0.433038	0.443058		FBgn0044046	41	711	0.368217	0.365361
																FBgn0052189	20	762	0.433038	0.440873		FBgn0037635	41	515	0.368217	0.365353
																FBgn0263330	20	919	0.433038	0.440832		FBgn0086039	41	848	0.368217	0.365112
																FBgn0026878	20	157	0.433038	0.440062		FBgn0031111	41	230	0.368217	0.364743
																FBgn0053474	20	799	0.433038	0.438529		FBgn0037167	41	504	0.368217	0.364176
																FBgn0038266	20	546	0.433038	0.43698		FBgn0038142	41	536	0.368217	0.364045
																FBgn0000355	20	10	0.433038	0.434233		FBgn0050121	41	723	0.368217	0.363937
																FBgn0001125	20	24	0.433038	0.430645		FBgn0086266	41	852	0.368217	0.363377
																FBgn0051661	20	751	0.433038	0.429262		FBgn0033702	41	337	0.368217	0.363311
																FBgn0003057	20	41	0.433038	0.427694		FBgn0262112	41	898	0.368217	0.363081
																FBgn0040949	20	688	0.433038	0.427227		FBgn0030596	41	214	0.368217	0.362648
																FBgn0266412	20	964	0.433038	0.4268		FBgn0038414	41	553	0.368217	0.362314
																FBgn0039091	20	601	0.433038	0.422673		FBgn0038238	41	542	0.368217	0.36184
																FBgn0037801	20	523	0.433038	0.421924		FBgn0052284	41	767	0.368217	0.361333
																FBgn0037415	20	511	0.433038	0.420993		FBgn0035328	41	415	0.368217	0.361048
																FBgn0037123	20	501	0.433038	0.420501		FBgn0034011	41	356	0.368217	0.360914
																FBgn0033204	20	318	0.433038	0.420318		FBgn0033855	41	350	0.368217	0.360863
																FBgn0052072	20	759	0.433038	0.419917		FBgn0041709	41	697	0.368217	0.360605
																FBgn0040717	20	677	0.433038	0.418116		FBgn0033097	41	317	0.368217	0.360451
																FBgn0065064	20	815	0.433038	0.417997		FBgn0010040	41	75	0.368217	0.360329
																FBgn0032820	20	308	0.433038	0.416747		FBgn0000210	41	8	0.368217	0.36011
																FBgn0010042	20	77	0.433038	0.416238		FBgn0039777	41	650	0.368217	0.359707
																FBgn0033887	20	351	0.433038	0.416109		FBgn0039678	41	640	0.368217	0.359495
																FBgn0082953	20	820	0.433038	0.415202		FBgn0027074	41	158	0.368217	0.359379
																FBgn0024289	20	140	0.433038	0.413676		FBgn0034468	41	381	0.368217	0.359305
																FBgn0034710	20	389	0.433038	0.411739		FBgn0032753	41	304	0.368217	0.359254
																FBgn0265918	20	955	0.433038	0.41144		FBgn0042127	41	704	0.368217	0.359169
																FBgn0037083	20	500	0.433038	0.410851		FBgn0036997	41	498	0.368217	0.357915
																FBgn0000427	20	14	0.433038	0.41033		FBgn0040950	41	689	0.368217	0.35785
																FBgn0036938	20	487	0.433038	0.409852		FBgn0083027	41	824	0.368217	0.357634
																FBgn0263662	20	923	0.433038	0.409804		FBgn0037291	41	507	0.368217	0.357601
																FBgn0032303	20	288	0.433038	0.408149		FBgn0086519	41	856	0.368217	0.357201
																FBgn0040923	20	687	0.433038	0.407779		FBgn0014076	41	104	0.368217	0.356936
																FBgn0266362	20	962	0.433038	0.406457		FBgn0035409	41	419	0.368217	0.356518
																FBgn0035189	20	406	0.433038	0.405626		FBgn0038134	41	532	0.368217	0.356384
																FBgn0037069	20	499	0.433038	0.405035		FBgn0267568	41	981	0.368217	0.35593
																FBgn0065100	20	817	0.433038	0.404226		FBgn0032126	41	280	0.368217	0.355908
																FBgn0039092	20	602	0.433038	0.403129		FBgn0261833	41	893	0.368217	0.355871
																FBgn0260482	20	879	0.433038	0.401826		FBgn0083966	41	829	0.368217	0.35578
																FBgn0041709	20	697	0.433038	0.401779		FBgn0031824	41	257	0.368217	0.355756
																FBgn0261805	20	892	0.433038	0.401303		FBgn0040717	41	677	0.368217	0.355754
																FBgn0060292	20	808	0.433038	0.40124		FBgn0265343	41	948	0.368217	0.355044
																FBgn0040759	20	683	0.433038	0.400992		FBgn0013680	41	96	0.368217	0.354905
																FBgn0031289	20	234	0.433038	0.40099		FBgn0032144	41	281	0.368217	0.354285
																FBgn0266702	20	969	0.433038	0.400721		FBgn0039593	41	633	0.368217	0.354048
																FBgn0263597	20	921	0.433038	0.400263		FBgn0050457	41	732	0.368217	0.354042
																FBgn0052751	20	785	0.433038	0.400235		FBgn0262539	41	903	0.368217	0.353838
																FBgn0028987	20	181	0.433038	0.400074		FBgn0062961	41	810	0.368217	0.353572
																FBgn0265087	20	944	0.433038	0.39995		FBgn0003980	41	59	0.368217	0.352962
																FBgn0000644	20	19	0.433038	0.399582		FBgn0032587	41	298	0.368217	0.352701
																FBgn0013685	20	99	0.433038	0.398647		FBgn0051015	41	734	0.368217	0.351876
																FBgn0085345	20	839	0.433038	0.3967		FBgn0032523	41	296	0.368217	0.349814
																FBgn0037721	20	519	0.433038	0.39667		FBgn0013688	41	100	0.368217	0.348733
																FBgn0083027	20	824	0.433038	0.396246		FBgn0036716	41	479	0.368217	0.348367
																FBgn0039478	20	627	0.433038	0.395529		FBgn0035694	41	439	0.368217	0.348197
																FBgn0085475	20	844	0.433038	0.395528		FBgn0085362	41	843	0.368217	0.34796
																FBgn0051267	20	743	0.433038	0.394336		FBgn0051869	41	756	0.368217	0.347139
																FBgn0052279	20	764	0.433038	0.393479		FBgn0259993	41	873	0.368217	0.346862
																FBgn0052074	20	760	0.433038	0.393392		FBgn0041225	41	695	0.368217	0.34673
																FBgn0086039	20	848	0.433038	0.39212		FBgn0265087	41	944	0.368217	0.345969
																FBgn0052549	20	773	0.433038	0.39175		FBgn0036504	41	471	0.368217	0.345391
																FBgn0052774	20	786	0.433038	0.391607		FBgn0038652	41	566	0.368217	0.345266
																FBgn0033792	20	347	0.433038	0.391383		FBgn0085476	41	845	0.368217	0.345242
																FBgn0086601	20	857	0.433038	0.390354		FBgn0028519	41	171	0.368217	0.344426
																FBgn0038611	20	564	0.433038	0.39019		FBgn0003300	41	48	0.368217	0.344249
																FBgn0065055	20	814	0.433038	0.389327		FBgn0036363	41	464	0.368217	0.34364
																FBgn0038957	20	589	0.433038	0.389183		FBgn0040393	41	667	0.368217	0.342935
																FBgn0015001	20	107	0.433038	0.387372		FBgn0267145	41	975	0.368217	0.342784
																FBgn0000357	20	12	0.433038	0.387314		FBgn0051928	41	758	0.368217	0.342238
																FBgn0032144	20	281	0.433038	0.386619		FBgn0267206	41	978	0.368217	0.342207
																FBgn0266766	20	970	0.433038	0.385586		FBgn0264987	41	938	0.368217	0.342035
																FBgn0035328	20	415	0.433038	0.384989		FBgn0085345	41	839	0.368217	0.340575
																FBgn0266117	20	959	0.433038	0.384499		FBgn0051091	41	736	0.368217	0.34053
																FBgn0031805	20	255	0.433038	0.383525		FBgn0035040	41	398	0.368217	0.340469
																FBgn0050334	20	729	0.433038	0.379978		FBgn0031562	41	242	0.368217	0.339012
																FBgn0265187	20	945	0.433038	0.379316		FBgn0051515	41	749	0.368217	0.337598
																FBgn0038395	20	551	0.433038	0.379098		FBgn0015001	41	107	0.368217	0.335608
																FBgn0037396	20	510	0.433038	0.375988		FBgn0036030	41	451	0.368217	0.335487
																FBgn0267763	20	984	0.433038	0.375891		FBgn0039286	41	612	0.368217	0.334658
																FBgn0031559	20	241	0.433038	0.374861		FBgn0035928	41	449	0.368217	0.33444
																FBgn0028940	20	177	0.433038	0.37456		FBgn0051514	41	748	0.368217	0.333495
																FBgn0050098	20	722	0.433038	0.37396		FBgn0037721	41	519	0.368217	0.330347
																FBgn0031900	20	261	0.433038	0.372018		FBgn0082983	41	822	0.368217	0.329802
																FBgn0030014	20	196	0.433038	0.369945		FBgn0040531	41	672	0.368217	0.329746
																FBgn0040096	20	659	0.433038	0.365875		FBgn0267679	41	982	0.368217	0.329738
																FBgn0262621	20	907	0.433038	0.365159		FBgn0031110	41	229	0.368217	0.327985
																FBgn0034331	20	374	0.433038	0.360333		FBgn0038183	41	539	0.368217	0.327475
																FBgn0040531	20	672	0.433038	0.360288		FBgn0264549	41	931	0.368217	0.325957
																FBgn0265380	20	950	0.433038	0.356002		FBgn0052302	41	768	0.368217	0.324824
																FBgn0086663	20	859	0.433038	0.355881		FBgn0032082	41	277	0.368217	0.323814
																FBgn0259973	20	872	0.433038	0.353733		FBgn0265001	41	941	0.368217	0.323517
																FBgn0039759	20	646	0.433038	0.353387		FBgn0263748	41	924	0.368217	0.321952
																FBgn0267280	20	979	0.433038	0.351425		FBgn0086048	41	849	0.368217	0.321202
																FBgn0027584	20	163	0.433038	0.349679		FBgn0032699	41	302	0.368217	0.319918
																FBgn0265541	20	952	0.433038	0.344202		FBgn0033353	41	328	0.368217	0.319827
																FBgn0038238	20	542	0.433038	0.342605		FBgn0266649	41	967	0.368217	0.317976
																FBgn0042106	20	702	0.433038	0.342473		FBgn0265380	41	950	0.368217	0.317609
																FBgn0261833	20	893	0.433038	0.341065		FBgn0036168	41	455	0.368217	0.3175
																FBgn0030326	20	205	0.433038	0.340614		FBgn0000355	41	10	0.368217	0.317193
																FBgn0262609	20	906	0.433038	0.338165		FBgn0032303	41	288	0.368217	0.314964
																FBgn0051427	20	746	0.433038	0.337328		FBgn0034860	41	392	0.368217	0.314596
																FBgn0085476	20	845	0.433038	0.335076		FBgn0003357	41	52	0.368217	0.313869
																FBgn0259952	20	871	0.433038	0.334757		FBgn0035779	41	444	0.368217	0.313258
																FBgn0034474	20	383	0.433038	0.332645		FBgn0052237	41	763	0.368217	0.309687
																FBgn0051515	20	749	0.433038	0.33042		FBgn0029639	41	184	0.368217	0.309415
																FBgn0052302	20	768	0.433038	0.326614		FBgn0086602	41	858	0.368217	0.309283
																FBgn0083966	20	829	0.433038	0.324376		FBgn0051661	41	751	0.368217	0.306945
																FBgn0261054	20	884	0.433038	0.321611		FBgn0051427	41	746	0.368217	0.305994
																FBgn0042127	20	704	0.433038	0.321268		FBgn0035582	41	429	0.368217	0.305791
																FBgn0040733	20	682	0.433038	0.316862		FBgn0085475	41	844	0.368217	0.304439
																FBgn0036970	20	492	0.433038	0.316155		FBgn0065064	41	815	0.368217	0.303097
																FBgn0065053	20	813	0.433038	0.315456		FBgn0040923	41	687	0.368217	0.299954
																FBgn0263090	20	916	0.433038	0.315166		FBgn0038028	41	530	0.368217	0.298372
																FBgn0036030	20	451	0.433038	0.313211		FBgn0031900	41	261	0.368217	0.297845
																FBgn0267568	20	981	0.433038	0.312744		FBgn0262843	41	910	0.368217	0.297057
																FBgn0267206	20	978	0.433038	0.310208		FBgn0039033	41	593	0.368217	0.296512
																FBgn0030859	20	222	0.433038	0.308139		FBgn0036226	41	458	0.368217	0.296489
																FBgn0262900	20	911	0.433038	0.307969		FBgn0031925	41	264	0.368217	0.29645
																FBgn0085273	20	835	0.433038	0.302522		FBgn0013984	41	103	0.368217	0.293422
																FBgn0259951	20	870	0.433038	0.301813		FBgn0032638	41	300	0.368217	0.291615
																FBgn0262531	20	901	0.433038	0.30029		FBgn0036996	41	497	0.368217	0.287294
																FBgn0266812	20	971	0.433038	0.295473		FBgn0036879	41	484	0.368217	0.282965
																FBgn0039152	20	606	0.433038	0.294718		FBgn0041720	41	700	0.368217	0.28242
																FBgn0267679	20	982	0.433038	0.28829		FBgn0083047	41	826	0.368217	0.281986
																FBgn0266813	20	972	0.433038	0.285151		FBgn0033207	41	320	0.368217	0.279673
																FBgn0051779	20	754	0.433038	0.282647		FBgn0086601	41	857	0.368217	0.275753
																FBgn0038858	20	584	0.433038	0.282287		FBgn0044049	41	713	0.368217	0.273994
																FBgn0038479	20	558	0.433038	0.277734		FBgn0265002	41	942	0.368217	0.272602
																FBgn0265266	20	946	0.433038	0.26804		FBgn0036665	41	477	0.368217	0.272114
																FBgn0266656	20	968	0.433038	0.266896		FBgn0265831	41	953	0.368217	0.272087
																FBgn0054034	20	805	0.433038	0.265153		FBgn0054046	41	807	0.368217	0.271607
																FBgn0036949	20	490	0.433038	0.261158		FBgn0052865	41	787	0.368217	0.270655
																FBgn0264295	20	928	0.433038	0.258665		FBgn0264998	41	940	0.368217	0.270198
																FBgn0267145	20	975	0.433038	0.258663		FBgn0083050	41	827	0.368217	0.266737
																FBgn0036716	20	479	0.433038	0.255235		FBgn0267280	41	979	0.368217	0.266343
																FBgn0054046	20	807	0.433038	0.248449		FBgn0037083	41	500	0.368217	0.259431
																FBgn0037291	20	507	0.433038	0.245972		FBgn0047000	41	716	0.368217	0.253562
																FBgn0083047	20	826	0.433038	0.237218		FBgn0039471	41	624	0.368217	0.246944
																FBgn0259998	20	874	0.433038	0.230632		FBgn0261927	41	894	0.368217	0.245603
																FBgn0266217	20	960	0.433038	0.220639		FBgn0065073	41	816	0.368217	0.239603
																FBgn0032265	20	284	0.433038	0.219265		FBgn0082953	41	820	0.368217	0.233284
