# Supplementary material for: The genomic basis of copper tolerance in Drosophila is shaped by a complex interplay of regulatory and environmental factors
Source: BMC Biol. 2022 Dec 8;20:275. doi: 10.1186/s12915-022-01479-w (PMC9733279; doi:10.1186/s12915-022-01479-w)
Supplement: Supplementary file 10 — Additional file 10: Table S9. Mortality data for all mutant and RNAi lines analyzed in this work. [file 12915_2022_1479_MOESM10_ESM.xlsx]

## Sheet: Table S9 - Mortality KO & RNAi
Table S9. Mortality data for all mutant and RNAi lines analyzed in this work. Data provided for each timepoint for time to death assays. The number shown at each time point is the number deceased. Data is split by separate assay days. Both treatment (D) and control (C) are reported. The reciprocal cross for Sodh-1 RNAi ♀ × Act-Gal4 ♂ - Sodh-1 RNAi ♀ × CyO ♂ was not performed as there were not suf…
	Assay group 1
	Line #	Replica	#Flies	Time on Hours	12	20	24	28	32	36	44	48	55	61	68	76	82	91	96	102	118	Death Time
1B	y, w; attP, y+, w ♀ × HR-Gal4 ♂	D1	15	12:30pm	1	1	1	1	3	5	6	7	8	8	9	9	10	10	11	14	15	118
1B	y, w; attP, y+, w ♀ × HR-Gal4 ♂	D2	15	12:30pm	0	0	0	3	3	3	3	4	4	5	5	9	10	11	11	13	15	118
1B	y, w; attP, y+, w ♀ × HR-Gal4 ♂	D3	15	12:30pm	0	0	0	0	0	4	6	6	7	8	8	9	9	9	9	13	15	118
1B	y, w; attP, y+, w ♀ × HR-Gal4 ♂	D4	15	12:30pm	0	0	0	0	0	0	0	1	1	1	2	6	8	8	8	12	15	118
1B	y, w; attP, y+, w ♀ × HR-Gal4 ♂	D5	10	12:30pm	0	0	0	1	1	1	1	1	1	1	2	2	6	7	7	8	10	118
2B	y, w; attP, y+, w ♂ × HR-Gal4 ♀	D1	15	12:30pm	0	0	1	1	4	4	4	4	5	5	5	8	9	11	12	15	15	102
2B	y, w; attP, y+, w ♂ × HR-Gal4 ♀	D2	15	12:30pm	0	0	0	1	3	5	5	5	5	5	6	6	7	9	12	14	15	118
2B	y, w; attP, y+, w ♂ × HR-Gal4 ♀	D3	15	12:30pm	0	0	0	0	3	4	4	5	5	6	7	9	10	12	12	15	15	102
2B	y, w; attP, y+, w ♂ × HR-Gal4 ♀	D4	15	12:30pm	1	1	1	1	2	2	2	2	2	3	4	8	12	14	14	14	15	118
2B	y, w; attP, y+, w ♂ × HR-Gal4 ♀	D5	12	12:30pm	0	0	0	0	1	2	2	3	4	4	5	6	8	9	9	10	12	118
1A	CG11594 RNAi ♀ × HR-Gal4 ♂	D1	15	12:30pm	0	0	0	1	4	8	10	11	11	12	13	13	15	15	15	15	15	82
1A	CG11594 RNAi ♀ × HR-Gal4 ♂	D2	15	12:30pm	0	0	0	0	5	7	7	7	7	9	10	11	13	14	14	14	15	118
1A	CG11594 RNAi ♀ × HR-Gal4 ♂	D3	15	12:30pm	0	0	0	0	3	4	4	6	6	6	6	8	13	14	14	15	15	102
1A	CG11594 RNAi ♀ × HR-Gal4 ♂	D4	15	12:30pm	0	0	0	0	5	7	8	8	8	9	9	9	13	13	13	15	15	102
1A	CG11594 RNAi ♀ × HR-Gal4 ♂	D5	13	12:30pm	0	0	2	2	2	4	4	4	5	5	5	8	10	11	11	13	13	102
2A	CG11594 RNAi ♂ × HR-Gal4 ♀	D1	15	12:30pm	0	0	0	0	3	5	6	6	7	9	10	12	14	15	15	15	15	91
2A	CG11594 RNAi ♂ × HR-Gal4 ♀	D2	15	12:30pm	0	0	0	0	4	5	8	8	8	8	11	11	13	14	14	15	15	102
2A	CG11594 RNAi ♂ × HR-Gal4 ♀	D3	15	12:30pm	0	0	0	0	5	7	8	8	9	11	12	14	15	15	15	15	15	82
2A	CG11594 RNAi ♂ × HR-Gal4 ♀	D4	14	12:30pm	0	0	0	0	1	1	3	3	4	5	6	7	13	14	14	14	14	91
2A	CG11594 RNAi ♂ × HR-Gal4 ♀	D5	15	12:30pm	0	0	0	0	1	2	2	3	4	4	4	8	11	15	15	15	15	91
3B/20B	w1118	D1	11	12:30pm	0	0	0	0	1	1	2	2	6	6	7	10	10	11	11	11	11	91
3B/20B	w1118	D2	15	12:30pm	0	0	0	0	3	3	4	5	5	7	9	11	12	12	12	14	15	118
3B/20B	w1118	D3	15	12:30pm	0	0	0	0	4	5	5	6	6	8	9	11	12	14	14	14	15	118
3B/20B	w1118	D4	15	12:30pm	0	1	1	1	1	1	1	1	2	2	5	8	13	13	13	14	15	118
3B/20B	w1118	D5	13	12:30pm	0	0	0	0	1	1	1	1	1	2	6	9	9	11	11	12	13	118
3A	CG11594 w1118 Del	D1	15	12:30pm	0	0	0	0	3	8	9	11	12	12	14	15	15	15	15	15	15	76
3A	CG11594 w1118 Del	D2	15	12:30pm	0	0	0	1	3	4	8	9	12	13	14	15	15	15	15	15	15	76
3A	CG11594 w1118 Del	D3	15	12:30pm	0	0	0	0	4	5	5	6	9	12	13	15	15	15	15	15	15	76
3A	CG11594 w1118 Del	D4	15	12:30pm	0	0	0	0	0	5	7	8	11	11	12	13	15	15	15	15	15	82
3A	CG11594 w1118 Del	D5	14	12:30pm	0	0	0	0	1	2	2	3	6	8	12	14	14	14	14	14	14	76
12A	Sodh-1 RNAi ♀ × Act-Gal4 ♂	D1	15	12:30pm	0	0	0	0	2	3	3	3	5	5	9	10	13	15	15	15	15	91
12A	Sodh-1 RNAi ♀ × Act-Gal4 ♂	D2	15	12:30pm	1	1	1	1	1	1	2	3	4	8	9	10	12	13	15	15	15	96
12A	Sodh-1 RNAi ♀ × Act-Gal4 ♂	D3	12	12:30pm	0	0	0	0	1	1	1	1	2	3	8	8	10	11	11	12	12	102
12A	Sodh-1 RNAi ♀ × Act-Gal4 ♂	D4	14	12:30pm	0	0	0	0	1	3	3	4	7	9	13	13	13	14	14	14	14	91
12A	Sodh-1 RNAi ♀ × Act-Gal4 ♂	D5	15	12:30pm	0	0	0	0	0	1	3	3	3	3	5	7	9	12	15	15	15	96
12B	Sodh-1 RNAi ♀ × CyO ♂	D1	12	12:30pm	0	0	0	0	0	1	1	1	1	1	2	3	4	7	7	9	12	118
12B	Sodh-1 RNAi ♀ × CyO ♂	D2	15	12:30pm	0	0	0	0	0	2	2	3	4	5	6	6	6	8	8	12	15	118
12B	Sodh-1 RNAi ♀ × CyO ♂	D3	14	12:30pm	0	0	0	0	0	0	1	1	1	2	5	5	7	10	10	12	14	118
12B	Sodh-1 RNAi ♀ × CyO ♂	D4	14	12:30pm	0	0	0	0	0	0	1	1	1	1	3	3	4	8	9	13	14	118
20A	CG6910 GDP	D1	15	12:30pm	0	0	0	0	0	1	2	4	7	7	7	7	11	12	13	15	15	102
20A	CG6910 GDP	D2	15	12:30pm	1	1	1	1	1	3	3	5	5	9	12	14	14	14	15	15	15	96
20A	CG6910 GDP	D3	14	12:30pm	0	0	0	0	1	1	1	1	4	6	8	13	14	14	14	14	14	82
20A	CG6910 GDP	D4	12	12:30pm	0	0	0	0	2	3	3	4	4	5	7	7	8	11	12	12	12	96
	Control for assay 1
	Line #	Replica	#Flies	Time on Hours	12	20	24	28	32	36	44	48	55	61	68	76	82	91	96	102	118
	y, w; attP, y+, w ♀ × HR-Gal4 ♂	C1	10	12:50pm	0	0	0	0	0	0	0	0	0	0	0	0	0	0	0	0	0
	y, w; attP, y+, w ♀ × HR-Gal4 ♂	C2	10	12:50pm	0	0	0	0	0	0	0	0	0	0	0	0	0	0	0	0	0
	y, w; attP, y+, w ♀ × HR-Gal4 ♂	C3	10	12:50pm	0	0	0	0	0	0	0	0	0	0	0	0	0	0	0	0	0
	y, w; attP, y+, w ♀ × HR-Gal4 ♂	C4	10	12:50pm	0	0	0	0	0	0	0	0	0	0	0	0	0	0	0	0	0
	y, w; attP, y+, w ♀ × HR-Gal4 ♂	C5	10	12:50pm	0	0	0	0	0	0	0	0	0	0	0	0	0	0	0	0	0
	y, w; attP, y+, w ♂ × HR-Gal4 ♀	C1	10	12:50pm	0	0	0	0	0	0	0	0	0	0	0	0	0	0	0	0	0
	y, w; attP, y+, w ♂ × HR-Gal4 ♀	C2	10	12:50pm	0	0	0	1	1	1	1	1	1	1	1	1	1	1	1	1	1
	y, w; attP, y+, w ♂ × HR-Gal4 ♀	C3	10	12:50pm	0	0	0	0	0	0	0	0	0	0	0	0	0	0	0	0	0
	y, w; attP, y+, w ♂ × HR-Gal4 ♀	C4	10	12:50pm	0	0	0	0	0	0	0	0	0	0	0	0	0	0	0	0	0
	y, w; attP, y+, w ♂ × HR-Gal4 ♀	C5	10	12:50pm	0	0	0	0	0	0	0	0	0	0	0	0	0	0	0	0	0
	CG11594 RNAi ♀ × HR-Gal4 ♂	C1	10	12:50pm	0	0	0	0	1	1	1	1	1	1	1	1	1	1	1	1	1
	CG11594 RNAi ♀ × HR-Gal4 ♂	C2	10	12:50pm	0	0	0	0	0	0	0	0	0	0	0	0	0	0	0	0	0
	CG11594 RNAi ♀ × HR-Gal4 ♂	C3	10	12:50pm	0	0	0	0	0	0	0	0	0	0	0	0	0	0	0	0	0
	CG11594 RNAi ♀ × HR-Gal4 ♂	C4	10	12:50pm	0	0	0	0	0	0	0	0	1	1	1	1	1	1	1	1	1
	CG11594 RNAi ♀ × HR-Gal4 ♂	C5	9	12:50pm	0	0	0	0	0	0	0	0	0	0	0	0	0	0	0	0	0
	CG11594 RNAi ♀ × HR-Gal4 ♂	C1	10	12:50pm	0	0	0	0	0	0	0	0	0	0	0	0	0	0	0	0	0
	CG11594 RNAi ♂ × HR-Gal4 ♀	C2	10	12:50pm	0	0	0	0	0	0	0	0	0	0	0	0	0	0	0	0	0
	CG11594 RNAi ♂ × HR-Gal4 ♀	C3	10	12:50pm	0	0	0	0	0	0	0	0	0	0	0	0	0	0	0	0	0
	CG11594 RNAi ♂ × HR-Gal4 ♀	C4	10	12:50pm	0	0	0	0	0	0	0	0	0	0	0	0	0	0	0	0	0
	CG11594 RNAi ♂ × HR-Gal4 ♀	C5	10	12:50pm	0	0	0	0	0	0	0	0	0	0	0	0	0	0	0	0	0
	w1118	C1	10	12:50pm	0	0	0	0	0	0	0	0	0	0	0	0	0	0	0	0	0
	w1118	C2	10	12:50pm	0	0	0	0	0	0	0	0	0	0	0	0	0	0	0	0	0
	w1118	C3	10	12:50pm	0	0	0	0	0	0	0	0	0	0	0	0	0	0	0	0	0
	w1118	C4	9	12:50pm	0	0	0	0	0	0	0	0	0	0	0	0	0	0	0	0	0
	w1118	C5	9	12:50pm	0	0	0	0	0	0	0	0	0	0	0	0	0	0	0	0	0
	CG11594 w1118	C1	10	12:50pm	0	0	0	0	0	0	0	0	0	0	0	0	0	0	0	0	0
	CG11594 w1118	C2	10	12:50pm	0	0	0	0	0	0	0	0	0	0	0	0	0	0	0	0	0
	CG11594 w1118	C3	10	12:50pm	0	0	0	0	0	0	0	0	0	0	0	0	0	0	0	0	0
	CG11594 w1118	C4	10	12:50pm	0	0	0	0	1	1	1	1	1	1	1	1	1	1	1	1	1
	CG11594 w1118	C5	10	12:50pm	0	0	0	0	0	0	0	0	0	0	0	0	0	0	0	0	0
	Sodh-1 RNAi ♀ × Act-Gal4 ♂	C1	10	12:50pm	0	0	0	0	0	0	0	0	0	0	0	0	0	0	0	0	0
	Sodh-1 RNAi ♀ × Act-Gal4 ♂	C2	10	12:50pm	0	0	0	0	0	0	0	0	0	0	0	0	0	0	0	0	0
	Sodh-1 RNAi ♀ × Act-Gal4 ♂	C3	11	12:50pm	0	0	0	0	0	0	0	0	0	0	0	0	0	0	0	0	0
	Sodh-1 RNAi ♀ × Act-Gal4 ♂	C4	10	12:50pm	0	0	0	0	0	0	0	0	0	0	0	0	0	0	0	0	0
	Sodh-1 RNAi ♀ × Act-Gal4 ♂	C5		12:50pm
	Sodh-1 RNAi ♀ × CyO ♂	C1	11	12:50pm	1	1	1	1	1	1	1	1	1	1	1	1	1	1	1	1	1
	Sodh-1 RNAi ♀ × CyO ♂	C2	10	12:50pm	0	1	1	1	1	1	1	1	1	1	1	1	1	1	1	1	1
	Sodh-1 RNAi ♀ × CyO ♂	C3	10	12:50pm	0	0	0	0	0	0	0	0	0	0	0	0	0	0	0	0	0
	Sodh-1 RNAi ♀ × CyO ♂	C4	10	12:50pm	0	0	0	0	0	0	0	0	0	0	0	0	0	0	0	0	0
	Sodh-1 RNAi ♀ × CyO ♂	C5		12:50pm
	CG6910 GDP	C1	10	12:50pm	1	1	1	1	1	1	1	1	1	1	1	1	1	1	1	1	1
	CG6910 GDP	C2	10	12:50pm	0	0	0	0	0	0	0	0	0	0	0	0	0	0	0	0	0
	CG6910 GDP	C3	10	12:50pm	0	0	0	0	0	0	0	1	1	1	1	1	1	1	1	1	1
	CG6910 GDP	C4	9	12:50pm	0	0	0	0	0	0	0	0	0	1	1	1	1	1	1	1	1
	CG6910 GDP	C5		12:50pm
	Assay group 2
	Line #	Replica	#Flies	Time on Hours	18	21	24	42	45	48	66	69	72	90	96	114	Death Time
22A	Cyp4e3 RNAi ♂ × HR-Gal4 ♀	D1	15	17:30pm	0	0	0	0	0	0	5	7	11	14	14	15	114
22A	Cyp4e3 RNAi ♂ × HR-Gal4 ♀	D2	15	17:30pm	0	0	0	0	0	0	4	7	11	13	14	15	114
22A	Cyp4e3 RNAi ♂ × HR-Gal4 ♀	D3	15	17:30pm	0	0	0	0	0	0	4	6	7	10	15	15	96
22A	Cyp4e3 RNAi ♂ × HR-Gal4 ♀	D4	15	17:30pm	0	0	0	0	0	1	7	9	12	14	15	15	96
22A	Cyp4e3 RNAi ♂ × HR-Gal4 ♀	D5	15	17:30pm	0	0	0	1	1	1	5	5	7	13	14	15	114
21A	Cyp4e3 RNAi ♀ × HR-Gal4 ♂	D1	16	17:30pm	0	0	1	1	1	2	9	11	13	15	16	16	96
21A	Cyp4e3 RNAi ♀ × HR-Gal4 ♂	D2	15	17:30pm	0	0	0	1	1	5	10	13	14	14	15	15	96
21A	Cyp4e3 RNAi ♀ × HR-Gal4 ♂	D3	15	17:30pm	0	0	0	0	0	3	9	10	12	13	14	15	114
21A	Cyp4e3 RNAi ♀ × HR-Gal4 ♂	D4	15	17:30pm	0	0	0	0	0	1	3	10	11	13	14	15	114
21A	Cyp4e3 RNAi ♀ × HR-Gal4 ♂	D5	15	17:30pm	0	0	0	0	0	0	6	10	13	14	15	15	96
22B	y, v; attP40, y+ ♂ × HR-Gal4 ♀	D1	15	17:30pm	0	0	0	0	0	1	3	7	9	10	12	15	114
22B	y, v; attP40, y+ ♂ × HR-Gal4 ♀	D2	14	17:30pm	0	0	0	0	0	2	4	8	12	12	14	14	96
22B	y, v; attP40, y+ ♂ × HR-Gal4 ♀	D3	15	17:30pm	0	0	0	0	0	1	6	9	10	14	14	15	114
22B	y, v; attP40, y+ ♂ × HR-Gal4 ♀	D4	12	17:30pm	0	0	0	0	0	2	4	8	10	12	12	12	90
22B	y, v; attP40, y+ ♂ × HR-Gal4 ♀	D5	15	17:30pm	0	0	0	1	1	1	6	7	9	13	14	15	114
21B	y, v; attP40, y+ ♀ × HR-Gal4 ♂	D1	15	17:30pm	0	0	0	0	0	1	1	2	5	10	15	15	96
21B	y, v; attP40, y+ ♀ × HR-Gal4 ♂	D2	15	17:30pm	0	0	0	0	0	2	8	11	12	14	15	15	96
21B	y, v; attP40, y+ ♀ × HR-Gal4 ♂	D3	15	17:30pm	0	0	0	0	0	1	6	8	12	13	15	15	96
21B	y, v; attP40, y+ ♀ × HR-Gal4 ♂	D4	15	17:30pm	0	0	0	0	0	0	6	8	11	13	14	15	114
21B	y, v; attP40, y+ ♀ × HR-Gal4 ♂	D5	15	17:30pm	0	0	0	0	0	1	2	2	10	14	15	15	96
	Control for group 2
	Line #	Replica	#Flies	Time on (hr0)	18	21	24	42	45	48	66	69	72	90	96	114
	Cyp4e3 RNAi ♂ × HR-Gal4 ♀	C1	10	17:30pm	0	0	0	0	0	0	0	0	3	3	3	3
	Cyp4e3 RNAi ♂ × HR-Gal4 ♀	C2	10	17:30pm	0	0	0	0	0	0	0	0	0	0	0	0
	Cyp4e3 RNAi ♂ × HR-Gal4 ♀	C3	10	17:30pm	0	0	0	0	0	0	0	0	0	0	0	0
	Cyp4e3 RNAi ♂ × HR-Gal4 ♀	C4	10	17:30pm	0	0	0	0	0	0	0	0	0	0	0	0
	Cyp4e3 RNAi ♂ × HR-Gal4 ♀	C5	10	17:30pm	0	0	0	0	0	0	0	0	0	0	0	1
	Cyp4e3 RNAi ♀ × HR-Gal4 ♂	C1	10	17:30pm	0	0	0	0	0	0	0	0	0	0	0	0
	Cyp4e3 RNAi ♀ × HR-Gal4 ♂	C2	10	17:30pm	0	1	1	1	1	1	1	1	1	1	1	1
	Cyp4e3 RNAi ♀ × HR-Gal4 ♂	C3	10	17:30pm	0	0	0	0	0	0	0	0	0	0	0	0
	Cyp4e3 RNAi ♀ × HR-Gal4 ♂	C4	10	17:30pm	0	0	0	0	0	0	0	0	0	0	0	0
	Cyp4e3 RNAi ♀ × HR-Gal4 ♂	C5	10	17:30pm	0	0	0	0	0	0	0	0	0	0	0	0
	y, v; attP40, y+ ♂ × HR-Gal4 ♀	C1	10	17:30pm	0	0	0	0	0	0	0	0	0	0	0	0
	y, v; attP40, y+ ♂ × HR-Gal4 ♀	C2	10	17:30pm	0	0	0	0	0	0	2	2	2	2	2	2
	y, v; attP40, y+ ♂ × HR-Gal4 ♀	C3	10	17:30pm	0	0	0	0	0	0	0	0	0	0	0	0
	y, v; attP40, y+ ♂ × HR-Gal4 ♀	C4	10	17:30pm	0	0	0	0	0	0	0	0	0	0	0	0
	y, v; attP40, y+ ♂ × HR-Gal4 ♀	C5	10	17:30pm	0	0	0	0	0	0	0	0	0	0	0	0
	y, v; attP40, y+ ♀ × HR-Gal4 ♂	C1	10	17:30pm	0	0	0	0	0	0	0	0	0	0	0	0
	y, v; attP40, y+ ♀ × HR-Gal4 ♂	C2	10	17:30pm	0	0	0	0	0	0	0	0	0	0	1	1
	y, v; attP40, y+ ♀ × HR-Gal4 ♂	C3	10	17:30pm	0	0	0	0	0	0	0	0	0	0	1	1
	y, v; attP40, y+ ♀ × HR-Gal4 ♂	C4	10	17:30pm	0	0	0	0	0	0	0	0	0	0	0	0
	y, v; attP40, y+ ♀ × HR-Gal4 ♂	C5	9	17:30pm	0	0	0	0	0	0	0	0	0	0	0	1
	Assay group 3
	Line #	Replica	#Flies	Time on (hr0)	20	24	28	44	48	52	68	72	76	96	140	Death Time
10B	w1118	D1	15	14:00pm	0	0	0	0	0	0	3	4	7	12	15	140
10B	w1118	D2	14	14:00pm	0	0	0	1	2	2	4	6	8	13	14	140
10B	w1118	D3	13	14:00pm	0	0	0	1	1	1	4	5	5	11	13	140
10B	w1118	D4	15	14:00pm	0	0	0	0	1	1	4	5	9	12	15	140
10B	w1118	D5	15	14:00pm	0	0	0	0	0	0	2	7	8	13	15	140
10A	Cyp6a8 GDP	D1	13	14:00pm	4	7	7	11	12	12	13	13	13	13	13	68
10A	Cyp6a8 GDP	D2	13	14:00pm	2	6	8	13	13	13	13	13	13	13	13	44
10A	Cyp6a8 GDP	D3	15	14:00pm	2	6	8	13	15	15	15	15	15	15	15	48
10A	Cyp6a8 GDP	D4	14	14:00pm	2	6	7	11	12	12	14	14	14	14	14	68
10A	Cyp6a8 GDP	D5	15	14:00pm	3	6	6	11	12	12	13	15	15	15	15	72
	Control for group 3
	Line #	Replica	#Flies	Time on (hr0)	20	24	28	44	48	52	68	72	76	96	140
	w1118	C1	10	14:00pm	0	0	0	0	0	0	0	0	0	0	0
	w1118	C2	9	14:00pm	0	0	0	0	0	0	0	0	0	0	0
	w1118	C3	10	14:00pm	0	0	0	0	0	0	0	0	0	0	2
	w1118	C4	10	14:00pm	0	0	0	0	0	0	0	0	0	0	0
	w1118	C5	10	14:00pm	0	0	0	0	0	0	0	0	0	0	0
	Cyp6a8 GDP	C1	10	14:00pm	0	0	0	0	0	0	0	0	0	1	3
	Cyp6a8 GDP	C2	10	14:00pm	0	0	0	0	0	0	0	0	0	0	1
	Cyp6a8 GDP	C3	10	14:00pm	0	0	0	0	0	0	0	0	0	0	0
	Cyp6a8 GDP	C4	10	14:00pm	0	0	0	0	0	0	0	0	0	1	1
	Cyp6a8 GDP	C5	10	14:00pm	0	0	0	0	0	0	0	0	0	0	0
	Assay group 4
	Line #	Replica	#Flies	Time on (hr0)	4	16	19	24	28	40	44	48	52	64	72	77	86	98	108	120	133	Death Time
17A	CG6910 RNAi ♂ × HR-Gal4 ♀	D1	14	18:00pm	0	0	0	0	0	1	1	2	2	2	2	2	3	5	9	13	14	133
17A	CG6910 RNAi ♂ × HR-Gal4 ♀	D2	15	18:00pm	0	0	0	0	0	0	0	0	0	2	3	4	5	10	14	15	15	120
17A	CG6910 RNAi ♂ × HR-Gal4 ♀	D3	15	18:00pm	0	0	0	0	0	0	0	0	0	2	3	4	7	11	13	14	15	133
17A	CG6910 RNAi ♂ × HR-Gal4 ♀	D4	15	18:00pm	0	0	0	0	0	0	0	0	1	1	1	3	3	5	9	13	15	133
17A	CG6910 RNAi ♂ × HR-Gal4 ♀	D5	12	18:00pm	0	0	0	0	0	0	0	0	0	1	3	6	6	7	8	10	12	133
16A	CG6910 RNAi ♀ × HR-Gal4 ♂	D1	15	18:00pm	0	0	0	0	0	0	0	1	1	1	2	2	4	5	7	10	15	133
16A	CG6910 RNAi ♀ × HR-Gal4 ♂	D2	15	18:00pm	0	0	0	1	1	1	1	1	1	1	2	2	3	4	6	8	15	133
16A	CG6910 RNAi ♀ × HR-Gal4 ♂	D3	9	18:00pm	0	0	0	0	0	1	1	1	1	1	1	2	2	5	5	7	9	133
16A	CG6910 RNAi ♀ × HR-Gal4 ♂	D4	14	18:00pm	0	0	0	0	0	0	0	1	1	1	1	1	2	3	5	10	14	133
16A	CG6910 RNAi ♀ × HR-Gal4 ♂	D5	10	18:00pm	0	1	1	1	1	1	1	1	2	2	2	2	4	7	9	10	10	120
17B	y, v; attP40, y+ ♂ × HR-Gal4 ♀	D1	10	18:00pm	0	0	0	0	0	2	3	4	4	4	4	6	8	9	9	10	10	120
17B	y, v; attP40, y+ ♂ × HR-Gal4 ♀	D2	15	18:00pm	0	0	0	0	0	0	0	0	1	1	3	3	8	11	11	12	15	133
17B	y, v; attP40, y+ ♂ × HR-Gal4 ♀	D3	15	18:00pm	0	0	0	0	0	0	0	1	1	2	5	8	10	11	12	12	15	133
17B	y, v; attP40, y+ ♂ × HR-Gal4 ♀	D4	15	18:00pm	0	0	0	0	0	0	0	0	0	0	0	1	5	5	11	12	15	133
17B	y, v; attP40, y+ ♂ × HR-Gal4 ♀	D5	15	18:00pm	0	0	0	0	0	0	0	0	0	0	0	3	8	8	11	11	15	133
16B	y, v; attP40, y+ ♀ × HR-Gal4 ♂	D1	14	18:00pm	0	0	0	0	0	0	0	0	0	0	3	4	7	8	11	11	14	133
16B	y, v; attP40, y+ ♀ × HR-Gal4 ♂	D2	15	18:00pm	0	0	0	0	0	0	1	1	1	1	3	7	9	11	12	13	15	133
16B	y, v; attP40, y+ ♀ × HR-Gal4 ♂	D3	15	18:00pm	0	1	1	1	1	1	1	1	1	1	3	4	9	10	11	15	15	120
16B	y, v; attP40, y+ ♀ × HR-Gal4 ♂	D4	15	18:00pm	0	0	0	0	0	0	0	0	1	1	1	1	1	8	13	13	15	133
16B	y, v; attP40, y+ ♀ × HR-Gal4 ♂	D5	15	18:00pm	0	0	0	0	0	0	0	0	0	0	0	1	3	10	10	11	15	133
5A	Jon65Aiv RNAi ♂ × MexG-Gal4 ♀	D1	13	18:00pm	0	0	0	0	2	4	5	7	7	10	11	13	13	13	13	13	13	77
5A	Jon65Aiv RNAi ♂ × MexG-Gal4 ♀	D2	15	18:00pm	0	0	0	1	3	9	10	10	14	14	14	15	15	15	15	15	15	77
5A	Jon65Aiv RNAi ♂ × MexG-Gal4 ♀	D3	15	18:00pm	0	0	0	0	2	5	6	6	7	15	15	15	15	15	15	15	15	64
5A	Jon65Aiv RNAi ♂ × MexG-Gal4 ♀	D4	15	18:00pm	0	0	1	1	1	5	6	8	8	13	13	13	13	13	13	13	15	133
5A	Jon65Aiv RNAi ♂ × MexG-Gal4 ♀	D5	15	18:00pm	0	0	0	0	0	4	4	5	8	12	13	13	13	13	13	13	15	133
4A	Jon65Aiv RNAi ♀ × MexG-Gal4 ♂	D1	15	18:00pm	0	0	0	0	0	2	3	3	5	6	9	12	12	15	15	15	15	98
4A	Jon65Aiv RNAi ♀ × MexG-Gal4 ♂	D2	15	18:00pm	0	2	3	4	6	11	11	13	15	15	15	15	15	15	15	15	15	52
4A	Jon65Aiv RNAi ♀ × MexG-Gal4 ♂	D3	15	18:00pm	0	3	4	5	7	11	12	14	15	15	15	15	15	15	15	15	15	52
4A	Jon65Aiv RNAi ♀ × MexG-Gal4 ♂	D4	15	18:00pm	0	0	0	4	4	9	11	12	13	15	15	15	15	15	15	15	15	64
4A	Jon65Aiv RNAi ♀ × MexG-Gal4 ♂	D5	15	18:00pm	0	0	0	0	0	0	1	1	2	10	12	15	15	15	15	15	15	77
5B	y, v; attP2, y+ ♂ × MexG-Gal4 ♀	D1	15	18:00pm	0	0	0	0	0	0	0	0	0	0	5	5	6	6	13	13	15	133
5B	y, v; attP2, y+ ♂ × MexG-Gal4 ♀	D2	12	18:00pm	0	0	0	0	0	0	0	0	2	2	2	3	10	10	11	12	12	120
5B	y, v; attP2, y+ ♂ × MexG-Gal4 ♀	D3	15	18:00pm	0	0	0	1	1	2	2	2	2	2	5	5	5	7	7	13	15	133
5B	y, v; attP2, y+ ♂ × MexG-Gal4 ♀	D4	10	18:00pm	0	0	0	0	0	0	0	0	0	0	0	5	5	5	6	10	10	120
5B	y, v; attP2, y+ ♂ × MexG-Gal4 ♀	D5	14	18:00pm	0	0	0	0	0	0	0	0	0	2	2	3	6	10	12	14	14	120
4B	y, v; attP2, y+ ♀ × MexG-Gal4 ♂	D1	15	18:00pm	0	0	0	0	2	6	6	9	10	12	15	15	15	15	15	15	15	72
4B	y, v; attP2, y+ ♀ × MexG-Gal4 ♂	D2	13	18:00pm	0	0	0	0	2	4	6	6	7	7	9	12	13	13	13	13	13	86
4B	y, v; attP2, y+ ♀ × MexG-Gal4 ♂	D3	14	18:00pm	0	1	1	1	2	5	7	7	8	13	14	14	14	14	14	14	14	72
4B	y, v; attP2, y+ ♀ × MexG-Gal4 ♂	D4	15	18:00pm	0	0	0	0	0	2	6	6	9	13	14	15	15	15	15	15	15	77
	Control for group 4
	Line #	Replica	#Flies	Time on (hr0)	4	16	19	24	28	40	44	48	52	64	72	77	86	98	108	120	133
	CG6910 RNAi ♂ × HR-Gal4 ♀	C1	10	18:00pm	0	0	0	0	0	0	0	0	0	0	0	0	0	0	0	0	0
	CG6910 RNAi ♂ × HR-Gal4 ♀	C2	10	18:00pm	0	0	0	0	0	0	0	0	0	0	0	0	0	0	0	0	0
	CG6910 RNAi ♂ × HR-Gal4 ♀	C3	9	18:00pm	0	0	0	0	0	0	0	0	0	0	0	0	0	0	0	0	0
	CG6910 RNAi ♂ × HR-Gal4 ♀	C4	9	18:00pm	1	1	1	1	1	1	2	2	2	3	3	3	3	3	3	3	3
	CG6910 RNAi ♂ × HR-Gal4 ♀	C5	10	18:00pm	0	0	0	0	0	0	0	0	0	0	0	0	0	0	0	0	0
	CG6910 RNAi ♀ × HR-Gal4 ♂	C1	10	18:00pm	0	0	0	0	0	0	0	0	0	0	0	0	0	0	0	0	0
	CG6910 RNAi ♀ × HR-Gal4 ♂	C2	10	18:00pm	0	0	0	0	0	0	0	0	0	0	0	0	0	0	0	0	0
	CG6910 RNAi ♀ × HR-Gal4 ♂	C3	10	18:00pm	0	0	0	0	0	0	0	0	0	0	0	0	0	0	0	0	0
	CG6910 RNAi ♀ × HR-Gal4 ♂	C4	10	18:00pm	0	0	0	0	0	0	0	0	0	0	0	0	0	0	0	0	0
	CG6910 RNAi ♀ × HR-Gal4 ♂	C5	10	18:00pm	0	0	0	0	0	0	0	0	0	0	0	0	0	0	0	0	0
	y, v; attP40, y+ ♂ × HR-Gal4 ♀	C1	10	18:00pm	0	0	0	0	0	0	0	0	0	0	0	0	0	0	0	0	0
	y, v; attP40, y+ ♂ × HR-Gal4 ♀	C2	10	18:00pm	0	0	0	0	0	0	0	0	0	0	0	0	0	0	0	0	0
	y, v; attP40, y+ ♂ × HR-Gal4 ♀	C3	10	18:00pm	0	0	0	0	0	0	0	0	0	0	0	0	0	0	0	0	0
	y, v; attP40, y+ ♂ × HR-Gal4 ♀	C4	10	18:00pm	0	0	0	0	0	0	0	0	0	0	0	0	0	0	0	0	0
	y, v; attP40, y+ ♂ × HR-Gal4 ♀	C5	8	18:00pm	0	0	0	0	0	0	0	0	0	0	0	0	0	0	0	0	0
	y, v; attP40, y+ ♀ × HR-Gal4 ♂	C1	10	18:00pm	0	0	0	0	0	0	0	0	0	0	0	0	0	0	0	0	0
	y, v; attP40, y+ ♀ × HR-Gal4 ♂	C2	10	18:00pm	0	0	0	0	0	0	0	0	0	0	0	0	0	0	0	0	0
	y, v; attP40, y+ ♀ × HR-Gal4 ♂	C3	10	18:00pm	0	0	0	0	0	0	0	0	0	0	0	0	0	0	0	0	0
	y, v; attP40, y+ ♀ × HR-Gal4 ♂	C4	9	18:00pm	0	0	0	0	0	0	0	0	0	0	0	0	0	0	0	0	0
	y, v; attP40, y+ ♀ × HR-Gal4 ♂	C5	10	18:00pm	0	0	0	0	0	0	0	0	0	0	0	0	0	0	0	0	0
	Jon65Aiv RNAi ♂ × MexG-Gal4 ♀	C1	9	18:00pm	1	1	1	1	1	1	1	1	1	1	1	1	1	1	1	1	1
	Jon65Aiv RNAi ♂ × MexG-Gal4 ♀	C2	10	18:00pm	0	0	0	0	0	0	0	0	0	0	0	1	1	1	1	1	1
	Jon65Aiv RNAi ♂ × MexG-Gal4 ♀	C3	10	18:00pm	0	0	0	0	0	0	0	0	0	0	0	0	0	0	0	0	0
	Jon65Aiv RNAi ♂ × MexG-Gal4 ♀	C4	10	18:00pm	0	0	0	0	0	0	0	0	0	0	0	0	0	0	0	0	0
	Jon65Aiv RNAi ♂ × MexG-Gal4 ♀	C5	10	18:00pm	0	0	0	0	0	0	0	0	0	0	0	0	0	0	0	0	0
	Jon65Aiv RNAi ♀ × MexG-Gal4 ♂	C1	9	18:00pm	0	0	0	0	0	0	0	0	0	0	0	0	0	0	0	0	0
	Jon65Aiv RNAi ♀ × MexG-Gal4 ♂	C2	10	18:00pm	0	0	0	0	0	0	0	0	0	0	0	0	0	0	0	0	0
	Jon65Aiv RNAi ♀ × MexG-Gal4 ♂	C3	10	18:00pm	0	0	0	0	0	0	0	0	0	0	0	0	0	0	0	0	0
	Jon65Aiv RNAi ♀ × MexG-Gal4 ♂	C4	10	18:00pm	0	0	0	0	0	0	0	0	0	0	0	0	0	0	0	0	0
	Jon65Aiv RNAi ♀ × MexG-Gal4 ♂	C5	10	18:00pm	0	0	0	0	0	0	0	0	0	0	0	0	0	0	0	0	0
	y, v; attP2, y+ ♂ × MexG-Gal4 ♀	C1	10	18:00pm	0	0	0	0	0	0	0	0	0	0	0	0	0	0	0	0	0
	y, v; attP2, y+ ♂ × MexG-Gal4 ♀	C2	9	18:00pm	0	0	0	0	0	0	0	0	0	0	0	0	0	0	0	0	0
	y, v; attP2, y+ ♂ × MexG-Gal4 ♀	C3	10	18:00pm	0	0	0	0	0	0	0	0	0	0	0	0	0	0	0	0	0
	y, v; attP2, y+ ♂ × MexG-Gal4 ♀	C4	10	18:00pm	0	0	0	0	0	0	0	0	1	1	1	1	1	1	1	1	1
	y, v; attP2, y+ ♂ × MexG-Gal4 ♀	C5	5	18:00pm	0	0	0	0	0	0	0	0	0	0	0	0	0	0	0	0	0
	y, v; attP2, y+ ♀ × MexG-Gal4 ♂	C1	10	18:00pm	0	0	0	0	0	0	0	0	0	0	0	0	0	0	0	0	0
	y, v; attP2, y+ ♀ × MexG-Gal4 ♂	C2	10	18:00pm	0	0	0	0	0	0	0	0	0	0	0	0	0	0	0	0	0
	y, v; attP2, y+ ♀ × MexG-Gal4 ♂	C3	10	18:00pm	0	0	0	0	0	0	0	0	0	0	0	0	0	0	0	0	0
	y, v; attP2, y+ ♀ × MexG-Gal4 ♂	C4	4	18:00pm	0	0	0	0	0	0	0	0	0	0	0	0	0	0	0	1	1
	Assay group 5
	Line #	Replica	#Flies	Time on (hr0)	17	21	24	41	45	48	66	69	72	90	97	116	130	Death Time
6B	y, v; attP2, y+ ♀ × MexG-Gal4 w1118 ♂	D1	14	18:00pm	0	2	5	11	13	13	14	14	14	14	14	14	14	66
6B	y, v; attP2, y+ ♀ × MexG-Gal4 w1118 ♂	D2	12	18:00pm	0	2	5	8	12	12	12	12	12	12	12	12	12	45
6B	y, v; attP2, y+ ♀ × MexG-Gal4 w1118 ♂	D3	15	18:00pm	0	0	2	6	8	9	15	15	15	15	15	15	15	66
6B	y, v; attP2, y+ ♀ × MexG-Gal4 w1118 ♂	D4	14	18:00pm	1	2	5	10	12	12	14	14	14	14	14	14	14	66
6B	y, v; attP2, y+ ♀ × MexG-Gal4 w1118 ♂	D5	14	18:00pm	0	0	0	10	10	11	14	14	14	14	14	14	14	66
7B	y, v; attP2, y+ ♂ × MexG-Gal4 w1118 ♀	D1	14	18:00pm	0	0	4	9	12	14	14	14	14	14	14	14	14	48
7B	y, v; attP2, y+ ♂ × MexG-Gal4 w1118 ♀	D2	15	18:00pm	1	2	2	10	13	15	15	15	15	15	15	15	15	48
7B	y, v; attP2, y+ ♂ × MexG-Gal4 w1118 ♀	D3	15	18:00pm	0	0	2	13	13	13	15	15	15	15	15	15	15	66
7B	y, v; attP2, y+ ♂ × MexG-Gal4 w1118 ♀	D4	2	18:00pm	0	0	1	2	2	2	2	2	2	2	2	2	2	41
6A	Jon65Aiv RNAi ♀ × MexG-Gal4 w1118 ♂	D1	10	18:00pm	0	0	0	3	4	7	10	10	10	10	10	10	10	66
6A	Jon65Aiv RNAi ♀ × MexG-Gal4 w1118 ♂	D2	14	18:00pm	0	0	0	6	9	12	14	14	14	14	14	14	14	66
6A	Jon65Aiv RNAi ♀ × MexG-Gal4 w1118 ♂	D3	12	18:00pm	0	1	1	6	6	7	12	12	12	12	12	12	12	66
6A	Jon65Aiv RNAi ♀ × MexG-Gal4 w1118 ♂	D4	15	18:00pm	0	0	0	7	9	11	15	15	15	15	15	15	15	66
6A	Jon65Aiv RNAi ♀ × MexG-Gal4 w1118 ♂	D5	15	18:00pm	0	1	1	8	10	11	15	15	15	15	15	15	15	66
7A	Jon65Aiv RNAi ♂ × MexG-Gal4 w1118 ♀	D1	13	18:00pm	0	1	1	5	6	7	13	13	13	13	13	13	13	66
7A	Jon65Aiv RNAi ♂ × MexG-Gal4 w1118 ♀	D2	15	18:00pm	0	0	2	6	7	11	15	15	15	15	15	15	15	66
7A	Jon65Aiv RNAi ♂ × MexG-Gal4 w1118 ♀	D3	14	18:00pm	0	2	3	7	12	13	14	14	14	14	14	14	14	66
7A	Jon65Aiv RNAi ♂ × MexG-Gal4 w1118 ♀	D4	14	18:00pm	0	0	1	5	11	14	14	14	14	14	14	14	14	48
7A	Jon65Aiv RNAi ♂ × MexG-Gal4 w1118 ♀	D5	15	18:00pm	0	0	0	4	9	11	15	15	15	15	15	15	15	66
23A	Cyp4e3 RNAi ♀ × Act-Gal4 ♂	D1	15	18:00pm	0	0	0	0	0	4	6	12	15	15	15	15	15	72
23A	Cyp4e3 RNAi ♀ × Act-Gal4 ♂	D2	15	18:00pm	0	0	0	0	0	3	5	5	8	15	15	15	15	90
23A	Cyp4e3 RNAi ♀ × Act-Gal4 ♂	D3	11	18:00pm	0	0	0	0	0	0	1	4	7	8	11	11	11	97
23A	Cyp4e3 RNAi ♀ × Act-Gal4 ♂	D4	11	18:00pm	0	0	0	1	2	5	9	9	11	11	11	11	11	72
23A	Cyp4e3 RNAi ♀ × Act-Gal4 ♂	D5	12	18:00pm	0	0	0	0	0	1	2	6	9	12	12	12	12	90
23B	Cyp4e3 RNAi ♀ × CyO ♂	D1	15	18:00pm	0	0	0	2	2	4	7	12	12	15	15	15	15	90
23B	Cyp4e3 RNAi ♀ × CyO ♂	D2	15	18:00pm	0	0	0	1	2	4	7	10	10	14	15	15	15	97
23B	Cyp4e3 RNAi ♀ × CyO ♂	D3	12	18:00pm	0	0	0	0	0	0	2	3	3	10	12	12	12	97
23B	Cyp4e3 RNAi ♀ × CyO ♂	D4	15	18:00pm	1	1	1	1	2	3	7	9	10	15	15	15	15	90
23B	Cyp4e3 RNAi ♀ × CyO ♂	D5	12	18:00pm	1	1	0	3	4	6	9	9	10	12	12	12	12	90
24A	Cyp4e3 RNAi ♂ × Act-Gal4 ♀	D1	14	18:00pm	1	1	1	3	5	9	10	10	10	14	14	14	14	90
24A	Cyp4e3 RNAi ♂ × Act-Gal4 ♀	D2	12	18:00pm	0	0	0	3	4	5	10	11	11	12	12	12	12	90
24A	Cyp4e3 RNAi ♂ × Act-Gal4 ♀	D3	14	18:00pm	0	0	0	4	5	9	13	13	13	13	14	14	14	97
24A	Cyp4e3 RNAi ♂ × Act-Gal4 ♀	D4	10	18:00pm	0	0	0	2	2	3	4	6	6	9	10	10	10	97
24B	Cyp4e3 RNAi ♂ × CyO ♀	D1	8	18:00pm	0	1	2	3	5	5	7	7	8	8	8	8	8	72
24B	Cyp4e3 RNAi ♂ × CyO ♀	D2	12	18:00pm	2	2	2	5	6	9	9	9	12	12	12	12	12	72
24B	Cyp4e3 RNAi ♂ × CyO ♀	D3	10	18:00pm	1	1	1	1	2	4	5	6	8	10	10	10	10	90
24B	Cyp4e3 RNAi ♂ × CyO ♀	D4	10	18:00pm	0	0	0	0	3	4	4	6	7	10	10	10	10	90
9A	Cyp6w1 RNAi ♂ × HR-Gal4 ♀	D1	13	18:30pm	1	1	1	1	2	2	8	8	9	12	13	13	13	97
9A	Cyp6w1 RNAi ♂ × HR-Gal4 ♀	D2	14	18:30pm	0	0	0	1	4	4	7	7	12	14	14	14	14	90
9A	Cyp6w1 RNAi ♂ × HR-Gal4 ♀	D3	14	18:30pm	0	0	1	3	3	6	12	12	14	14	14	14	14	72
9A	Cyp6w1 RNAi ♂ × HR-Gal4 ♀	D4	15	18:30pm	0	0	0	0	2	6	10	10	13	13	15	15	15	97
9A	Cyp6w1 RNAi ♂ × HR-Gal4 ♀	D5	15	18:30pm	0	0	0	4	4	5	9	11	12	14	15	15	15	97
8A	Cyp6w1 RNAi ♀ × HR-Gal4 ♂	D1	14	18:30pm	0	0	0	4	4	6	10	10	11	15	14	14	14	97
8A	Cyp6w1 RNAi ♀ × HR-Gal4 ♂	D2	15	18:30pm	0	1	1	8	8	10	12	15	15	15	15	15	15	69
8A	Cyp6w1 RNAi ♀ × HR-Gal4 ♂	D3	15	18:30pm	0	0	0	5	5	9	15	15	15	14	15	15	15	66
8A	Cyp6w1 RNAi ♀ × HR-Gal4 ♂	D4	14	18:30pm	0	0	0	3	4	5	12	12	12	13	14	14	14	97
8A	Cyp6w1 RNAi ♀ × HR-Gal4 ♂	D5	15	18:30pm	0	1	1	2	3	8	13	13	13	13	15	15	15	97
9B	y, v; attP40, y+ ♂ × HR-Gal4 ♀	D1	15	18:30pm	1	1	1	5	5	5	10	12	14	15	15	15	15	90
9B	y, v; attP40, y+ ♂ × HR-Gal4 ♀	D2	14	18:30pm	0	0	0	1	2	4	6	6	8	9	11	14	14	116
9B	y, v; attP40, y+ ♂ × HR-Gal4 ♀	D3	14	18:30pm	0	0	0	1	4	4	8	9	11	12	13	14	14	116
9B	y, v; attP40, y+ ♂ × HR-Gal4 ♀	D4	14	18:30pm	0	0	0	0	1	1	5	6	7	12	13	14	14	116
8B	y, v; attP40, y+ ♀ × HR-Gal4 ♂	D1	14	18:30pm	0	0	1	1	2	2	4	5	7	13	13	14	14	116
8B	y, v; attP40, y+ ♀ × HR-Gal4 ♂	D2	15	18:30pm	0	0	0	1	1	1	5	7	10	13	13	15	15	116
8B	y, v; attP40, y+ ♀ × HR-Gal4 ♂	D3	15	18:30pm	0	0	1	3	4	5	7	10	13	14	15	15	15	97
8B	y, v; attP40, y+ ♀ × HR-Gal4 ♂	D4	15	18:30pm	0	0	0	0	1	2	5	8	11	12	15	15	15	97
8B	y, v; attP40, y+ ♀ × HR-Gal4 ♂	D5	15	18:30pm	0	0	0	0	0	1	3	8	11	12	13	15	15	116
19A	CG6910 RNAi ♂ × Act-Gal4 ♀	D1	14	18:30pm	0	0	0	0	2	4	10	10	14	14	14	14	14	72
19A	CG6910 RNAi ♂ × Act-Gal4 ♀	D2	15	18:30pm	0	0	3	9	9	12	15	15	15	15	15	15	15	66
19A	CG6910 RNAi ♂ × Act-Gal4 ♀	D3	14	18:30pm	0	0	0	5	5	8	13	14	14	14	14	14	14	69
19A	CG6910 RNAi ♂ × Act-Gal4 ♀	D4	5	18:30pm	0	0	0	2	2	3	3	4	5	5	5	5	5	72
19B	CG6910 RNAi ♂ × CyO ♀	D1	13	18:30pm	0	1	1	4	7	7	12	12	13	13	13	13	13	72
19B	CG6910 RNAi ♂ × CyO ♀	D2	14	18:30pm	1	1	1	4	3	6	11	13	14	14	14	14	14	72
19B	CG6910 RNAi ♂ × CyO ♀	D3	12	18:30pm	0	0	1	1	4	6	9	9	10	10	12	12	12	97
18A	CG6910 RNAi ♀ × Act-Gal4 ♂	D1	13	18:30pm	0	0	1	5	5	7	12	13	13	13	13	13	13	69
18A	CG6910 RNAi ♀ × Act-Gal4 ♂	D2	12	18:30pm	0	0	1	2	3	3	6	9	12	12	12	12	12	72
18A	CG6910 RNAi ♀ × Act-Gal4 ♂	D3	12	18:30pm	0	0	0	3	4	5	10	12	12	12	12	12	12	69
18B	CG6910 RNAi ♀ × CyO ♂	D1	15	18:30pm	0	0	0	5	5	7	12	13	15	15	15	15	15	72
18B	CG6910 RNAi ♀ × CyO ♂	D2	15	18:30pm	0	0	0	1	2	7	10	12	15	15	15	15	15	72
18B	CG6910 RNAi ♀ × CyO ♂	D3	14	18:30pm	0	0	0	1	5	8	11	12	14	14	14	14	14	72
18B	CG6910 RNAi ♀ × CyO ♂	D4	14	18:30pm	0	0	0	1	3	5	12	13	14	14	14	14	14	72
15A	CG5773 RNAi ♀ × Act-Gal4 ♂	D1	14	18:30pm	0	0	0	2	2	2	3	3	3	7	7	14	14	116
15A	CG5773 RNAi ♀ × Act-Gal4 ♂	D2	15	18:30pm	0	0	0	1	1	1	2	2	2	7	9	15	15	116
15A	CG5773 RNAi ♀ × Act-Gal4 ♂	D3	15	18:30pm	0	0	0	0	0	0	2	3	8	13	15	15	15	97
15A	CG5773 RNAi ♀ × Act-Gal4 ♂	D4	15	18:30pm	0	0	0	2	2	3	4	6	8	13	14	15	15	116
15A	CG5773 RNAi ♀ × Act-Gal4 ♂	D5	13	18:30pm	0	0	0	0	0	0	4	6	8	13	13	13	13	90
15B	CG5773 RNAi ♀ × CyO ♂	D1	13	18:30pm	0	1	1	2	3	3	4	6	7	13	13	13	13	90
15B	CG5773 RNAi ♀ × CyO ♂	D2	15	18:30pm	0	0	0	1	1	2	4	5	8	15	15	15	15	90
15B	CG5773 RNAi ♀ × CyO ♂	D3	15	18:30pm	0	0	0	0	0	1	1	2	7	15	15	15	15	90
15B	CG5773 RNAi ♀ × CyO ♂	D4	14	18:30pm	0	0	0	1	1	1	2	2	3	10	10	10	14	130
15B	CG5773 RNAi ♀ × CyO ♂	D5	14	18:30pm	0	0	0	0	0	0	2	5	4	13	13	13	14	130
11B	w1118	D1	10	18:30pm	0	0	0	1	1	2	3	3	7	10	10	10	10	90
11B	w1118	D2	10	18:30pm	0	0	1	1	1	1	9	10	10	10	10	10	10	69
11B	w1118	D3	10	18:30pm	0	0	0	1	1	3	7	8	10	10	10	10	10	72
11B	w1118	D4	10	18:30pm	0	0	0	0	0	0	6	7	10	10	10	10	10	72
11B	w1118	D5	10	18:30pm	0	0	0	0	0	1	6	8	10	10	10	10	10	72
11A	CG32444 GDP	D1	11	18:30pm	0	0	0	4	7	10	11	11	11	11	11	11	11	66
11A	CG32444 GDP	D2	11	18:30pm	0	0	0	5	7	9	10	11	11	11	11	11	11	69
11A	CG32444 GDP	D3	10	18:30pm	0	0	0	3	6	7	10	10	10	10	10	10	10	66
11A	CG32444 GDP	D4	10	18:30pm	0	0	0	5	7	9	10	10	10	10	10	10	10	66
11A	CG32444 GDP	D5	10	18:30pm	0	0	1	6	6	10	10	10	10	10	10	10	10	48
	Control for group 5
	Line #	Replica	#Flies	Time on (hr0)	17	21	24	41	45	48	66	69	72	90	97	116	130
	y, v; attP2, y+ ♀ × MexG-Gal4 w1118 ♂	C1	10	18:00pm	0	0	0	1	2	2	2	2	2	2	2	2	2
	y, v; attP2, y+ ♀ × MexG-Gal4 w1118 ♂	C2	10	18:00pm	0	0	0	0	0	1	1	1	1	1	1	1	1
	y, v; attP2, y+ ♀ × MexG-Gal4 w1118 ♂	C3	10	18:00pm	0	0	0	0	0	0	0	0	0	0	0	0	0
	y, v; attP2, y+ ♀ × MexG-Gal4 w1118 ♂	C4	10	18:00pm	0	0	0	0	0	0	0	0	0	0	0	0	0
	y, v; attP2, y+ ♀ × MexG-Gal4 w1118 ♂	C5	8	18:00pm	0	0	0	0	0	0	0	0	0	0	0	0	0
	y, v; attP2, y+ ♂ × MexG-Gal4 w1118 ♀	C1	10	18:00pm	0	0	0	0	0	0	0	0	0	0	0	0	0
	y, v; attP2, y+ ♂ × MexG-Gal4 w1118 ♀	C2	9	18:00pm	0	0	0	0	0	1	1	1	1	1	1	1	1
	y, v; attP2, y+ ♂ × MexG-Gal4 w1118 ♀	C3	9	18:00pm	0	0	0	0	0	2	2	2	2	2	2	2	2
	y, v; attP2, y+ ♂ × MexG-Gal4 w1118 ♀	C1	10	18:00pm	0	0	0	0	0	0	0	0	0	0	0	0	0
	Jon65Aiv RNAi ♀ × MexG-Gal4 w1118 ♂	C2	9	18:00pm	0	0	0	0	0	0	1	1	1	1	1	1	1
	Jon65Aiv RNAi ♀ × MexG-Gal4 w1118 ♂	C3	10	18:00pm	0	0	0	0	0	0	0	0	0	0	0	0	0
	Jon65Aiv RNAi ♀ × MexG-Gal4 w1118 ♂	C4	10	18:00pm	0	0	0	1	1	1	1	1	1	1	1	1	1
	Jon65Aiv RNAi ♀ × MexG-Gal4 w1118 ♂	C5	10	18:00pm	0	0	0	0	0	0	0	0	0	0	0	0	0
	Jon65Aiv RNAi ♀ × MexG-Gal4 w1118 ♂	C1	10	18:00pm	0	0	0	0	0	0	0	0	0	0	0	0	0
	Jon65Aiv RNAi ♂ × MexG-Gal4 w1118 ♀	C2	10	18:00pm	0	0	1	1	1	1	1	1	1	1	1	1	1
	Jon65Aiv RNAi ♂ × MexG-Gal4 w1118 ♀	C3	10	18:00pm	0	0	1	1	1	1	1	1	1	1	1	1	1
	Jon65Aiv RNAi ♂ × MexG-Gal4 w1118 ♀	C4	8	18:00pm	0	0	0	0	0	0	0	0	0	0	0	0	0
	Jon65Aiv RNAi ♂ × MexG-Gal4 w1118 ♀	C5	8	18:00pm	0	0	0	0	0	1	1	1	1	1	1	1	1
	Jon65Aiv RNAi ♂ × MexG-Gal4 w1118 ♀	C1	10	18:00pm	0	0	0	0	0	0	0	0	0	0	0	0	0
	Cyp4e3 RNAi ♀ × Act-Gal4 ♂	C2	10	18:00pm	0	0	0	0	0	0	0	0	0	0	1	2	0
	Cyp4e3 RNAi ♀ × Act-Gal4 ♂	C3	10	18:00pm	0	0	0	0	0	0	0	0	0	0	0	0	0
	Cyp4e3 RNAi ♀ × Act-Gal4 ♂	C4	10	18:00pm	0	0	0	0	0	0	0	0	0	0	0	0	0
	Cyp4e3 RNAi ♀ × Act-Gal4 ♂	C5	7	18:00pm	0	0	0	0	0	0	0	0	0	0	0	0	0
	Cyp4e3 RNAi ♀ × CyO ♂	C1	10	18:00pm	0	0	0	0	0	0	0	0	0	0	0	0	0
	Cyp4e3 RNAi ♀ × CyO ♂	C2	9	18:00pm	1	1	1	1	1	1	1	1	1	1	1	1	1
	Cyp4e3 RNAi ♀ × CyO ♂	C3	10	18:00pm	0	0	0	0	0	0	0	0	0	0	0	2	0
	Cyp4e3 RNAi ♀ × CyO ♂	C4	10	18:00pm	0	0	0	0	0	0	0	0	0	0	0	0	0
	Cyp4e3 RNAi ♀ × CyO ♂	C5	5	18:00pm	0	0	0	0	0	0	0	0	0	0	0	0	0
	Cyp4e3 RNAi ♂ × Act-Gal4 ♀	C1	10	18:00pm	1	1	1	1	1	1	1	1	1	1	1	1	1
	Cyp4e3 RNAi ♂ × Act-Gal4 ♀	C2	10	18:00pm	0	0	0	0	0	2	3	3	3	3	3	3	3
	Cyp4e3 RNAi ♂ × Act-Gal4 ♀	C3	10	18:00pm	0	0	0	0	0	0	0	0	0	0	0	0	0
	Cyp4e3 RNAi ♂ × Act-Gal4 ♀	C4	9	18:00pm	0	0	0	0	0	0	0	0	0	0	0	0	0
	Cyp4e3 RNAi ♂ × CyO ♀	C1	10	18:00pm	0	0	0	0	0	0	0	0	0	2	2	3	0
	Cyp4e3 RNAi ♂ × CyO ♀	C2	10	18:00pm	0	0	0	0	0	0	0	0	0	0	0	0	0
	Cyp4e3 RNAi ♂ × CyO ♀	C3	9	18:00pm	0	0	0	0	0	0	0	0	0	0	0	0	0
	Cyp6w1 RNAi ♂ × HR-Gal4 ♀	C1	10	18:30pm	0	0	0	0	0	0	0	0	0	0	0	0	0
	Cyp6w1 RNAi ♂ × HR-Gal4 ♀	C2	10	18:30pm	1	1	1	1	1	1	1	1	1	1	1	1	1
	Cyp6w1 RNAi ♂ × HR-Gal4 ♀	C3	9	18:30pm	0	0	0	0	0	0	0	0	0	0	0	0	0
	Cyp6w1 RNAi ♂ × HR-Gal4 ♀	C4	7	18:30pm	0	0	0	0	0	0	0	0	0	0	0	0	0
	Cyp6w1 RNAi ♂ × HR-Gal4 ♀	C5	10	18:30pm	0	0	0	0	0	0	0	0	0	0	0	0	0
	Cyp6w1 RNAi ♀ × HR-Gal4 ♂	C1	10	18:30pm	0	0	0	0	0	0	0	0	0	0	0	0	0
	Cyp6w1 RNAi ♀ × HR-Gal4 ♂	C2	10	18:30pm	0	0	0	0	0	0	0	0	0	0	0	0	0
	Cyp6w1 RNAi ♀ × HR-Gal4 ♂	C3	10	18:30pm	0	0	0	0	0	0	0	0	0	0	0	0	0
	Cyp6w1 RNAi ♀ × HR-Gal4 ♂	C4	11	18:30pm	0	0	0	0	0	0	0	0	0	0	0	0	0
	Cyp6w1 RNAi ♀ × HR-Gal4 ♂	C5	10	18:30pm	1	1	1	1	1	1	1	1	1	1	1	1	1
	y, v; attP40, y+ ♂ × HR-Gal4 ♀	C1	10	18:30pm	0	0	0	0	0	0	0	0	0	0	0	0	0
	y, v; attP40, y+ ♂ × HR-Gal4 ♀	C2	9	18:30pm	0	0	0	0	0	0	0	0	0	0	0	0	0
	y, v; attP40, y+ ♂ × HR-Gal4 ♀	C3	10	18:30pm	0	0	0	0	0	0	0	0	0	0	0	0	0
	y, v; attP40, y+ ♂ × HR-Gal4 ♀	C4	5	18:30pm	0	0	0	0	0	0	0	0	0	0	0	0	0
	y, v; attP40, y+ ♀ × HR-Gal4 ♂	C1	10	18:30pm	0	1	1	1	1	1	1	1	1	1	1	1	1
	y, v; attP40, y+ ♀ × HR-Gal4 ♂	C2	10	18:30pm	0	0	0	0	0	0	0	0	0	0	0	0	0
	y, v; attP40, y+ ♀ × HR-Gal4 ♂	C3	10	18:30pm	0	0	0	0	0	0	0	0	0	0	0	0	0
	y, v; attP40, y+ ♀ × HR-Gal4 ♂	C4	10	18:30pm	1	1	1	1	1	1	1	1	1	1	1	1	1
	CG6910 RNAi ♂ × Act-Gal4 ♀	C1	10	18:30pm	1	1	1	1	1	1	1	1	1	1	1	1	1
	CG6910 RNAi ♂ × Act-Gal4 ♀	C2	10	18:30pm	0	0	0	0	0	0	0	0	0	0	0	0	0
	CG6910 RNAi ♂ × Act-Gal4 ♀	C3	10	18:30pm	0	0	0	0	0	0	0	0	0	0	0	0	0
	CG6910 RNAi ♂ × Act-Gal4 ♀	C4	5	18:30pm	0	0	0	0	0	0	0	0	0	1	1	1	1
	CG6910 RNAi ♂ × CyO ♀	C1	10	18:30pm	0	0	0	0	0	0	0	0	2	2	2	3	3
	CG6910 RNAi ♂ × CyO ♀	C2	10	18:30pm	0	0	0	0	0	0	0	0	0	0	0	0	0
	CG6910 RNAi ♂ × CyO ♀	C3	9	18:30pm	0	0	0	0	0	0	0	0	0	0	0	0	0
	CG6910 RNAi ♀ × Act-Gal4 ♂	C1	9	18:30pm	0	0	0	0	0	0	0	0	0	0	0	0	0
	CG6910 RNAi ♀ × Act-Gal4 ♂	C2	10	18:30pm	0	0	0	0	0	0	0	0	0	0	0	0	0
	CG6910 RNAi ♀ × Act-Gal4 ♂	C3	10	18:30pm	0	0	0	0	0	0	0	0	0	0	2	0	0
	CG6910 RNAi ♀ × CyO ♂	C1	10	18:30pm	0	0	0	0	0	0	0	0	0	0	0	0	0
	CG6910 RNAi ♀ × CyO ♂	C2	10	18:30pm	0	0	0	0	0	0	0	0	0	0	0	0	0
	CG6910 RNAi ♀ × CyO ♂	C3	8	18:30pm	1	1	1	1	1	1	1	1	1	1	1	1	1
	CG5773 RNAi ♀ × Act-Gal4 ♂	C1	14	18:30pm	0	0	0	0	0	0	0	0	0	0	0	0	0
	CG5773 RNAi ♀ × Act-Gal4 ♂	C2	15	18:30pm	0	0	0	0	0	0	0	0	0	0	0	0	0
	CG5773 RNAi ♀ × Act-Gal4 ♂	C3	15	18:30pm	0	0	0	0	0	0	0	0	0	0	0	0	0
	CG5773 RNAi ♀ × Act-Gal4 ♂	C4	15	18:30pm	0	0	0	0	0	0	0	0	0	0	0	0	0
	CG5773 RNAi ♀ × Act-Gal4 ♂	C5	13	18:30pm	0	0	0	0	0	0	0	0	0	0	0	0	0
	CG5773 RNAi ♀ × CyO ♂	C1	13	18:30pm	0	0	0	0	0	0	0	0	0	0	0	0	0
	CG5773 RNAi ♀ × CyO ♂	C2	15	18:30pm	0	0	0	0	0	0	0	0	0	0	0	0	0
	CG5773 RNAi ♀ × CyO ♂	C3	15	18:30pm	0	0	1	1	1	1	1	1	1	1	1	1	1
	CG5773 RNAi ♀ × CyO ♂	C4	14	18:30pm	0	0	0	0	0	0	0	0	0	0	0	0	0
	CG5773 RNAi ♀ × CyO ♂	C5	14	18:30pm	0	0	0	0	0	0	0	0	0	0	0	0	0
	w1118	C1	10	18:30pm	1	1	1	1	1	1	1	1	1	1	1	1	1
	w1118	C2	10	18:30pm	0	0	0	0	0	0	0	0	0	0	0	0	0
	w1118	C3	10	18:30pm	0	0	0	0	0	0	0	0	0	0	0	0	0
	w1118	C4	10	18:30pm	0	0	0	0	0	0	0	0	0	0	0	0	0
	w1118	C5	10	18:30pm	0	0	0	0	0	0	0	0	0	0	0	0	0
	CG32444 GDP	C1	11	18:30pm	1	1	1	1	1	1	1	1	1	1	1	1	1
	CG32444 GDP	C2	11	18:30pm	0	0	0	1	1	1	1	1	1	1	1	1	1
	CG32444 GDP	C3	10	18:30pm	0	0	0	0	0	0	0	0	0	0	0	0	0
	CG32444 GDP	C4	10	18:30pm	0	0	0	0	0	0	0	0	0	0	0	0	0
	CG32444 GDP	C5	10	18:30pm	0	0	0	0	0	0	0	0	0	0	0	0	0
	Assay group 6
	Line #	Replica	#Flies	Time on (hr0)	16	20	24	40	44	48	64	68	72	88	92	Death Time
14A	CG5966 RNAi ♂ × HR-Gal4 ♀	D1	12	18:00pm	1	1	1	2	3	3	4	9	9	11	12	92
14A	CG5966 RNAi ♂ × HR-Gal4 ♀	D2	15	18:00pm	1	0	0	1	1	2	2	4	4	15	15	88
14A	CG5966 RNAi ♂ × HR-Gal4 ♀	D3	14	18:00pm	0	0	0	1	1	3	5	5	7	14	14	88
14A	CG5966 RNAi ♂ × HR-Gal4 ♀	D4	14	18:00pm	0	0	0	0	1	1	3	4	6	12	14	92
14A	CG5966 RNAi ♂ × HR-Gal4 ♀	D5	12	18:00pm	0	0	0	0	0	0	1	1	2	10	12	92
13A	CG5966 RNAi ♀ × HR-Gal4 ♂	D1	15	18:00pm	0	0	0	1	1	2	9	11	14	15	15	88
13A	CG5966 RNAi ♀ × HR-Gal4 ♂	D2	12	18:00pm	1	1	1	1	2	1	4	3	8	12	12	88
13A	CG5966 RNAi ♀ × HR-Gal4 ♂	D3	9	18:00pm	0	0	0	0	0	0	3	3	4	9	9	88
13A	CG5966 RNAi ♀ × HR-Gal4 ♂	D4	13	18:00pm	0	0	0	1	3	5	4	5	5	11	13	92
13A	CG5966 RNAi ♀ × HR-Gal4 ♂	D5	13	18:00pm	0	1	1	1	1	3	2	2	5	9	13	92
14B	y, v; attP2, y+ ♂ × HR-Gal4 ♀	D1	15	18:00pm	0	0	0	1	1	1	5	8	12	15	15	88
14B	y, v; attP2, y+ ♂ × HR-Gal4 ♀	D2	13	18:00pm	0	0	0	2	3	4	8	9	10	13	13	88
14B	y, v; attP2, y+ ♂ × HR-Gal4 ♀	D3	14	18:00pm	0	0	0	0	0	2	10	11	11	13	14	92
14B	y, v; attP2, y+ ♂ × HR-Gal4 ♀	D4	10	18:00pm	0	0	0	1	2	4	6	6	10	10	10	72
14B	y, v; attP2, y+ ♂ × HR-Gal4 ♀	D5	14	18:00pm	0	0	0	2	3	6	7	12	13	13	14	92
13B	y, v; attP2, y+ ♀ × HR-Gal4 ♂	D1	15	18:00pm	0	0	0	3	5	7	9	13	15	15	15	72
13B	y, v; attP2, y+ ♀ × HR-Gal4 ♂	D2	15	18:00pm	0	2	2	4	5	7	11	12	13	15	15	88
13B	y, v; attP2, y+ ♀ × HR-Gal4 ♂	D3	15	18:00pm	0	1	1	4	6	8	12	13	13	15	15	88
13B	y, v; attP2, y+ ♀ × HR-Gal4 ♂	D4	13	18:00pm	0	1	2	4	6	12	12	12	13	13	13	72
13B	y, v; attP2, y+ ♀ × HR-Gal4 ♂	D5	10	18:00pm	0	0	0	0	1	3	7	8	9	10	10	88
	Control for group 6
	Line #	Replica	#Flies	Time on (hr0)	16	20	24	40	44	48	64	68	72	88	92
	CG5966 RNAi ♂ × HR-Gal4 ♀	C1	12	18:00pm	1	1	1	2	3	3	4	9	9	11	12
	CG5966 RNAi ♂ × HR-Gal4 ♀	C2	15	18:00pm	0	0	0	0	0	0	0	0	0	0	0
	CG5966 RNAi ♂ × HR-Gal4 ♀	C3	14	18:00pm	0	0	0	0	0	0	0	0	0	0	0
	CG5966 RNAi ♂ × HR-Gal4 ♀	C4	14	18:00pm	0	0	0	0	0	0	0	0	0	0	0
	CG5966 RNAi ♂ × HR-Gal4 ♀	C5	12	18:00pm	0	0	0	0	0	0	0	0	0	0	0
	CG5966 RNAi ♀ × HR-Gal4 ♂	C1	15	18:00pm	0	0	0	0	0	0	0	0	0	0	0
	CG5966 RNAi ♀ × HR-Gal4 ♂	C2	12	18:00pm	0	1	1	1	1	1	1	1	1	1	1
	CG5966 RNAi ♀ × HR-Gal4 ♂	C3	9	18:00pm	0	0	0	0	0	0	0	0	0	0	0
	CG5966 RNAi ♀ × HR-Gal4 ♂	C4	13	18:00pm	0	0	0	0	0	0	0	0	0	0	0
	CG5966 RNAi ♀ × HR-Gal4 ♂	C5	13	18:00pm	0	0	0	0	0	0	0	0	0	0	0
	y, v; attP2, y+ ♂ × HR-Gal4 ♀	C1	15	18:00pm	0	0	0	0	0	0	0	1	1	1	1
	y, v; attP2, y+ ♂ × HR-Gal4 ♀	C2	13	18:00pm	0	0	0	0	0	0	0	0	0	0	0
	y, v; attP2, y+ ♂ × HR-Gal4 ♀	C3	14	18:00pm	0	0	0	0	0	0	0	0	0	0	0
	y, v; attP2, y+ ♂ × HR-Gal4 ♀	C4	10	18:00pm	0	0	0	0	0	0	0	0	0	0	0
	y, v; attP2, y+ ♂ × HR-Gal4 ♀	C5	14	18:00pm	0	0	0	0	0	0	0	0	0	0	0
	y, v; attP2, y+ ♀ × HR-Gal4 ♂	C1	15	18:00pm	0	0	0	0	0	0	0	0	0	0	0
	y, v; attP2, y+ ♀ × HR-Gal4 ♂	C2	15	18:00pm	0	0	0	0	0	0	0	0	0	0	0
	y, v; attP2, y+ ♀ × HR-Gal4 ♂	C3	15	18:00pm	0	0	0	0	0	0	0	0	0	0	0
	y, v; attP2, y+ ♀ × HR-Gal4 ♂	C4	13	18:00pm	0	0	0	0	0	0	0	0	0	0	0
	y, v; attP2, y+ ♀ × HR-Gal4 ♂	C5	10	18:00pm	0	0	0	0	0	0	0	0	0	0	0
