# Supplementary material for: The genomic basis of copper tolerance in Drosophila is shaped by a complex interplay of regulatory and environmental factors
Source: BMC Biol. 2022 Dec 8;20:275. doi: 10.1186/s12915-022-01479-w (PMC9733279; doi:10.1186/s12915-022-01479-w)
Supplement: Supplementary file 11 — Additional file 11: Table S10. Raw data for all pH and feeding analysis presented in this work. [file 12915_2022_1479_MOESM11_ESM.xlsx]

## Sheet: Table S10. Raw gut data
Table S10. Raw data for all pH and feeding analysis presented in this work. A) Gut acidity data for all six sequenced lines. Lower pH indicates no change in acidity, Higher pH indicates changes in acidity. Initial assay condition: 3-4 day old female flies; 24 hours on the same level of copper used in LT50 assays. Then recovery on media for 2 hours. χ² and post-hoc tests are also given. B) Raw dat…
A) Gut acidity data for all six sequenced lines.													B) Raw data for feeding assays.
													FEEDING DEFAULTS:
GIM-012	Treated					AKA-018	Treated
Lower pH	12	10	17			Lower pH	2	3	2
Intermediate	20	20	18			Intermediate	6	8	10				System				INFINITECAN
Higher pH	0	6	4	0.0917431		Higher pH	18	22	25	0.570175
No Feeding	0	2	0	0.0183486		No Feeding	10	4	4	0.157895			Plate				Corning 96 Round Bottom Transparent Polystyrol [COS96rt.pdfx]
Total	32	38	39			Total	36	37	41				Plate-ID (Stacker)
													Shaking (Linear) Duration:				10	s
	Control						Control						Shaking (Linear) Amplitude:				1	mm
Lower pH	28	27	24			Lower pH	27	27	29				Label: Label1
Intermediate	3	5	9			Intermediate	6	8	9				Mode				Absorbance
Higher pH	0	0	1	0.01		Higher pH	0	1	2	0.0275229			Wavelength				630	nm
No Feeding	0	1	2	0.03		No Feeding	0	0	0	0			Bandwidth				9	nm
Total	31	33	36			Total	33	36	40				Number of Flashes				10
													Settle Time				0	ms
													Start Time:	24/08/2020 19:10:53
MUN-020	Treated					COR-018	Treated
Lower pH	12	10	9			Lower pH	2	2	1					Temperature: 23.9 °C - 25.2
Intermediate	8	14	18			Intermediate	12	16	16
Higher pH	12	12	11	0.309735		Higher pH	20	18	22	0.535714			<>	1	2	3	4	5	6	7	8	9	10	11	12
No Feeding	4	2	1	0.0619469		No Feeding	1	2	0	0.0267857			A
Total	36	38	39			Total	35	38	39				B
													C
													D
	Control						Control						E
Lower pH	28	24	29			Lower pH	28	30	25				F
Intermediate	5	6	4			Intermediate	8	8	12				G
Higher pH	0	1	0	0.010101		Higher pH	1	1	2	0.034188			H
No Feeding	0	1	1	0.020202		No Feeding	0	1	1	0.017094
Total	33	32	34			Total	37	40	40				A1-9 &B1-9	40 hours treated				E10-11 & F10-11& G10-11 & H10-11			Water
													C1-9 & D1-9	40 hours control				Empty cells (Note that there is a value, even though they are empty, because of the plastic).
													E1-9 & F1-9	24 hours treated
MUN-008	Treated					JUT-008	Treated						G1-9 & H1-9	24 hours control
Lower pH	14	15	9			Lower pH	3	2	2				A10 & B10	Control: blue salt concentration 1,560E-02
Intermediate	6	8	10			Intermediate	7	6	3				C10 & D10	Control: blue salt concentration 3,900E-03
Higher pH	16	14	21	0.432203		Higher pH	26	30	27	0.747748			A11 & B11	Control: blue salt concentration 9,766E-04
No Feeding	2	0	3	0.0423729		No Feeding	1	1	3	0.045045			C11 & D11	Control: blue salt concentration 2,441E-04
Total	38	37	43			Total	37	39	35				A12 & B12	Control: blue salt concentration 6,104E-05
													C12 & D12	Control: blue salt concentration 1,526E-05
													GIM-012															AKA-018
	Control						Control						<>	1	2	3	4	5	6	7	8	9	10	11	12			<>	1	2	3	4	5	6	7	8	9	10	11	12
Lower pH	24	28	28			Lower pH	19	24	9				A	0.1287	0.1208	0.1317	0.0707	0.0658	0.0779	0.0995	0.0983	0.0957	0.7859	0.0887	0.0419			A	0.0619	0.0569	0.0562	0.0992	0.0955	0.0949	0.0822	0.0821	0.0817	0.7593	0.084	0.0397
Intermediate	8	8	15			Intermediate	12	11	15				B	0.1098	0.1095	0.1282	0.0705	0.0806	0.0772	0.0612	0.1556	0.0719	0.7868	0.0892	0.0411			B	0.0538	0.0633	0.0594	0.0777	0.0721	0.1159	0.0886	0.0847	0.0829	0.7487	0.0838	0.0401
Higher pH	3	1	1	0.042735		Higher pH	6	4	3	0.122642			C	0.1632	0.1643	0.1482	0.1334	0.1233	0.2845	0.3205	0.3332	0.2978	0.2325	0.0508	0.0383			C	0.112	0.1131	0.1609	0.1922	0.1593	0.2987	0.1103	0.1193	0.1293	0.2197	0.049	0.0379
No Feeding	0	1	0	0.00854701		No Feeding	1	1	1	0.0283019			D	0.1021	0.1001	0.1663	0.2146	0.3517	0.3985	0.239	0.2366	0.25	0.2342	0.0505	0.0383			D	0.1294	0.1155	0.154	0.2493	0.1985	0.2141	0.2214	0.2052	0.1946	0.2188	0.0473	0.038
Total	35	38	44			Total	38	40	28				E	0.1184	0.1896	0.1835	0.2057	0.1729	0.1918	0.13262	0.1295	0.1427	0.0443	0.0439	0.0369			E	0.123	0.1001	0.1212	0.1446	0.1399	0.1793	0.129	0.1176	0.1325	0.0447	0.0445	0.037
													F	0.2083	0.2142	0.23072	0.168	0.1576	0.1214	0.2456	0.2351	0.2279	0.0446	0.0447	0.0356			F	0.1604	0.1865	0.1963	0.2316	0.2245	0.243	0.104	0.0925	0.0797	0.0441	0.044	0.0364
χ² and post-hoc tests (χ² p-values corrected with Bonferroni method for n=9, post-hoc test p-values corrected with Bonferroni method for n=54 comparisons)													G	0.198	0.2034	0.2151	0.1756	0.1721	0.18	0.2082	0.1928	0.1833	0.0441	0.0441	0.0369			G	0.1234	0.1361	0.122	0.1785	0.1578	0.1809	0.257	0.2466	0.227	0.0446	0.044	0.0364
Tolerant treated vs sensitive treated													H	0.1238	0.1465	0.1269	0.1624	0.1686	0.1614	0.2198	0.2181	0.1979	0.0448	0.0439	0.0369			H	0.1843	0.1702	0.1777	0.1976	0.172	0.1836	0.1368	0.129	0.1848	0.045	0.0446	0.0365
	Tolerant treated	Sensitive treated
Lower pH	108	19											<>	1	2	3	4	5	6	7	8	9	10	11	12			<>	1	2	3	4	5	6	7	8	9	10	11	12
Intermediate	122	84											A	0.0732	0.0738	0.1236	0.1187	0.1043	0.1157	0.0964	0.1026	0.1031	0.7507	0.0904	0.045			A	0.0568	0.0609	0.0551	0.1007	0.0963	0.0948	0.0439	0.0429	0.0426	0.7573	0.0848	0.0414
Higher pH	96	208											B	0.0913	0.086	0.0972	0.1066	0.089	0.0948	0.0868	0.0798	0.0858	0.7493	0.0835	0.0437			B	0.0561	0.0642	0.061	0.0968	0.0982	0.1001	0.1312	0.126	0.1289	0.7635	0.0836	0.041
Percentage of low pH	0.3313	0.0611	X-squared = 110.35, df = 2, p-value < 2.2e-16										C	0.1147	0.1335	0.1353	0.1812	0.181	0.1901	0.1873	0.1858	0.1086	0.2194	0.0493	0.0376			C	0.1926	0.2178	0.2102	0.114	0.1155	0.1117	0.1879	0.2122	0.2021	0.2545	0.0489	0.038
TREATED					Tolerant strains	Sensitive strains							D	0.2165	0.1954	0.1997	0.1097	0.1049	0.1334	0.1213	0.1288	0.1363	0.2221	0.0497	0.0413			D	0.1327	0.1206	0.1174	0.1411	0.1624	0.1765	0.1566	0.1752	0.1168	0.2171	0.0471	0.0392
Chi-square contingency table			Post-hoc analysis										E	0.1475	0.1517	0.1597	0.153	0.1442	0.1492	0.181	0.1889	0.1953	0.0439	0.0457	0.0399			E	0.1614	0.1633	0.1319	0.0679	0.0976	0.1263	0.1819	0.1732	0.1528	0.0449	0.0452	0.0372
Comparison	X-squared	p-value	Dimension	Value	GIM-012 treated	AKA-018 treated	P-value corrected						F	0.1262	0.1314	0.1309	0.1143	0.1015	0.1172	0.1449	0.1543	0.1371	0.0434	0.045	0.0383			F	0.098	0.0855	0.0957	0.1115	0.1271	0.1984	0.1567	0.1086	0.0832	0.045	0.0447	0.0375
GIM-012 vs AKA-018 - treated	76.3	2.412e-16	Lower pH	Residuals	4.9544	-4.9544							G	0.1165	0.2736	0.2049	0.1822	0.1743	0.15	0.1984	0.1918	0.1964	0.0459	0.0456	0.0353			G	0.1101	0.121	0.139	0.1341	0.1287	0.1476	0.1136	0.1058	0.1047	0.045	0.0443	0.0374
			Lower pH	p values	0.0002	0.0002	***						H	0.22086	0.26	0.2278	0.1999	0.2025	0.2204	0.1426	0.1737	0.1465	0.0464	0.0456	0.038			H	0.1404	0.1723	0.1636	0.1176	0.1057	0.1458	0.146	0.1323	0.1517	0.0457	0.0454	0.0376
			Intermediate	Residuals	4.2339	-4.2339
			Intermediate	p values	0.0075	0.0075	**						<>	1	2	3	4	5	6	7	8	9	10	11	12			<>	1	2	3	4	5	6	7	8	9	10	11	12
			Higher pH	Residuals	-8.6015	8.6015							A	0.1209	0.1137	0.1203	0.0685	0.0648	0.075	0.0898	0.0912	0.0888	0.7656	0.0873	0.0427			A	0.058	0.0549	0.0512	0.0986	0.0933	0.0941	0.0536	0.0532	0.053	0.7456	0.0838	0.0417
			Higher pH	p values	0	0	***						B	0.0993	0.0992	0.1132	0.0687	0.0768	0.0733	0.0662	0.0653	0.0669	0.7735	0.0877	0.0428			B	0.0525	0.0575	0.056	0.0744	0.0681	0.0613	0.0799	0.0859	0.0768	0.7357	0.0834	0.0409
Comparison	X-squared	p-value	Dimension	Value	GIM-012 treated	COR-018 treated	P-value corrected						C	0.1349	0.1322	0.1243	0.1118	0.1093	0.1282	0.2069	0.2629	0.2957	0.4073	0.0504	0.0389			C	0.1122	0.1099	0.1104	0.09	0.0756	0.0735	0.1157	0.1183	0.119	0.217	0.0487	0.0378
GIM-012 vs COR-018 - treated	63.9	1.197e-13	Lower pH	Residuals	5.8131	-5.8131							D	0.0959	0.0971	0.1092	0.1515	0.1545	0.2328	0.2843	0.2762	0.2788	0.3353	0.0504	0.0398			D	0.1216	0.1148	0.1065	0.1164	0.1084	0.1611	0.1386	0.201	0.2688	0.2156	0.047	0.039
			Lower pH	p values	0	0	***						E	0.1027	0.1033	0.0988	0.0936	0.1182	0.1991	0.2173	0.2256	0.2192	0.0445	0.0443	0.0375			E	0.1573	0.1598	0.18	0.086	0.0878	0.0984	0.1388	0.126	0.1485	0.045	0.0451	0.0369
			Intermediate	Residuals	2.0369	-2.0369							F	0.1054	0.1107	0.1052	0.1633	0.1546	0.1512	0.2593	0.2507	0.2112	0.0449	0.0452	0.0384			F	0.0868	0.0768	0.0855	0.1072	0.1109	0.1377	0.0826	0.076	0.0807	0.0448	0.0446	0.0385
			Intermediate	p values	1	1							G	0.1359	0.1421	0.1544	0.143	0.1321	0.1437	0.1692	0.1889	0.1637	0.0436	0.0441	0.0374			G	0.1039	0.1141	0.125	0.1201	0.113	0.1282	0.1666	0.1607	0.1871	0.0449	0.0443	0.0367
			Higher pH	Residuals	-7.175	7.175							H	0.166	0.161	0.1409	0.2256	0.2257	0.2415	0.2124	0.2074	0.2019	0.0453	0.0445	0.0395			H	0.1336	0.1293	0.1536	0.146	0.1429	0.1428	0.1354	0.1226	0.1408	0.0457	0.0451	0.0379
			Higher pH	p values	0	0	***
Comparison	X-squared	p-value	Dimension	Value	GIM-012 treated	JUT-008 treated	P-value corrected
GIM-012 vs JUT-008 - treated	103	3.177e-22	Lower pH	Residuals	5.2926	-5.2926							MUN-020															JUT-008
			Lower pH	p values	0.0001	0.0001	***						<>	1	2	3	4	5	6	7	8	9	10	11	12			<>	1	2	3	4	5	6	7	8	9	10	11	12
			Intermediate	Residuals	5.994	-5.994							A	0.1149	0.1069	0.1103	0.0529	0.0571	0.0524	0.1039	0.0999	0.1027	0.7562	0.0802	0.0396			A	0.0515	0.0479	0.0457	0.0508	0.0478	0.048	0.0559	0.0502	0.0503	0.7882	0.0822	0.0392
			Intermediate	p values	0	0	***						B	0.0583	0.0576	0.0627	0.0571	0.0536	0.0638	0.1297	0.1295	0.1255	0.7387	0.0816	0.0399			B	0.0546	0.0515	0.0533	0.0485	0.0482	0.0511	0.0544	0.0855	0.0544	0.7759	0.0818	0.0415
			Higher pH	Residuals	-10.1455	10.1455							C	0.072	0.0691	0.0699	0.1791	0.1937	0.1761	0.105	0.119	0.1147	0.2126	0.0472	0.0378			C	0.0644	0.0657	0.0739	0.0728	0.0765	0.0858	0.0651	0.0657	0.0679	0.2162	0.0496	0.0382
			Higher pH	p values	0	0	***						D	0.1426	0.1632	0.1612	0.0846	0.087	0.056	0.0945	0.0921	0.1204	0.2206	0.0468	0.0395			D	0.0827	0.0748	0.0848	0.0635	0.0656	0.0707	0.0726	0.0763	0.0722	0.2151	0.0487	0.038
Comparison	X-squared	p-value	Dimension	Value	MUN-020 treated	AKA-018 treated	P-value corrected						E	0.1339	0.1282	0.1296	0.1017	0.1095	0.1129	0.1298	0.1271	0.1365	0.0446	0.0452	0.0377			E	0.0495	0.0516	0.0587	0.0526	0.054	0.0544	0.0498	0.0572	0.0506	0.0443	0.044	0.0449
MUN-020 vs AKA-018 - treated	27.7	8.559e-06	Lower pH	Residuals	3.9871	-3.9871							F	0.1452	0.1576	0.1398	0.0811	0.0978	0.0879	0.1113	0.1098	0.1173	0.0448	0.0452	0.0374			F	0.0599	0.0652	0.0582	0.0554	0.0591	0.0673	0.0763	0.0631	0.0787	0.0446	0.0444	0.0444
			Lower pH	p values	0.0217	0.0217	*						G	0.2242	0.1984	0.2142	0.2242	0.2204	0.1945	0.2143	0.2143	0.2269	0.0453	0.0447	0.0372			G	0.0583	0.0519	0.0547	0.0674	0.0639	0.063	0.1488	0.1499	0.071	0.0461	0.0442	0.0453
			Intermediate	Residuals	1.943	-1.943							H	0.1268	0.1251	0.1202	0.1439	0.1602	0.1419	0.1077	0.1331	0.1562	0.0468	0.0452	0.0379			H	0.0817	0.0808	0.0844	0.0807	0.0854	0.0665	0.0778	0.0835	0.0788	0.0448	0.0449	0.0444
			Intermediate	p values	1	1
			Higher pH	Residuals	-4.9245	4.9245							<>	1	2	3	4	5	6	7	8	9	10	11	12			<>	1	2	3	4	5	6	7	8	9	10	11	12
			Higher pH	p values	0.0003	0.0003	***						A	0.1153	0.1065	0.11	0.1123	0.1172	0.1226	0.0548	0.0527	0.052	0.7599	0.0799	0.0394			A	0.0954	0.1154	0.1321	0.1102	0.1124	0.0994	0.0916	0.1068	0.089	0.7846	0.0834	0.0404
Comparison	X-squared	p-value	Dimension	Value	MUN-020 treated	COR-018 treated	P-value corrected						B	0.0618	0.0613	0.067	0.0599	0.0551	0.0666	0.0621	0.0618	0.0682	0.7436	0.0822	0.0396			B	0.0748	0.0765	0.112	0.1217	0.1589	0.1363	0.102	0.1242	0.101	0.7964	0.0815	0.0403
MUN-020 vs COR-018 - treated	25.5	2.601e-05	Lower pH	Residuals	4.8414	-4.8414							C	0.0729	0.0709	0.071	0.1562	0.1409	0.1689	0.1231	0.1335	0.1145	0.2068	0.0471	0.0387			C	0.0741	0.0843	0.0821	0.0974	0.1032	0.1643	0.1884	0.4062	0.2031	0.2284	0.0485	0.0379
			Lower pH	p values	0.0004	0.0004	***						D	0.0782	0.0782	0.0713	0.2132	0.2207	0.2105	0.1343	0.1241	0.1185	0.2227	0.0472	0.0391			D	0.1098	0.1661	0.1592	0.1236	0.15	0.1011	0.1602	0.1316	0.0883	0.2287	0.0493	0.0383
			Intermediate	Residuals	-0.3953	0.3953							E	0.1368	0.1748	0.1003	0.1884	0.1763	0.1981	0.1831	0.193	0.1206	0.0449	0.0454	0.0377			E	0.0907	0.0964	0.1091	0.0786	0.0876	0.0785	0.1247	0.1042	0.1027	0.0448	0.0444	0.0365
			Intermediate	p values	1	1							F	0.1867	0.1402	0.1194	0.1809	0.1772	0.1713	0.1165	0.1207	0.1284	0.045	0.0454	0.0376			F	0.1462	0.1445	0.1507	0.1589	0.1456	0.1482	0.1133	0.1393	0.1083	0.0447	0.0447	0.0371
			Higher pH	Residuals	-3.2515	3.2515							G	0.1605	0.1256	0.1339	0.2162	0.2562	0.1819	0.212	0.2326	0.163	0.0456	0.045	0.0372			G	0.1516	0.1503	0.1901	0.1547	0.1549	0.2452	0.1073	0.1641	0.1034	0.0453	0.0453	0.0367
			Higher pH	p values	0.3719	0.3719							H	0.2246	0.2612	0.2617	0.1565	0.1278	0.1525	0.206	0.2	0.2155	0.0455	0.0454	0.0377			H	0.1359	0.253	0.1361	0.1409	0.1902	0.147	0.0938	0.1904	0.1651	0.0455	0.0448	0.0369
Comparison	X-squared	p-value	Dimension	Value	MUN-020 treated	JUT-008 treated	P-value corrected
MUN-020 vs JUT-008 - treated	45	1.548e-09	Lower pH	Residuals	4.2975	-4.2975							<>	1	2	3	4	5	6	7	8	9	10	11	12			<>	1	2	3	4	5	6	7	8	9	10	11	12
			Lower pH	p values	0.0056	0.0056	**						A	0.109	0.1031	0.1065	0.053	0.057	0.0534	0.0532	0.0507	0.0524	0.7526	0.0808	0.0402			A	0.0942	0.1164	0.1382	0.1135	0.1118	0.1	0.0922	0.1066	0.09	0.7851	0.0835	0.0404
			Intermediate	Residuals	3.7387	-3.7387							B	0.0591	0.0573	0.0709	0.0578	0.1421	0.1268	0.1368	0.1435	0.1411	0.7751	0.0819	0.0401			B	0.0736	0.0757	0.0811	0.125	0.184	0.1534	0.1051	0.134	0.104	0.7962	0.0814	0.0399
			Intermediate	p values	0.0599	0.0599							C	0.0689	0.0674	0.1448	0.2396	0.1995	0.2032	0.1053	0.1185	0.1145	0.2201	0.0473	0.0387			C	0.0722	0.0827	0.0788	0.0985	0.1039	0.1083	0.1952	0.2542	0.2068	0.2296	0.0481	0.0371
			Higher pH	Residuals	-6.636	6.636							D	0.0709	0.0775	0.0749	0.1402	0.1667	0.163	0.0898	0.0892	0.0936	0.2139	0.0468	0.0399			D	0.1106	0.1667	0.1549	0.122	0.1836	0.1232	0.1526	0.1484	0.1391	0.2289	0.0492	0.038
			Higher pH	p values	0	0	***						E	0.1248	0.1272	0.1768	0.1339	0.1825	0.2377	0.1585	0.1598	0.1294	0.0451	0.0456	0.0379			E	0.1282	0.1056	0.1041	0.0807	0.0904	0.0789	0.0912	0.0963	0.1096	0.0446	0.0441	0.0362
Comparison	X-squared	p-value	Dimension	Value	MUN-008 treated	AKA-018 treated	P-value corrected						F	0.1489	0.1572	0.1482	0.0806	0.1357	0.2447	0.2626	0.254	0.1146	0.0453	0.0458	0.0389			F	0.1132	0.1435	0.1093	0.1593	0.1458	0.1477	0.1462	0.1447	0.15	0.0445	0.0445	0.0368
MUN-008 vs AKA-018 - treated	21.8	0.0001656	Lower pH	Residuals	4.6162	-4.6162							G	0.2141	0.1976	0.2109	0.223	0.2673	0.2275	0.1411	0.1574	0.1392	0.0454	0.0456	0.0368			G	0.1526	0.152	0.2114	0.1129	0.1513	0.145	0.157	0.1567	0.1553	0.0448	0.045	0.0362
			Lower pH	p values	0.0012	0.0012	**						H	0.0625	0.0652	0.1382	0.2532	0.2155	0.2266	0.1051	0.1322	0.1532	0.0461	0.0453	0.0385			H	0.1372	0.1375	0.1375	0.1964	0.1876	0.1756	0.1448	0.1733	0.1423	0.0453	0.0444	0.0364
			Intermediate	Residuals	-0.6442	0.6442
			Intermediate	p values	1	1							MUN-008															COR-037
			Higher pH	Residuals	-3.2728	3.2728							<>	1	2	3	4	5	6	7	8	9	10	11	12			<>	1	2	3	4	5	6	7	8	9	10	11	12
			Higher pH	p values	0.3451	0.3451							A	0.0701	0.0674	0.0828	0.0797	0.0806	0.0792	0.0681	0.0795	0.0673	0.7695	0.0902	0.0405			A	0.0622	0.0633	0.0645	0.0695	0.0653	0.0795	0.0605	0.0542	0.0544	0.7851	0.086	0.041
Comparison	X-squared	p-value	Dimension	Value	MUN-008 treated	COR-018 treated	P-value corrected						B	0.0929	0.1022	0.1133	0.0762	0.0824	0.0823	0.0897	0.0866	0.0822	0.7824	0.0888	0.0405			B	0.0788	0.0675	0.0718	0.0675	0.0649	0.0674	0.0931	0.1114	0.0809	0.7751	0.0869	0.0402
MUN-008 vs COR-018 - treated	31.9	1.08e-06	Lower pH	Residuals	5.4737	-5.4737							C	0.1416	0.1302	0.1555	0.1995	0.2587	0.2504	0.2581	0.2115	0.221	0.23	0.0491	0.038			C	0.1218	0.1178	0.191	0.1707	0.1874	0.1766	0.1707	0.165	0.1377	0.2237	0.0504	0.0384
			Lower pH	p values	0	0	***						D	0.1619	0.213	0.2025	0.226	0.2715	0.2708	0.2276	0.2098	0.2022	0.237	0.0491	0.0376			D	0.162	0.1301	0.1565	0.2032	0.2063	0.2038	0.0831	0.0817	0.0717	0.2267	0.0493	0.0382
			Intermediate	Residuals	-3.0909	3.0909							E	0.0904	0.0865	0.0967	0.0779	0.07	0.1264	0.0787	0.0886	0.0715	0.0443	0.0447	0.0371			E	0.1365	0.1868	0.1845	0.0508	0.0483	0.0577	0.1731	0.1615	0.1591	0.0443	0.0445	0.037
			Intermediate	p values	0.6465	0.6465							F	0.1003	0.1051	0.1091	0.1009	0.0935	0.0993	0.1062	0.1242	0.1077	0.0444	0.0445	0.0369			F	0.099	0.0988	0.1063	0.1753	0.1779	0.1744	0.1617	0.166	0.1504	0.0446	0.0448	0.0371
			Higher pH	Residuals	-1.4768	1.4768							G	0.1673	0.131	0.1472	0.1261	0.1068	0.1207	0.1463	0.1523	0.1488	0.0447	0.0438	0.0366			G	0.2309	0.276	0.2969	0.1932	0.2062	0.2023	0.2245	0.2145	0.2165	0.0445	0.044	0.0362
			Higher pH	p values	1	1							H	0.1293	0.1233	0.1119	0.1108	0.1792	0.138	0.1231	0.1439	0.1452	0.0441	0.0448	0.0372			H	0.1217	0.1551	0.1191	0.0982	0.0918	0.1044	0.1211	0.105	0.1202	0.0445	0.0447	0.0372
Comparison	X-squared	p-value	Dimension	Value	MUN-008 treated	JUT-008 treated	P-value corrected
MUN-008 vs JUT-008 - treated	30.4	2.25e-06	Lower pH	Residuals	4.9464	-4.9464							<>	1	2	3	4	5	6	7	8	9	10	11	12			<>	1	2	3	4	5	6	7	8	9	10	11	12
			Lower pH	p values	0.0003	0.0003	***						A	0.0733	0.0745	0.0838	0.0633	0.064	0.0706	0.0788	0.0724	0.0732	0.7424	0.0886	0.0411			A	0.0661	0.0601	0.0624	0.0679	0.0654	0.0797	0.0569	0.0534	0.0535	0.7661	0.0864	0.0473
			Intermediate	Residuals	1.1761	-1.1761							B	0.0565	0.0571	0.0561	0.06	0.0642	0.0614	0.0775	0.0759	0.0823	0.7436	0.0874	0.041			B	0.0732	0.0648	0.0638	0.0597	0.0627	0.0637	0.0593	0.0576	0.0619	0.7644	0.0854	0.0441
			Intermediate	p values	1	1							C	0.0897	0.2019	0.197	0.2144	0.2097	0.1747	0.1268	0.1804	0.0641	0.2245	0.0511	0.039			C	0.1096	0.1023	0.0913	0.0662	0.0981	0.0939	0.119	0.1296	0.1296	0.239	0.0495	0.0389
			Higher pH	Residuals	-5.0337	5.0337							D	0.1773	0.1998	0.2217	0.0739	0.2267	0.2177	0.2764	0.2254	0.1392	0.2275	0.0507	0.0386			D	0.0594	0.0607	0.093	0.1729	0.1724	0.1884	0.1595	0.1527	0.1164	0.223	0.0497	0.039
			Higher pH	p values	0.0002	0.0002	***						E	0.0911	0.0931	0.096	0.1813	0.2107	0.2311	0.2287	0.1324	0.1537	0.0451	0.0448	0.0377			E	0.0668	0.0628	0.1178	0.0916	0.1509	0.1673	0.1659	0.1482	0.0965	0.0445	0.0445	0.0374
CONTROL					Tolerant strains	Sensitive strains							F	0.1372	0.128	0.1634	0.1735	0.1896	0.2052	0.1935	0.1596	0.1032	0.045	0.0452	0.0365			F	0.0796	0.0694	0.1071	0.0942	0.0818	0.0825	0.2055	0.1861	0.1838	0.0448	0.0452	0.0373
Comparison	X-squared	p-value											G	0.2352	0.2167	0.2416	0.3064	0.2849	0.3273	0.3251	0.335	0.3207	0.0442	0.0444	0.038			G	0.1228	0.1259	0.142	0.1828	0.2004	0.213	0.121	0.0786	0.053	0.0448	0.0443	0.0367
GIM-012 vs AKA-018 - control	1.3	1											H	0.1694	0.1995	0.156	0.237	0.231	0.2256	0.3349	0.3401	0.3247	0.0453	0.0446	0.0378			H	0.1195	0.113	0.1244	0.1698	0.1711	0.1753	0.1271	0.1234	0.1246	0.045	0.0455	0.0399
Comparison	X-squared	p-value
GIM-012 vs COR-018 - control	3.08	1											<>	1	2	3	4	5	6	7	8	9	10	11	12			<>	1	2	3	4	5	6	7	8	9	10	11	12
Comparison	X-squared	p-value	Dimension	Value	GIM-012 control	JUT-008 control	P-value corrected						A	0.0673	0.0749	0.0723	0.0781	0.0788	0.0901	0.0844	0.0939	0.0666	0.7342	0.0873	0.0419			A	0.0648	0.0764	0.0628	0.0686	0.0663	0.0805	0.0569	0.0533	0.0537	0.7452	0.0862	0.0459
GIM-012 vs JUT-008 - control	23.7	6.39e-05	Lower pH	Residuals	4.6029	-4.6029							B	0.0773	0.088	0.0863	0.1846	0.1006	0.1202	0.0823	0.0831	0.0917	0.7891	0.0897	0.0418			B	0.0604	0.0646	0.0639	0.0598	0.0625	0.0635	0.058	0.0553	0.0594	0.7563	0.0847	0.0452
			Lower pH	p values	0.0014	0.0014	**						C	0.1254	0.1526	0.2617	0.2752	0.3247	0.3076	0.305	0.3053	0.2802	0.2284	0.0496	0.0388			C	0.1063	0.0997	0.0913	0.1788	0.1682	0.1632	0.2078	0.1947	0.2053	0.225	0.0496	0.0393
			Intermediate	Residuals	-3.0657	3.0657							D	0.2361	0.2192	0.2118	0.2955	0.3336	0.342	0.3008	0.3062	0.2894	0.2357	0.0497	0.0391			D	0.0899	0.0802	0.0875	0.2087	0.2089	0.2071	0.2836	0.2687	0.1483	0.2225	0.0497	0.0403
			Intermediate	p values	0.7037	0.7037							E	0.0822	0.0768	0.0918	0.1962	0.1974	0.1808	0.1032	0.1185	0.1198	0.0445	0.0448	0.0383			E	0.0865	0.0934	0.1371	0.0702	0.0683	0.0774	0.0476	0.0504	0.0474	0.0445	0.0446	0.0377
			Higher pH	Residuals	-3.2107	3.2107							F	0.0951	0.0982	0.2014	0.0992	0.1571	0.1175	0.2382	0.2071	0.1774	0.0448	0.0451	0.0383			F	0.155	0.1427	0.1563	0.0731	0.0708	0.0443	0.0914	0.0857	0.0711	0.0445	0.0449	0.0383
			Higher pH	p values	0.429	0.429							G	0.1418	0.1162	0.1413	0.2575	0.2817	0.2974	0.2659	0.248	0.2159	0.0454	0.0443	0.0383			G	0.18	0.1673	0.1523	0.2034	0.2098	0.207	0.0528	0.0527	0.0507	0.0448	0.0442	0.0369
Comparison	X-squared	p-value											H	0.1175	0.1135	0.1059	0.2704	0.3111	0.3298	0.2861	0.298	0.246	0.0454	0.0459	0.0386			H	0.118	0.1117	0.1227	0.085	0.0753	0.0757	0.0778	0.0862	0.0765	0.0447	0.0451	0.0392
MUN-020 vs AKA-018 - control	2.02	1											Concentrations estimations of blue salt comsuption
Comparison	X-squared	p-value											Strain	Time	Status	S1	S2	S3	S4	S5	S6
MUN-020 vs COR-018 - control	4.26	1											GIM-012	40h	treated	0.00134734	0.000788776	0.00102463	0.00117915	0.000728609	0.000727833
Comparison	X-squared	p-value	Dimension	Value	MUN-020 control	JUT-008 control	P-value corrected						GIM-012	40h	control	0.00192058	0.00237938	0.00411617	0.00201749	0.00329723	0.0035411
MUN-020 vs JUT-008 - control	26.4	1.638e-05	Lower pH	Residuals	4.9446	-4.9446							GIM-012	24h	treated	0.00193706	0.00233425	0.00282574	0.00217591	0.00191388	0.00334781
			Lower pH	p values	0.0003	0.0003	***						GIM-012	24h	control	0.00284787	0.00239973	0.00296183	0.00270242	0.00323639	0.00301367
			Intermediate	Residuals	-3.4319	3.4319							MUN-020	40h	treated	0.00156478	0.000839489	0.000708734	0.000547031	0.000844956	0.00159905
			Intermediate	p values	0.1942	0.1942							MUN-020	40h	control	0.000904946	0.00316986	0.0017211	0.00141607	0.0024175	0.00150401
			Higher pH	Residuals	-3.2107	3.2107							MUN-020	24h	treated	0.00215937	0.00265273	0.0024109	0.00242426	0.00221569	0.00239668
			Higher pH	p values	0.429	0.429							MUN-020	24h	control	0.00322501	0.00401539	0.00328377	0.00253192	0.00297701	0.00258361
Comparison	X-squared	p-value											MUN-008	40h	treated	0.000713188	0.000752715	0.000755132	0.000854816	0.00110108	0.000912602
MUN-008 vs AKA-018 - control	1.52	1											MUN-008	40h	control	0.00258807	0.00437916	0.00374399	0.00350574	0.00447244	0.00429548
Comparison	X-squared	p-value											MUN-008	24h	treated	0.00104091	0.00264246	0.00174539	0.00183729	0.00207926	0.00249918
MUN-008 vs COR-018 - control	0.315	1											MUN-008	24h	control	0.00279609	0.00416566	0.00428157	0.00205055	0.00396795	0.00448336
Comparison	X-squared	p-value											AKA-018	40h	treated	0.000395296	0.00124726	0.000451656	0.000423614	0.00099786	0.00128495
MUN-008 vs JUT-008 - control	9.47	0.0792											AKA-018	40h	control	0.00236856	0.00211087	0.00231024	0.00183343	0.00282464	0.00319495
													AKA-018	24h	treated	0.00228178	0.00162956	0.00228219	0.00173307	0.00273843	0.00123571
C) Gut acidity data for the CG11594 deletion lines and its genetic background, w[1118].													AKA-018	24h	control	0.00179072	0.0022546	0.0029327	0.00258074	0.00241426	0.00223328
													JUT-008	40h	treated	0.00116062	0.00106332	0.000924489	0.000744193	0.0015925	0.00122508
CG11594 [1]	Treated					w[1118]	Treated						JUT-008	40h	control	0.000802388	0.00133089	0.00301347	0.00178241	0.00153995	0.00162678
Lower pH	1	1	2			Lower pH	2	2	2				JUT-008	24h	treated	0.00106366	0.000750112	0.00104641	0.00151099	0.0017301	0.00157812
Intermediate	7	3	3			Intermediate	12	9	8				JUT-008	24h	control	0.00192385	0.00189167	0.0020217	0.00195167	0.00214674	0.00187356
Higher pH	31	35	33			Higher pH	30	29	33				COR-018	40h	treated	0.00052712	0.000668131	0.000323911	0.000586689	0.000500009	0.000648665
No Feeding	2	3	1			No Feeding	1	2	2				COR-018	40h	control	0.00157678	0.00222332	0.00259984	0.00131029	0.00332977	0.00239576
Total	41	42	39			Total	45	42	45				COR-018	24h	treated	0.00167069	0.00100071	0.00160981	0.00155127	0.00143243	0.00220986
													COR-018	24h	control	0.00313076	0.00343954	0.00163643	0.00175602	0.00161728	0.00141514
													Fold-change consumption.
	Control						Control						Strain	Time	Fold-change	Variation coefficient
Lower pH	18	18	23			Lower pH	28	29	33				AKA-018	24h	0.837708	0.16144
Intermediate	13	11	9			Intermediate	12	15	8				AKA-018	40h	0.327852	0.202082
Higher pH	9	14	12			Higher pH	2	3	1				COR-018	24h	0.729099	0.405993
No Feeding	2	0	0			No Feeding	2	1	1				COR-018	40h	0.242229	0.324852
Total	42	43	44			Total	44	48	43				GIM-012	24h	0.846914	0.100416
													GIM-012	40h	0.335592	0.31281
T-test		P-value	Hypothesis										JUT-008	24h	0.650289	0.0517109
Lower pH	Control	0.0150147	Lower number of CG11594 mutants compared to control (w[1118])										JUT-008	40h	0.664647	0.436972
Lower pH	Treated	0.152886	Lower number of CG11594 mutants compared to control (w[1118])										MUN-008	24h	0.544695	0.26876
Intermediate	Control	0.992789	Two-sided										MUN-008	40h	0.22143	0.187729
Intermediate	Treated	0.0544903	Two-sided										MUN-020	24h	0.765958	0.176043
Higher pH	Control	0.00600629	Higher number of CG11594 mutants compared to control (w[1118])										MUN-020	40h	0.548259	0.436598
Higher pH	Treated	0.0168732	Higher number of CG11594 mutants compared to control (w[1118])										T-test (two-sided). P-values corrected with Bonferroni for n = 9.
No Feeding	Control	0.488914	Two-sided										Strain	Time	p-value corrected
No Feeding	Treated	0.540622	Two-sided										AKA-018	40h	1
													COR-018	40h	1
													JUT-008	40h	0.590083
													AKA-018	40h	1
													COR-018	40h	1
													JUT-008	40h	1
													AKA-018	40h	1
													COR-018	40h	1
													JUT-008	40h	0.182458
													AKA-018	24h	1
													COR-018	24h	1
													JUT-008	24h	0.827256
													AKA-018	24h	1
													COR-018	24h	1
													JUT-008	24h	1
													AKA-018	24h	0.605886
													COR-018	24h	1
													JUT-008	24h	1
