# Supplementary material for: The genomic basis of copper tolerance in Drosophila is shaped by a complex interplay of regulatory and environmental factors
Source: BMC Biol. 2022 Dec 8;20:275. doi: 10.1186/s12915-022-01479-w (PMC9733279; doi:10.1186/s12915-022-01479-w)
Supplement: Supplementary file 12 — Additional file 12: Table S11. Transposable element analysis. [file 12915_2022_1479_MOESM12_ESM.xlsx]

## Sheet: Table S11. TE analysis
Table S11. Transposable element analysis. A) eQTL analysis considering all six sequenced strains, for both control (top) and copper treated (bottom). Significant TEs are highlighted in bold. B) TE insertions located within 1kb of DEGs in tolerant and sensitive strains. The TE name is obtained from the TE orthology file of Rech et al (2022). ND means No Data (TE not found in the strain). 34 DEGs w…
A) eQTL analysis considering all six sequenced strains, for both control (top) and copper treated (bottom).
Category	phenotypeID	Gene Name	chromosome	start	end	strand	VariantTestedCis	distance	TopTEs	TEChr	TEStart	TEEnd	Nominal_Pval	RegressionSlope	PvaluAdjBeta	Qvalue
Control	FBgn0264574	Glut1	3L	914075	993788	+	11	0	3L_934557_934557_roo	3L	934557	934557	0.129419	-0.829796	0	0
Control	FBgn0264574	Glut1	3L	914075	993788	+	11	0	3L_964334_964334_Rt1a	3L	964334	964334	0.129419	0.829797	0	0
Control	FBgn0264574	Glut1	3L	914075	993788	+	11	0	3L_965453_965453_H	3L	965453	965453	0.129419	-0.829796	0	0
Control	FBgn0264574	Glut1	3L	914075	993788	+	11	0	3L_968137_968137_hopper	3L	968137	968137	0.129419	0.829797	0	0
Control	FBgn0264574	Glut1	3L	914075	993788	+	11	0	3L_968443_968443_jockey	3L	968443	968443	0.129419	-0.829796	0	0
Control	FBgn0035574	RhoGEF64C	3L	4692784	4796253	+	8	-388	3L_4692396_4692396_P-element	3L	4692396	4692396	0.129419	0.829797	0	0
Control	FBgn0035574	RhoGEF64C	3L	4692784	4796253	+	8	0	3L_4739015_4739015_BS	3L	4739015	4739015	0.129419	-0.829796	0	0
Control	FBgn0260943	Rbp6	3L	17058775	17238212	-	18	0	3L_17079514_17079517_mdg1	3L	17079514	17079514	0.129419	-0.829796	0	0
Control	FBgn0260943	Rbp6	3L	17058775	17238212	-	18	0	3L_17079514_17079517_mdg1.t1	3L	17079514	17079514	0.129419	-0.829796	0	0
Control	FBgn0260943	Rbp6	3L	17058775	17238212	-	18	0	3L_17087530_17087530_mdg1	3L	17087530	17087530	0.129419	-0.829796	0	0
Control	FBgn0260943	Rbp6	3L	17058775	17238212	-	18	0	3L_17184538_17184540_Doc	3L	17184538	17184538	0.129419	0.829797	0	0
Control	FBgn0266801	CG45263	3R	8364329	8477617	-	11	0	3R_8375451_8375451_transib1	3R	8375451	8375451	0.129419	-0.829796	0	0
Control	FBgn0266801	CG45263	3R	8364329	8477617	-	11	0	3R_8447539_8447539_jockey	3R	8447539	8447539	0.129419	0.829797	0	0
Control	FBgn0011666	msi	3R	25516119	25608423	+	13	0	3R_25522075_25522075_I-element	3R	25522075	25522075	0.129419	0.829797	0	0
Control	FBgn0011666	msi	3R	25516119	25608423	+	13	0	3R_25538588_25538588_roo	3R	25538588	25538588	0.129419	-0.829796	0	0
Control	FBgn0011666	msi	3R	25516119	25608423	+	13	0	3R_25541317_25541317_297	3R	25541317	25541317	0.129419	-0.829796	0	0
Control	FBgn0011666	msi	3R	25516119	25608423	+	13	0	3R_25552411_25552411_Quasimodo	3R	25552411	25552411	0.129419	0.829797	0	0
Control	FBgn0011666	msi	3R	25516119	25608423	+	13	0	3R_25565128_25565128_412	3R	25565128	25565128	0.129419	0.829797	0	0
Control	FBgn0011666	msi	3R	25516119	25608423	+	13	0	3R_25583409_25583409_Copia	3R	25583409	25583409	0.129419	0.829797	0	0
Control	FBgn0004369	Ptp99A	3R	29377647	29487131	+	10	0	3R_29432898_29432898_Doc	3R	29432898	29432898	0.129419	0.829797	0	0
Control	FBgn0004369	Ptp99A	3R	29377647	29487131	+	10	0	3R_29382770_29382815_H	3R	29382770	29382770	0.129419	-0.829796	0	0
Control	FBgn0040823	dpr6	3L	9974652	10139360	+	23	0	3L_10037770_10037773_pogo	3L	10037770	10037770	0.0500597	-0.771556	1.6e-277	3.22e-266
Control	FBgn0034514	CG13427	2R	20538878	20539316	-	2	473	FBti0060314_3	2R	20538405	20538405	0.0349885	-0.755971	0.0261897	0.34359
Control	FBgn0034514	CG13427	2R	20538878	20539316	-	2	514	FBti0060314_5	2R	20538364	20538364	0.0349885	-0.755971	0.0261897	0.34359
Treatment	FBgn0264574	Glut1	3L	914075	993788	+	11	0	3L_975663_975663_roo	3L	975663	975663	0.129419	0.829797	0	0
Treatment	FBgn0264574	Glut1	3L	914075	993788	+	11	0	3L_964101_964101_roo	3L	964101	964101	0.129419	-0.829796	0	0
Treatment	FBgn0264574	Glut1	3L	914075	993788	+	11	0	3L_964595_964595_roo	3L	964595	964595	0.129419	-0.829796	0	0
Treatment	FBgn0264574	Glut1	3L	914075	993788	+	11	0	3L_976146_976146_H	3L	976146	976146	0.129419	0.829797	0	0
Treatment	FBgn0035574	RhoGEF64C	3L	4692784	4796253	+	8	-388	3L_4692396_4692396_P-element	3L	4692396	4692396	0.129419	0.829797	0	0
Treatment	FBgn0035574	RhoGEF64C	3L	4692784	4796253	+	8	0	3L_4739015_4739015_BS	3L	4739015	4739015	0.129419	-0.829796	0	0
Treatment	FBgn0260943	Rbp6	3L	17058775	17238212	-	18	0	3L_17117135_17117135_Doc	3L	17117135	17117135	0.129419	0.829797	0	0
Treatment	FBgn0260943	Rbp6	3L	17058775	17238212	-	18	0	3L_17079514_17079517_mdg1	3L	17079514	17079514	0.129419	-0.829796	0	0
Treatment	FBgn0260943	Rbp6	3L	17058775	17238212	-	18	0	3L_17079514_17079517_mdg1.t1	3L	17079514	17079514	0.129419	-0.829796	0	0
Treatment	FBgn0260943	Rbp6	3L	17058775	17238212	-	18	0	3L_17087530_17087530_mdg1	3L	17087530	17087530	0.129419	-0.829796	0	0
Treatment	FBgn0260943	Rbp6	3L	17058775	17238212	-	18	0	3L_17128406_17128406_Rt1a	3L	17128406	17128406	0.129419	0.829797	0	0
Treatment	FBgn0260943	Rbp6	3L	17058775	17238212	-	18	0	3L_17128407_17128407_Rt1b	3L	17128407	17128407	0.129419	0.829797	0	0
Treatment	FBgn0260943	Rbp6	3L	17058775	17238212	-	18	0	3L_17128661_17128661_Rt1b	3L	17128661	17128661	0.129419	0.829797	0	0
Treatment	FBgn0260943	Rbp6	3L	17058775	17238212	-	18	0	3L_17148459_17148465_jockey	3L	17148459	17148459	0.129419	0.829797	0	0
Treatment	FBgn0260943	Rbp6	3L	17058775	17238212	-	18	0	3L_17161960_17161960_F-element	3L	17161960	17161960	0.129419	-0.829796	0	0
Treatment	FBgn0260943	Rbp6	3L	17058775	17238212	-	18	0	3L_17208364_17208369_Rt1b	3L	17208364	17208364	0.129419	0.829797	0	0
Treatment	FBgn0266801	CG45263	3R	8364329	8477617	-	11	0	3R_8372028_8372028_mdg1	3R	8372028	8372028	0.129419	-0.829796	0	0
Treatment	FBgn0266801	CG45263	3R	8364329	8477617	-	11	0	3R_8393732_8393732_Transpac	3R	8393732	8393732	0.129419	0.829797	0	0
Treatment	FBgn0266801	CG45263	3R	8364329	8477617	-	11	0	3R_8393732_8393732_Burdock	3R	8393732	8393732	0.129419	0.829797	0	0
Treatment	FBgn0011666	msi	3R	25516119	25608423	+	13	0	3R_25522075_25522075_I-element	3R	25522075	25522075	0.129419	0.829797	0	0
Treatment	FBgn0011666	msi	3R	25516119	25608423	+	13	0	3R_25538588_25538588_roo	3R	25538588	25538588	0.129419	-0.829796	0	0
Treatment	FBgn0011666	msi	3R	25516119	25608423	+	13	0	3R_25541317_25541317_297	3R	25541317	25541317	0.129419	-0.829796	0	0
Treatment	FBgn0011666	msi	3R	25516119	25608423	+	13	0	3R_25552411_25552411_Quasimodo	3R	25552411	25552411	0.129419	0.829797	0	0
Treatment	FBgn0011666	msi	3R	25516119	25608423	+	13	0	3R_25565128_25565128_412	3R	25565128	25565128	0.129419	0.829797	0	0
Treatment	FBgn0011666	msi	3R	25516119	25608423	+	13	0	3R_25583409_25583409_Copia	3R	25583409	25583409	0.129419	0.829797	0	0
Treatment	FBgn0004369	Ptp99A	3R	29377647	29487131	+	10	0	3R_29437162_29437162_H	3R	29437162	29437162	0.129419	0.829797	0	0
Treatment	FBgn0004369	Ptp99A	3R	29377647	29487131	+	10	0	3R_29421598_29421598_H	3R	29421598	29421598	0.129419	-0.829796	0	0
Treatment	FBgn0004369	Ptp99A	3R	29377647	29487131	+	10	0	3R_29486249_29486253_pogo	3R	29486249	29486249	0.129419	0.829797	0	0
Treatment	FBgn0040823	dpr6	3L	9974652	10139360	+	23	0	3L_10037770_10037773_pogo	3L	10037770	10037770	0.0500597	-0.771556	1.03652e-280	1.91754e-269
Treatment	FBgn0264001	bru3	3L	13521908	13803400	-	14	0	3L_13573872_13573879_pogo	3L	13573872	13573872	0.0500597	-0.771556	4.10183e-273	6.63976e-262
Treatment	FBgn0034513	CG13423	2R	20536579	20538264	+	2	100	FBti0060314_5	2R	20538364	20538364	0.0349885	0.755971	0.0293724	0.338628959295276
Treatment	FBgn0034513	CG13423	2R	20536579	20538264	+	2	141	FBti0060314_3	2R	20538405	20538405	0.0349885	0.755971	0.0293725	0.338628959295276
Treatment	FBgn0034514	CG13427	2R	20538878	20539316	-	2	473	FBti0060314_3	2R	20538405	20538405	0.0349885	0.755971	0.0313892	0.338628959295276
Treatment	FBgn0034514	CG13427	2R	20538878	20539316	-	2	514	FBti0060314_5	2R	20538364	20538364	0.0349885	0.755971	0.0313892	0.338628959295276
Treatment	FBgn0267579	lncRNA:CR45919	2L	17560814	17566551	+	1	952	FBti0061509_5	2L	17567503	17567503	0.0349885	-0.755971	0.0342635	0.338628959295276
Treatment	FBgn0260941	app	3L	12206239	12266841	-	8	0	FBti0063217_5	3L	12236687	12236687	0.0349885	-0.755971	0.0576707	0.338628959295276
Treatment	FBgn0260941	app	3L	12206239	12266841	-	8	0	FBti0063217_3	3L	12236826	12236826	0.0349885	-0.755971	0.0576707	0.338628959295276
B) TE insertions located within 1kb of DEGs in tolerant and sensitive strains.
Tolerant strains
Gene ID	GIM-012	MUN-020	MUN-008	log2FoldChange	padj
FBgn0000592	FBti0063191	FBti0063191	FBti0063191	0.67	1.41e-05
FBgn0001187	2R_15220684_15220684_roo	ND	ND	0.6	0.00556
FBgn0014033	ISO1_46_NewFam06	ND	ISO1_46_NewFam06	0.63	6.97e-06
FBgn0015316	ND	ND	2L_8997586_8997586_P-element	-0.68	0.000542
FBgn0015574	3R_7528130_7528130_Stalker4	ND	ISO1_982_gtwin	0.66	0.00337
FBgn0020906	ND	2L_4953753_4953753_Transpac	ND	0.66	0.00892
FBgn0028396	FBti0064282	FBti0064282	FBti0064282	1.06	0.000837
FBgn0029831	ISO1_1437_LARD; X_5988734_5988734_P-element	ISO1_1437_LARD	ISO1_1437_LARD	2.03	6.86e-57
FBgn0030615	ND	ND	X_15116462_15116462_roo	0.64	2.26e-05
FBgn0032068	FBti0019755	FBti0019755	FBti0019755	0.92	0.00199
FBgn0032069	FBti0019755	FBti0019755	FBti0019755	0.96	0.00319
FBgn0033065	ISO1_280_Kepler	ND	ND	1.02	1.68e-16
FBgn0033294	FBti0061618; FBti0019277	FBti0061618; FBti0019277	FBti0061618; FBti0019277	0.77	8.97e-06
FBgn0034394	2R_18807888_18807894_BS	2R_18807888_18807894_BS; 2R_18813928_18813930_F-element	2R_18807888_18807894_BS	0.6	5.21e-05
FBgn0035484	3L_4026406_4026408_Blastopia	3L_4026403_4026405_Nomad	ND	1.04	4.15e-13
FBgn0036262	ISO1_839_INE-1; FBti0063191	ISO1_839_INE-1; FBti0063191	ISO1_839_INE-1; FBti0063191	1.51	1.38e-21
FBgn0036787	FBti0062659	FBti0062659	FBti0062659	0.71	3.05e-09
FBgn0037635	ND	ND	3R_8814331_8814365_Copia2	-0.67	0.000486
FBgn0038011	ISO1_1057_NewFam06	ISO1_1057_NewFam06	ISO1_1057_NewFam06	-0.86	0.00253
FBgn0038291	ISO1_1109_gypsy7; FBti0062193	ISO1_1109_gypsy7; FBti0062193	FBti0062193; ISO1_1109_gypsy7	0.64	0.00453
FBgn0038731	ND	3R_19774480_19774482_Ivk	ND	0.7	0.0326
FBgn0039152	ND	ND	3R_24118366_24118368_roo	-1.46	5.7e-14
FBgn0039311	ND	3R_25278157_25278161_roo	ND	-1.19	9.04e-06
FBgn0039312	ND	3R_25278157_25278161_roo	ND	-0.74	2.74e-07
FBgn0039752	ND	3R_30177646_30177646_P-element	ND	-0.83	0.0411
FBgn0040211	ND	2L_11137119_11137119_Quasimodo	ND	0.94	6.62e-10
FBgn0044812	FBti0064282	FBti0064282	FBti0064282	1.51	2.32e-06
FBgn0052774	ISO1_1387_NewFam06	ISO1_1387_NewFam06	ISO1_1387_NewFam06	-1.17	5.1e-05
FBgn0054040	2R_21832836_21832839_NewFam06	ND	2R_21832836_21832839_NewFam06	1.23	1.37e-17
FBgn0085360	ISO1_1938_INE-1	ISO1_1938_INE-1	ISO1_1938_INE-1	0.64	5.12e-05
FBgn0262481	ND	ND	2R_18864737_18864848_jockey	0.72	0.00162
FBgn0262580	3L_14381621_14381621_pogo	3L_14383829_14383829_Rt1a	ND	0.62	0.0177
FBgn0262794	FBti0062793	FBti0062793	FBti0062793	-1.35	0.0434
FBgn0264987	ISO1_1089_hopper2	3R_13376565_13376565_hopper2	ISO1_1089_hopper2	1.21	0.0153
Sensitive strains
Gene ID	AKA-018	COR-018	JUT-008	log2FoldChange	padj
FBgn0000153	ND	ND	2L_13823858_13823858_412	-1.15	2.28e-13
FBgn0002563	2L_901565_901565_jockey	ND	ND	-1.77	1.78e-05
FBgn0002868	3R_9782912_9782912_297	ND	ND	2.21	1.32e-59
FBgn0003174	FBti0061093	FBti0061093	FBti0061093	-0.77	5.23e-05
FBgn0003390	ISO1_1470_LARD	ISO1_1470_LARD	ISO1_1470_LARD	-1.25	2.54e-14
FBgn0010038	3R_12372728_12372823_S-element	ND	ND	2.32	3.01e-11
FBgn0010357	AKA-018_586_INE-1	COR-018_699_INE-1	JUT-008_534_INE-1	-1.79	8.85e-20
FBgn0011746	2R_9076352_9076352_diver	ND	ND	-0.92	8.39e-12
FBgn0011834	FBti0063636	FBti0063636	FBti0063636	-0.81	3.13e-09
FBgn0013278	ND	FBti0020345	FBti0062822	0.74	0.0408
FBgn0013279	ND	ND	3R_12509514_12509514_Tirant	1.11	0.00198
FBgn0020513	ND	ISO1_1700_LARD	ISO1_1700_LARD	0.82	1.95e-15
FBgn0020638	FBti0063676; FBti0063688	FBti0063676; ISO1_758_G-element	FBti0063676; FBti0063688	1.91	0.0171
FBgn0020639	FBti0063688	ISO1_758_G-element	FBti0063688	1.78	0.0465
FBgn0025390	ISO1_1318_LARD; ISO1_1316_jockey; ISO1_1317_Doc3; ISO1_1322_ZAM; ISO1_1319_NewFam06	ISO1_1318_LARD; X_1574976_1574976_I-element; X_1599425_1599446_hopper; ISO1_1319_NewFam06	ISO1_1318_LARD; ISO1_1316_jockey; ISO1_1317_Doc3	-0.99	8.26e-10
FBgn0026872	ISO1_1313_LARD	ISO1_1313_LARD	ISO1_1313_LARD	-0.61	4.35e-08
FBgn0027074	ND	2L_18823523_18823557_P-element	2L_18823045_18823045_P-element	-1.07	0.00147
FBgn0028396	FBti0064282	FBti0064282	FBti0064282	1.11	0.000962
FBgn0028491	ISO1_1379_LARD; X_3868775_3868775_P-element	ISO1_1379_LARD	ISO1_1379_LARD	-0.64	8.33e-10
FBgn0028532	ND	2L_13851253_13851253_roo	ND	-0.89	0.00353
FBgn0028886	ND	2L_14849430_14849430_roo	ND	-0.77	2.77e-08
FBgn0028920	ND	ND	2L_13845549_13845549_I-element	-1	6.44e-07
FBgn0029831	ISO1_1437_LARD	ISO1_1437_LARD	ISO1_1437_LARD	2.21	2.35e-71
FBgn0029898	FBti0019594	FBti0019594	FBti0019594	-0.9	7.33e-05
FBgn0030261	ISO1_1634_LARD	ISO1_1634_LARD	ISO1_1634_LARD	-0.69	1.92e-05
FBgn0030326	ISO1_1662_LARD	ISO1_1662_LARD	ISO1_1662_LARD	-1.04	0.00899
FBgn0030331	ND	ND	X_11729284_11729284_P-element	-1.03	4.97e-08
FBgn0030576	FBti0061085	FBti0061085	FBti0061085	-0.71	5.87e-05
FBgn0030596	ISO1_1770_LARD	ISO1_1770_LARD	ISO1_1770_LARD	-2.47	1.01e-10
FBgn0030756	FBti0062240; FBti0062240	FBti0062240	FBti0062240; FBti0062240	-0.84	0.00012
FBgn0030836	FBti0062286	FBti0062286	FBti0062286	-1.83	0.000369
FBgn0031461	ND	ND	2L_2808074_2808161_P-element	-1.07	2.72e-10
FBgn0031514	2L_3280890_3280890_pogo	ND	ND	-1.24	9.01e-12
FBgn0031702	2L_5333438_5333438_mdg3	ND	ND	-0.8	2.14e-05
FBgn0031887	ISO1_74_LARD	ISO1_74_LARD	ISO1_74_LARD	-0.65	0.00291
FBgn0031930	ND	ND	2L_7692216_7692216_mdg1	-2.04	5.72e-08
FBgn0031940	ND	ND	2L_7743898_7743898_I-element	-0.89	0.0284
FBgn0031942	FBti0063776	FBti0063776	FBti0063776	-1.36	0.0354
FBgn0032297	ND	2L_10752522_10752525_roo	ND	-0.76	1.04e-13
FBgn0032494	ND	FBti0019165	FBti0019165	-1.08	9.25e-06
FBgn0032587	2L_16512015_16512015_Gypsy-2_Dsim	2L_16526720_16526720_P-element	ND	0.62	9.83e-07
FBgn0032615	FBti0061428	FBti0061428	FBti0061428	-1.08	0.00343
FBgn0032638	ISO1_223_INE-1	ISO1_223_INE-1	ISO1_223_INE-1	-1.79	0.0427
FBgn0033204	FBti0061133	FBti0061133	FBti0061133	1.83	4.35e-08
FBgn0033205	FBti0061133	FBti0061133	FBti0061133	0.71	2.77e-07
FBgn0033289	ND	ND	2R_8411762_8411762_F-element	-0.65	0.00177
FBgn0033597	ND	2R_11250943_11250943_Transpac	ND	-1.28	0.0018
FBgn0033733	ND	ND	2R_12422892_12422895_blood	-0.62	0.0287
FBgn0033913	ND	ND	2R_14226943_14226946_pogo	0.63	7.07e-08
FBgn0034204	ISO1_598_Kepler	ISO1_598_Kepler	ND	1.83	0.00398
FBgn0034225	ND	ND	2R_17482522_17482522_roo	-0.71	1.85e-11
FBgn0034406	FBti0018880	2R_18860527_18860527_297	2R_18862305_18862305_I-element; FBti0018880	-0.72	5.7e-08
FBgn0034909	ND	2R_23819181_23819181_rover	ND	-0.62	3.08e-10
FBgn0035574	3L_4739761_4739761_I-element	3L_4734764_4734764_297	3L_4787248_4787248_roo	-0.6	2.82e-05
FBgn0035582	ISO1_739_NewFam16	ISO1_739_NewFam16	ISO1_739_NewFam16	2.21	0.00105
FBgn0035623	ND	ND	3L_5605572_5605572_roo	-0.74	0.00629
FBgn0035743	FBti0020057	ND	FBti0020057	0.96	0.0334
FBgn0036168	ISO1_830_NewFam06	ND	ND	-1.14	1.5e-06
FBgn0036262	ISO1_839_INE-1; FBti0063191	ISO1_839_INE-1; FBti0063191	ISO1_839_INE-1; FBti0063191	1.63	2.94e-38
FBgn0036321	3L_12886330_12886357_NewFam06	3L_12886330_12886357_NewFam06	ND	-0.64	0.00369
FBgn0036449	ND	ND	3L_14779719_14779719_Doc; 3L_14780606_14780606_S-element	0.95	4.66e-34
FBgn0036479	ND	FBti0061389	ND	-0.72	3.51e-05
FBgn0036665	ND	ND	3L_16829594_16829594_pogo	-0.92	0.00049
FBgn0036767	FBti0062572	FBti0062572	FBti0062572	-0.79	2.91e-05
FBgn0037534	ISO1_1001_INE-1	ISO1_1001_INE-1	ISO1_1001_INE-1	-1.09	3.79e-11
FBgn0037973	ND	ND	3R_11978398_11978402_roo	1.09	2.26e-11
FBgn0038011	ISO1_1057_NewFam06	ISO1_1057_NewFam06	ND	-3.45	8.38e-09
FBgn0038610	3R_18377437_18377457_INE-1; FBti0062941	ND	ND	-0.94	3.14e-08
FBgn0038611	ISO1_1151_INE-1	ISO1_1151_INE-1	ISO1_1151_INE-1	-4.01	0.000357
FBgn0038717	ISO1_1163_INE-1	ISO1_1163_INE-1	ISO1_1163_INE-1	-1.16	1.48e-05
FBgn0038753	ND	ND	3R_19929214_19929219_jockey	-1.07	3.42e-07
FBgn0038832	3R_20845092_20845095_17-6	FBti0064286	FBti0064286	-0.62	0.00698
FBgn0039154	FBti0060343	FBti0060343	ND	-2.05	8.89e-50
FBgn0039471	ND	ND	3R_27005002_27005004_mdg1	-2.68	1.02e-07
FBgn0039685	ISO1_1285_LARD	ISO1_1285_LARD	ISO1_1285_LARD	-1.27	0.0498
FBgn0040069	ND	X_6201304_6201304_transib1	ND	-1.03	2.06e-06
FBgn0040950	ISO1_64_NewFam06	ISO1_64_NewFam06	ISO1_64_NewFam06	1.53	0.0152
FBgn0041711	ND	ND	3R_13414091_13414091_Ivk	-1.14	6.55e-05
FBgn0041720	ND	FBti0019165; 2L_13245187_13245187_Burdock	FBti0019165	0.73	0.0369
FBgn0042106	ND	ND	3R_23685730_23685730_roo	-0.64	0.0149
FBgn0044812	FBti0064282	FBti0064282	FBti0064282	0.68	0.0325
FBgn0050035	FBti0062540	FBti0062540	FBti0062540; FBti0062540; 2R_11667767_11667767_Gypsy-2_Dsim	-0.63	1.05e-09
FBgn0051198	3R_21758565_21758567_Doc6	ND	ND	-1.26	5.36e-13
FBgn0051514	3R_9782912_9782912_297	ND	ND	1.51	0.01
FBgn0051869	ND	ND	2L_10785720_10785722_Burdock	-1.14	2.58e-08
FBgn0052072	ND	ND	3L_11101680_11101680_Transpac	-2.4	0.000425
FBgn0052189	FBti0062556; FBti0062554	FBti0062556; FBti0062554	FBti0062556; FBti0062554	1.56	0.0226
FBgn0052237	ISO1_738_NewFam16	ISO1_738_NewFam16	ND	2.31	0.0105
FBgn0052636	ISO1_1719_LARD	ISO1_1719_LARD	ISO1_1719_LARD	0.71	0.00321
FBgn0052644	ISO1_1708_NewFam06	ISO1_1708_NewFam06	ISO1_1708_NewFam06	-2.91	7.95e-07
FBgn0052645	X_13139114_13139114_P-element	ND	ND	-1.07	0.000158
FBgn0052774	ISO1_1387_NewFam06	ISO1_1387_NewFam06	ISO1_1387_NewFam06	-3.13	3.85e-06
FBgn0052865	AKA-018_1192_Copia2; FBti0059719; FBti0020330.c2; FBti0020349; FBti0020349; FBti0020345	FBti0020330.c1; FBti0059719; 3R_12472948_12473064_Invader1; FBti0020345	JUT-008_1058_Invander1; FBti0020345; FBti0020349; FBti0020345	1.7	0.00034
FBgn0053306	FBti0060368	ND	ND	-1.33	1.59e-05
FBgn0085240	FBti0064284	FBti0064284	FBti0064284	0.92	0.000486
FBgn0085273	3L_14236181_14236181_Micropia	ND	ND	-1.08	0.0163
FBgn0085475	ISO1_660_LARD	ISO1_660_LARD	ISO1_660_LARD	-0.66	0.0203
FBgn0086408	FBti0060878	FBti0060878	FBti0060878	-0.74	1.3e-07
FBgn0250815	FBti0020046	ND	ND	-2.01	3.9e-40
FBgn0250836	FBti0020057	ND	FBti0020057	-0.81	0.001
FBgn0260006	ND	ND	X_15137404_15137431_jockey	-0.76	0.000119
FBgn0260437	ND	2R_11866704_11866707_1360	ND	0.72	0.0193
FBgn0260474	FBti0061666	FBti0061666	FBti0061666	-0.69	6.35e-05
FBgn0262353	ND	2L_12507712_12507813_P-element	ND	-1.14	6.08e-06
FBgn0262794	FBti0062793; 3R_17642471_17642477_roo.t1	FBti0062793	FBti0062793	-1.22	0.00561
FBgn0263038	ISO1_161_gypsy11	ISO1_161_gypsy11	ND	-3.39	0.00113
FBgn0263662	ND	ND	3R_21593664_21593687_I-element	1.62	1.01e-10
FBgn0264984	ND	ND	3R_11978398_11978402_roo	0.99	0.0214
FBgn0264987	ISO1_1089_hopper2	3R_13376016_13376036_1360	ISO1_1089_hopper2	2.4	3.31e-08
FBgn0265002	ISO1_109_Rt1a; FBti0019144; 2L_10065406_10065406_Burdock; FBti0064250	ISO1_109_Rt1a; FBti0019144; 2L_10095643_10095643_F-element; 2L_10074556_10074556_Blastopia; FBti0064250	2L_10171598_10171598_Doc; FBti0064250; 2L_10102701_10102701_H	-0.59	0.00897
FBgn0265541	FBti0064246	ND	ND	-2.36	0.000471
C) TEs located within 1kb of DEGs in each of the strains analyzed.
Strain	Genes with TEs	All genes annotated	DEG with TEs	All DE genes	P-value (test of proportions)
GIM-012	1606	17608	133	1362	0.456
MUN-020	1521	17403	52	509	0.2799
MUN-008	2507	17572	32	263	0.3797
COR-018	1646	17568	110	1309	0.2664
JUT-008	2257	17903	115	767	0.059
AKA-018	1577	17395	61	818	0.1313
D) Mortality data for outbred strains with and without the three TEs analyzed.
Line #	Replica	#Flies	6:30pm	16h	24h	30h	38h	44h	48h	54h	62h	66h	68h	72h	89h	96h	112h	Death time
FBti0020036(-)	D1	15	0	0	1	1	1	5	7	7	9	11	11	13	15	15	15	89
FBti0020036(-)	D2	15	0	0	4	4	5	6	7	8	8	15	15	15	15	15	15	66
FBti0020036(-)	D3	15	0	0	0	2	5	7	12	13	15	15	15	15	15	15	15	62
FBti0020036(-)	D4	15	0	0	0	0	2	4	6	9	10	14	15	15	15	15	15	68
FBti0020036(-)	D5	15	0	0	0	1	2	8	8	10	13	14	15	15	15	15	15	68
FBti0020036(-)	D6	15	0	0	1	1	5	6	8	12	15	15	15	15	15	15	15	62
FBti0020036(-)	D7	15	0	0	0	1	3	8	9	11	15	15	15	15	15	15	15	62
FBti0020036(-)	D8	15	0	0	0	0	2	6	8	13	15	15	15	15	15	15	15	62
FBti0020036(-)	D9	14	0	0	2	3	6	8	8	12	13	13	13	13	14	14	14	89
FBti0020036(-)	D10	15	0	0	0	1	4	8	10	13	14	14	14	14	14	15	15	96
FBti0020036(+)	D1	10	0	0	0	0	1	4	4	4	7	8	10	10	10	10	10	68
FBti0020036(+)	D2	12	0	0	0	0	0	2	2	3	7	7	8	9	12	12	12	89
FBti0020036(+)	D3	15	0	0	0	0	2	5	5	4	12	14	14	14	15	15	15	89
FBti0020036(+)	D4	14	0	0	0	0	1	2	3	2	9	9	9	10	13	14	14	96
FBti0020036(+)	D5	15	0	0	0	0	0	0	2	4	8	12	15	15	15	15	15	68
FBti0020036(+)	D6	15	0	0	0	0	0	0	1	2	8	9	12	12	12	15	15	96
FBti0020036(+)	D7	15	0	0	0	0	0	2	2	4	6	6	7	8	12	14	15	112
FBti0020036(+)	D8	15	0	1	1	1	1	0	2	6	10	11	12	12	15	15	15	89
FBti0020036(+)	D9	15	0	0	0	0	0	5	5	7	9	10	10	11	15	15	15	89
FBti0020036(+)	D10	15	0	0	0	0	0	2	2	2	8	12	12	12	14	15	15	96
FBti0020195(-)	D1	15	0	0	0	1	2	4	6	10	11	15	15	15	15	15	15	66
FBti0020195(-)	D2	14	0	0	1	1	3	5	6	10	10	14	14	14	14	14	14	66
FBti0020195(-)	D3	10	0	1	1	1	2	3	6	8	10	10	10	10	10	10	10	62
FBti0020195(-)	D4	11	0	0	0	1	1	6	8	11	11	11	11	11	11	11	11	54
FBti0020195(-)	D5	15	0	0	0	1	1	4	4	9	12	15	15	15	15	15	15	66
FBti0020195(-)	D6	15	0	0	0	1	6	7	8	12	15	15	15	15	15	15	15	62
FBti0020195(-)	D7	15	0	0	1	2	7	11	12	13	15	15	15	15	15	15	15	62
FBti0020195(-)	D8	15	0	0	0	1	4	9	11	11	14	14	15	15	15	15	15	68
FBti0020195(-)	D9	14	0	0	0	3	8	9	13	13	13	14	14	14	14	14	14	66
FBti0020195(-)	D10	15	0	0	1	4	6	8	13	14	14	15	15	15	15	15	15	66
FBti0020195(+)	D1	15	0	0	0	0	1	3	3	9	12	12	13	14	15	15	15	89
FBti0020195(+)	D2	15	0	0	0	2	5	7	9	12	13	13	14	15	15	15	15	72
FBti0020195(+)	D3	15	0	0	0	2	2	3	7	11	12	13	15	15	15	15	15	68
FBti0020195(+)	D4	15	0	0	1	1	2	6	10	10	13	14	14	14	15	15	15	89
FBti0020195(+)	D5	13	0	0	0	0	1	3	4	5	6	8	10	10	13	13	13	89
FBti0020195(+)	D6	13	0	0	0	2	4	5	6	7	12	12	12	12	13	13	13	89
FBti0020195(+)	D7	15	0	0	0	0	2	3	5	7	9	9	9	10	14	14	14	NA
FBti0020195(+)	D8	14	0	0	1	1	4	4	6	8	10	10	12	12	13	13	13	NA
FBti0020195(+)	D9	13	0	0	0	1	4	4	8	8	8	12	12	12	12	13	13	96
FBti0020195(+)	D10	15	0	0	0	0	1	5	9	10	13	14	15	15	15	15	15	68
FBti0020057(-)	D1	15	0	0	1	3	4	6	7	9	10	14	15	15	15	15	15	68
FBti0020057(-)	D2	12	0	0	1	1	3	7	11	12	12	12	12	12	12	12	12	54
FBti0020057(-)	D3	12	0	0	0	1	3	3	4	8	9	10	12	12	12	12	12	68
FBti0020057(-)	D4	15	0	0	3	7	9	11	13	15	15	15	15	15	15	15	15	54
FBti0020057(-)	D5	15	0	0	4	5	6	11	12	13	13	15	15	15	15	15	15	66
FBti0020057(-)	D6	15	0	1	5	5	7	10	13	13	14	15	15	15	15	15	15	66
FBti0020057(-)	D7	15	0	0	0	1	6	8	12	14	15	15	15	15	15	15	15	62
FBti0020057(-)	D8	15	0	0	1	1	5	6	10	13	13	15	15	15	15	15	15	66
FBti0020057(-)	D9	15	0	0	1	3	9	9	13	13	15	15	15	15	15	15	15	62
FBti0020057(-)	D10	15	0	0	3	7	9	11	13	14	15	15	15	15	15	15	15	62
FBti0020057(+)	D1	10	0	0	0	0	0	0	0	1	4	6	8	9	10	10	10	89
FBti0020057(+)	D2	10	0	0	0	0	0	0	1	2	3	4	5	5	10	10	10	89
FBti0020057(+)	D3	15	0	0	0	0	1	1	2	4	5	7	8	8	14	15	15	96
FBti0020057(+)	D4	15	0	0	0	0	1	1	1	1	7	7	9	9	12	15	15	96
FBti0020057(+)	D5	10	0	0	1	1	1	1	1	1	5	5	5	5	10	10	10	89
FBti0020057(+)	D6	14	0	0	0	0	0	1	2	2	7	8	8	8	10	14	14	96
FBti0020057(+)	D7	15	0	0	0	0	0	1	4	6	10	12	13	13	15	15	15	89
FBti0020057(+)	D8	15	0	0	0	3	3	3	4	7	9	14	14	14	14	14	14	NA
FBti0020057(+)	D9	10	0	0	0	0	3	5	7	8	9	9	9	10	10	10	10	72
Line #	Replica	#Flies	6:30pm	16h	24h	30h	38h	44h	48h	54h	62h	66h	68h	72h	89h	96h	112h
FBti0020036(-)	C1	10	0	0	0	0	0	1	1	1	2	2	2	2	2	2	2
FBti0020036(-)	C2	10	0	0	0	0	0	0	0	0	0	0	1	1	1	1	1
FBti0020036(-)	C3	10	0	0	0	0	0	0	0	0	0	0	0	0	0	0	0
FBti0020036(-)	C4	10	0	0	0	0	0	0	0	0	0	0	0	0	0	0	0
FBti0020036(-)	C5	10	0	0	0	0	0	0	0	0	0	0	0	0	0	0	0
FBti0020036(-)	C6	10	0	0	0	0	0	0	0	0	0	0	0	0	0	0	0
FBti0020036(-)	C7	10	0	0	0	0	0	0	0	0	0	0	0	0	0	0	0
FBti0020036(-)	C8	10	0	0	0	0	0	0	0	0	0	0	0	0	0	0	0
FBti0020036(-)	C9	9	0	0	0	0	0	0	0	0	0	0	0	0	0	0	0
FBti0020036(-)	C10	10	0	0	0	0	0	0	0	0	0	0	0	0	0	0	0
FBti0020036(+)	C1	10	0	0	0	0	0	0	0	0	0	0	0	0	0	0	0
FBti0020036(+)	C2	10	0	0	0	0	0	0	0	0	0	0	0	0	0	0	0
FBti0020036(+)	C3	10	0	0	0	0	0	0	0	0	0	0	0	0	0	0	0
FBti0020036(+)	C4	10	0	0	0	0	0	0	0	0	0	0	0	0	0	0	0
FBti0020036(+)	C5	10	0	0	0	0	0	0	0	0	0	0	0	0	0	0	0
FBti0020036(+)	C6	10	0	0	0	0	0	0	0	0	0	0	0	0	0	0	0
FBti0020036(+)	C7	10	0	0	0	0	0	0	0	0	0	0	0	0	0	0	0
FBti0020036(+)	C8	10	0	0	0	0	0	0	0	0	0	0	0	0	0	0	0
FBti0020036(+)	C9	10	0	0	0	0	0	0	0	0	0	0	0	0	0	0	0
FBti0020036(+)	C10	5	0	0	0	0	0	0	0	0	0	0	0	0	1	1	1
FBti0020195(-)	C1	10	0	0	0	0	0	0	0	0	0	0	0	0	0	0	0
FBti0020195(-)	C2	10	0	0	0	0	0	0	0	0	0	0	0	0	0	0	0
FBti0020195(-)	C3	10	0	1	0	1	1	1	1	1	1	1	1	1	1	1	1
FBti0020195(-)	C4	10	0	0	0	0	0	0	0	0	0	0	0	0	0	0	0
FBti0020195(-)	C5	10	0	0	0	0	0	0	0	0	0	0	0	0	0	0	0
FBti0020195(-)	C6	10	0	0	0	0	0	0	3	3	3	3	3	3	3	3	3
FBti0020195(-)	C7	10	0	0	0	0	0	0	0	0	0	0	0	0	0	0	0
FBti0020195(-)	C8	10	0	0	0	0	0	0	0	0	0	0	0	0	0	0	0
FBti0020195(-)	C9	10	0	0	0	0	0	0	0	0	0	0	0	0	0	0	0
FBti0020195(-)	C10	9	0	0	0	0	0	0
FBti0020195(+)	C1	8	0	0	0	0	0	0	0	0	0	0	0	0	0	0	0
FBti0020195(+)	C2	10	0	0	0	0	0	0	0	0	0	0	0	0	0	0	0
FBti0020195(+)	C3	10	0	0	0	1	1	1	1	1	1	1	1	1	1	1	1
FBti0020195(+)	C4	10	0	0	0	0	0	0	0	0	0	0	0	0	0	0	0
FBti0020195(+)	C5	10	0	0	0	0	1	1	1	1	1	1	1	1	1	1	1
FBti0020195(+)	C6	10	0	0	0	0	0	0	0	0	0	0	0	0	0	0	0
FBti0020195(+)	C7	10	0	0	0	0	0	0	0	0	0	0	0	0	0	0	0
FBti0020195(+)	C8	10	0	0	0	0	0	0	0	0	0	0	0	0	0	0	0
FBti0020195(+)	C9	10	0	0	0	0	0	0	0	0	0	0	0	0	0	0	0
FBti0020195(+)	C10	10	0	0	0	0	0	0	0	0	0	0	0	0	0	0	2
FBti0020057(-)	C1	10	0	0	0	0	0	0	0	0	0	0	0	0	0	0	0
FBti0020057(-)	C2	10	0	0	0	0	0	0	0	0	0	0	0	0	0	0	0
FBti0020057(-)	C3	10	0	0	0	0	0	0	0	0	0	0	0	0	0	0	0
FBti0020057(-)	C4	10	0	0	0	0	0	0	0	0	0	0	0	0	0	0	0
FBti0020057(-)	C5	10	0	0	0	0	0	0	0	0	0	0	0	0	0	0	0
FBti0020057(-)	C6	10	0	1	0	0	0	0	0	0	0	0	0	0	0	0	0
FBti0020057(-)	C7	10	0	0	0	0	0	0	0	0	0	0	0	0	0	0	0
FBti0020057(-)	C8	10	0	0	0	0	0	0	0	0	0	0	0	0	0	0	0
FBti0020057(-)	C9	10	0	0	0	0	0	0	0	0	0	0	0	0	0	0	0
FBti0020057(-)	C10	6	0	0	0	0	1	1	1	1	1	1	1	1	1	1	1
FBti0020057(+)	C1	10	0	0	0	0	0	0	0	0	0	0	0	0	0	0	0
FBti0020057(+)	C2	10	0	0	0	0	0	0	0	0	1	1	1	1	1	1	1
FBti0020057(+)	C3	10	0	0	0	0	0	0	0	0	0	0	0	0	0	0	2
FBti0020057(+)	C4	10	0	0	0	0	0	0	0	0	0	0	0	0	0	0	0
FBti0020057(+)	C5	10	0	0	0	0	0	0	0	0	0	0	0	0	0	0	0
FBti0020057(+)	C6	10	0	0	0	0	0	0	0	0	0	0	0	0	0	0	0
FBti0020057(+)	C7	10	0	0	0	0	0	0	0	0	0	0	0	0	0	0	0
FBti0020057(+)	C8	8	0	0	0	0	0	0	0	0	0	0	0	0	0	0	0
FBti0020057(+)	C9	5	0	0	1	1	1	1	1	1	1	1	1	1	1	1	1
T-test	P-value	Hypothesis (one-sided)
FBti0020036	0.00558463	Lower LT100 (increased mortality) when TE is absent.
FBti0020195	0.000888222	Lower LT100 (increased mortality) when TE is absent.
FBti0020057	1.67883e-06	Lower LT100 (increased mortality) when TE is absent.
